# Supplementary material for: Plasma and Kidney Proteome Profiling Combined with Laser Capture Microdissection Reveal Large Increases in Immunoglobulins with Age
Source: Proteomes. 2024 Jun 3;12(2):16. doi: 10.3390/proteomes12020016 (PMC11207650; doi:10.3390/proteomes12020016)
Supplement: Supplementary file 1 [file proteomes-12-00016-s001.zip]

Archive with 2 entries (2 files):
- LCM_paper_figures_SUPP_FINAL_02APR2024.pdf
- proteomes-2879643-supplementary-29Mar2024.xlsx
