# Supplementary material for: Plasma and Kidney Proteome Profiling Combined with Laser Capture Microdissection Reveal Large Increases in Immunoglobulins with Age
Source: Proteomes. 2024 Jun 3;12(2):16. doi: 10.3390/proteomes12020016 (PMC11207650; doi:10.3390/proteomes12020016)
Supplement: Supplementary file 1 [file proteomes-12-00016-s001.zip › proteomes-2879643-supplementary-29Mar2024.xlsx]

## Sheet: Table S1 
Supplementary Table S1. Fold changes for old vs. young plasma (10-plex)
Gene	Protein	Est_Fc	Pval	Qval	Reference_condition	Comparision_condition	Is_outlier	modelFit
Cfd	sp|P03953|CFAD_MOUSE	0.0524162	0.120591	0.0637861	Factor_Age_Young	Old	No	lmer
Spink1	sp|P09036|ISK1_MOUSE	0.149347	0.493436	0.292961	Factor_Age_Young	Old	No	lmer
Klk1b11	sp|P15946|K1B11_MOUSE	-2.1467	2.29376	1.52791	Factor_Age_Young	Old	No	lm
Mgat5	sp|Q8R4G6|MGT5A_MOUSE	0.0270737	0.0815702	0.0433276	Factor_Age_Young	Old	No	lm
Ighv5-17	tr|A0A075B5R1|A0A075B5R1_MOUSE	1.62126	1.61149	1.06114	Factor_Age_Young	Old	No	lmer
Ighv1-42	tr|A0A075B5V6|A0A075B5V6_MOUSE	1.1594	0.701902	0.428553	Factor_Age_Young	Old	No	lmer
Igkv19-93	tr|A0A0G2JFZ3|A0A0G2JFZ3_MOUSE	1.15212	3.91735	2.76788	Factor_Age_Young	Old	No	lmer
C9	tr|A0A0R4J032|A0A0R4J032_MOUSE	-0.198566	0.412749	0.238526	Factor_Age_Young	Old	No	lmer
Ngp	sp|O08692|NGP_MOUSE	0.763569	4.41022	3.16237	Factor_Age_Young	Old	No	lmer
Nrp1	sp|P97333|NRP1_MOUSE	0.0570658	0.0940851	0.0480502	Factor_Age_Young	Old	No	lmer
Slpi	sp|P97430|SLPI_MOUSE	0.955885	0.521057	0.310568	Factor_Age_Young	Old	No	lmer
Adamtsl2	sp|Q7TSK7|ATL2_MOUSE	0.487769	0.812257	0.499421	Factor_Age_Young	Old	No	lmer
Vwf	sp|Q8CIZ8|VWF_MOUSE	0.786492	0.493687	0.292961	Factor_Age_Young	Old	No	lmer
St13	sp|Q99L47|F10A1_MOUSE	-0.444519	0.517233	0.308535	Factor_Age_Young	Old	No	lm
Arpc2	sp|Q9CVB6|ARPC2_MOUSE	0.321963	0.614279	0.367166	Factor_Age_Young	Old	No	lm
Csf1	sp|P07141|CSF1_MOUSE	0.220691	2.02479	1.33853	Factor_Age_Young	Old	No	lmer
Serpind1	sp|P49182|HEP2_MOUSE	-0.0706896	0.1956	0.107339	Factor_Age_Young	Old	No	lmer
Serpina1e	sp|Q00898|A1AT5_MOUSE	-0.998152	3.1741	2.18478	Factor_Age_Young	Old	No	lmer
Tff3	sp|Q62395|TFF3_MOUSE	0.862356	2.12004	1.40884	Factor_Age_Young	Old	No	lm
Nucks1	sp|Q80XU3|NUCKS_MOUSE	-0.756992	0.515272	0.307476	Factor_Age_Young	Old	No	lm
Cd109	sp|Q8R422|CD109_MOUSE	-0.382292	1.01492	0.638689	Factor_Age_Young	Old	No	lmer
IgG1	tr|A0A0A6YWR2|A0A0A6YWR2_MOUSE	1.19703	1.48945	0.971813	Factor_Age_Young	Old	No	lmer
Ighv6-7	tr|A0A0A6YWU3|A0A0A6YWU3_MOUSE	1.94784	1.72869	1.12856	Factor_Age_Young	Old	No	lmer
Tfpi	sp|O54819|TFPI1_MOUSE	-0.611003	2.4212	1.61201	Factor_Age_Young	Old	No	lmer
Mb	sp|P04247|MYG_MOUSE	-2.5433	1.99737	1.31988	Factor_Age_Young	Old	No	lmer
Mbl1	sp|P39039|MBL1_MOUSE	-0.37774	1.42475	0.929617	Factor_Age_Young	Old	No	lmer
Mmp9	sp|P41245|MMP9_MOUSE	0.414057	0.665546	0.401958	Factor_Age_Young	Old	No	lm
Ecm1	sp|Q61508|ECM1_MOUSE	0.236471	7.19367	5.45691	Factor_Age_Young	Old	No	lmer
Acat2	sp|Q8CAY6|THIC_MOUSE	-0.349982	0.158893	0.0871353	Factor_Age_Young	Old	No	lmer
Clec14a	sp|Q8VCP9|CLC14_MOUSE	0.124968	0.39565	0.229851	Factor_Age_Young	Old	No	lm
Ighv1-5	tr|A0A075B5T5|A0A075B5T5_MOUSE	0.206861	0.277907	0.154629	Factor_Age_Young	Old	No	lmer
Ighv1-36	tr|A0A0A6YXT2|A0A0A6YXT2_MOUSE	1.8329	2.53133	1.69995	Factor_Age_Young	Old	No	lmer
Mdh1	tr|A0A5F8MPN8|A0A5F8MPN8_MOUSE	-0.973691	1.06454	0.673206	Factor_Age_Young	Old	No	lmer
Ces1b	tr|D3Z5G7|D3Z5G7_MOUSE	-0.0948498	0.305734	0.170971	Factor_Age_Young	Old	No	lmer
Nptxr	tr|E9PZM8|E9PZM8_MOUSE	-0.586417	1.34991	0.882698	Factor_Age_Young	Old	No	lm
Kng2	tr|Q6S9I0|Q6S9I0_MOUSE	0.286801	0.97728	0.614678	Factor_Age_Young	Old	No	lmer
Igf1	tr|Q8CAR0|Q8CAR0_MOUSE	0.0546579	0.168866	0.0918736	Factor_Age_Young	Old	No	lmer
Ckm	sp|P07310|KCRM_MOUSE	-2.39903	5.18367	3.74475	Factor_Age_Young	Old	No	lmer
Gsr	sp|P47791|GSHR_MOUSE	0.338939	0.509587	0.3038	Factor_Age_Young	Old	No	lmer
Actr2	sp|P61161|ARP2_MOUSE	-0.177458	0.19593	0.107339	Factor_Age_Young	Old	No	lmer
Cfi	sp|Q61129|CFAI_MOUSE	0.0903416	0.327721	0.185816	Factor_Age_Young	Old	No	lmer
Pcsk9	sp|Q80W65|PCSK9_MOUSE	1.13949	8.38447	6.32001	Factor_Age_Young	Old	No	lmer
Armh4	sp|Q8BT18|ARMD4_MOUSE	-0.254818	0.353204	0.200199	Factor_Age_Young	Old	No	lm
Cfl1	tr|F8WGL3|F8WGL3_MOUSE	-0.213983	0.198898	0.108081	Factor_Age_Young	Old	No	lmer
Serpina7	tr|Q3UEL9|Q3UEL9_MOUSE	1.80822	8.6943	6.49688	Factor_Age_Young	Old	No	lmer
Capn2	sp|O08529|CAN2_MOUSE	-0.288608	0.609862	0.366408	Factor_Age_Young	Old	No	lm
Ig-LV2A	sp|P01728|LV2A_MOUSE	-0.121514	0.0897806	0.0469712	Factor_Age_Young	Old	No	lmer
Icam1	sp|P13597|ICAM1_MOUSE	0.474628	4.2307	3.03154	Factor_Age_Young	Old	No	lmer
Mtpn	sp|P62774|MTPN_MOUSE	-0.183711	0.149985	0.0821932	Factor_Age_Young	Old	No	lm
Apoa1	sp|Q00623|APOA1_MOUSE	-0.721874	1.71787	1.12077	Factor_Age_Young	Old	No	lmer
Ces2e	sp|Q8BK48|EST2E_MOUSE	-0.609266	1.27098	0.822387	Factor_Age_Young	Old	No	lmer
C8a	sp|Q8K182|CO8A_MOUSE	-0.471946	2.00029	1.32004	Factor_Age_Young	Old	No	lmer
Erp44	sp|Q9D1Q6|ERP44_MOUSE	-0.182126	0.620705	0.37212	Factor_Age_Young	Old	No	lm
Ighv8-5	tr|A0A0A6YY60|A0A0A6YY60_MOUSE	-0.839567	0.599801	0.359383	Factor_Age_Young	Old	No	lmer
Ighv1-78	tr|A0A0G2JGN3|A0A0G2JGN3_MOUSE	1.83633	1.57774	1.03104	Factor_Age_Young	Old	No	lmer
Igkv12-89	tr|A0A0G2JGW8|A0A0G2JGW8_MOUSE	1.24475	1.20166	0.772913	Factor_Age_Young	Old	No	lmer
Aldoa	tr|A6ZI44|A6ZI44_MOUSE	-0.317701	0.404047	0.234151	Factor_Age_Young	Old	No	lmer
Il1rap	tr|E9Q6I2|E9Q6I2_MOUSE	-0.634791	1.47451	0.962317	Factor_Age_Young	Old	No	lmer
Rnase4	tr|Q8C7E4|Q8C7E4_MOUSE	0.541459	2.01383	1.32958	Factor_Age_Young	Old	No	lmer
Tcn2	sp|O88968|TCO2_MOUSE	-0.0586564	0.270031	0.149445	Factor_Age_Young	Old	No	lmer
Ig-HVM34	sp|P01803|HVM34_MOUSE	-1.40165	0.708546	0.433355	Factor_Age_Young	Old	No	lm
Timp3	sp|P39876|TIMP3_MOUSE	-0.241838	0.113143	0.0605838	Factor_Age_Young	Old	No	lmer
Postn	sp|Q62009|POSTN_MOUSE	-0.987725	4.70091	3.33542	Factor_Age_Young	Old	No	lmer
Hmgn5	sp|Q9JL35|HMGN5_MOUSE	0.190285	0.149556	0.0821932	Factor_Age_Young	Old	No	lm
IgM	tr|A0A075B5P6|A0A075B5P6_MOUSE	1.77209	4.5154	3.23603	Factor_Age_Young	Old	No	lmer
Serpina1a	tr|A0A0A0MQA3|A0A0A0MQA3_MOUSE	-0.615312	3.60997	2.54066	Factor_Age_Young	Old	No	lmer
Ighv5-15	tr|A0A0A6YWC7|A0A0A6YWC7_MOUSE	2.24988	1.13653	0.722053	Factor_Age_Young	Old	No	lmer
Enpp1	tr|A0A0R4J1Q7|A0A0R4J1Q7_MOUSE	0.418075	1.53718	0.997051	Factor_Age_Young	Old	No	lm
Il18bp	tr|A0A1B0GT50|A0A1B0GT50_MOUSE	1.40272	3.66642	2.56975	Factor_Age_Young	Old	No	lmer
Man2b1	sp|O09159|MA2B1_MOUSE	-0.273831	0.763498	0.469074	Factor_Age_Young	Old	No	lmer
Ppia	sp|P17742|PPIA_MOUSE	-0.67086	0.641377	0.386852	Factor_Age_Young	Old	No	lmer
Gip	sp|P48756|GIP_MOUSE	-0.900692	1.79833	1.17435	Factor_Age_Young	Old	No	lm
Lcp1	sp|Q61233|PLSL_MOUSE	0.105419	0.132429	0.0683008	Factor_Age_Young	Old	No	lmer
Ptk7	sp|Q8BKG3|PTK7_MOUSE	-0.585387	3.01964	2.0654	Factor_Age_Young	Old	No	lm
Retnlg	sp|Q8K426|RETNG_MOUSE	2.01243	2.18104	1.45237	Factor_Age_Young	Old	No	lmer
Igkv14-126	tr|A0A075B5K0|A0A075B5K0_MOUSE	1.43527	2.52421	1.69724	Factor_Age_Young	Old	No	lmer
C1s2	tr|A0A1W2P7F1|A0A1W2P7F1_MOUSE	-0.15788	0.196493	0.107339	Factor_Age_Young	Old	No	lm
Boc	tr|D3Z763|D3Z763_MOUSE	0.0152192	0.0281475	0.0144601	Factor_Age_Young	Old	No	lm
Lrg1	tr|Q91XL1|Q91XL1_MOUSE	0.560383	1.47301	0.962167	Factor_Age_Young	Old	No	lmer
Pigr	sp|O70570|PIGR_MOUSE	1.47076	1.05975	0.671475	Factor_Age_Young	Old	No	lmer
Ptx3	sp|P48759|PTX3_MOUSE	0.302342	0.488125	0.289626	Factor_Age_Young	Old	No	lm
Olfm3	sp|P63056|NOE3_MOUSE	0.250648	0.860758	0.534905	Factor_Age_Young	Old	No	lm
Masp1	sp|P98064|MASP1_MOUSE	-0.00907076	0.0265791	0.0139166	Factor_Age_Young	Old	No	lmer
Fam20c	sp|Q5MJS3|FA20C_MOUSE	0.120637	0.917591	0.575584	Factor_Age_Young	Old	No	lmer
Itga2	sp|Q62469|ITA2_MOUSE	-0.824995	3.20971	2.2122	Factor_Age_Young	Old	No	lmer
Ly6e	sp|Q64253|LY6E_MOUSE	1.34901	7.55142	5.64666	Factor_Age_Young	Old	No	lm
Plin3	sp|Q9DBG5|PLIN3_MOUSE	-0.992701	1.93311	1.27044	Factor_Age_Young	Old	No	lm
Fn1	tr|A0A087WSN6|A0A087WSN6_MOUSE	-0.189573	0.631035	0.379879	Factor_Age_Young	Old	No	lmer
Robo4	tr|D3Z4M4|D3Z4M4_MOUSE	0.250792	1.57698	1.03104	Factor_Age_Young	Old	No	lm
Myoc	sp|O70624|MYOC_MOUSE	-0.2169	0.456004	0.269617	Factor_Age_Young	Old	No	lm
Igkc	sp|P01837|IGKC_MOUSE	2.44413	5.55798	4.05779	Factor_Age_Young	Old	No	lmer
Tln1	sp|P26039|TLN1_MOUSE	0.195214	0.164118	0.0886621	Factor_Age_Young	Old	No	lmer
Azgp1	sp|Q64726|ZA2G_MOUSE	-0.138555	0.491634	0.292478	Factor_Age_Young	Old	No	lmer
Vcl	sp|Q64727|VINC_MOUSE	0.339101	0.266682	0.147802	Factor_Age_Young	Old	No	lmer
Pygb	sp|Q8CI94|PYGB_MOUSE	-0.837162	0.985584	0.62032	Factor_Age_Young	Old	No	lmer
Ighv3-4	tr|A0A0A6YXF1|A0A0A6YXF1_MOUSE	-1.18668	3.22604	2.22437	Factor_Age_Young	Old	No	lm
Igkv8-21	tr|A0A140T8P7|A0A140T8P7_MOUSE	1.78022	2.18836	1.45525	Factor_Age_Young	Old	No	lm
Mup1	tr|A2CEL1|A2CEL1_MOUSE	-1.95466	5.95278	4.38123	Factor_Age_Young	Old	No	lmer
Bhmt	sp|O35490|BHMT1_MOUSE	-1.41464	1.12137	0.713306	Factor_Age_Young	Old	No	lmer
C3	sp|P01027|CO3_MOUSE	-0.578403	1.01047	0.637095	Factor_Age_Young	Old	No	lmer
Gm5153	sp|P01627|KV2A2_MOUSE	0.115014	0.18409	0.100392	Factor_Age_Young	Old	No	lm
Igk-V19-17	sp|P01633|KV5A1_MOUSE	0.8668	1.62364	1.06393	Factor_Age_Young	Old	No	lmer
Bpifa2	sp|P07743|BPIA2_MOUSE	-0.29141	0.58067	0.349384	Factor_Age_Young	Old	No	lm
Gm94	sp|Q3V2D2|CE046_MOUSE	-0.859893	1.66972	1.08633	Factor_Age_Young	Old	No	lm
Stip1	sp|Q60864|STIP1_MOUSE	-0.311829	0.535474	0.317491	Factor_Age_Young	Old	No	lm
Atp2a1	sp|Q8R429|AT2A1_MOUSE	0.103827	0.427333	0.248739	Factor_Age_Young	Old	No	lmer
Podxl	sp|Q9R0M4|PODXL_MOUSE	-0.0771269	0.124627	0.0645813	Factor_Age_Young	Old	No	lm
Igkv5-39	tr|A0A075B5M7|A0A075B5M7_MOUSE	2.61996	3.62199	2.54661	Factor_Age_Young	Old	No	lmer
Ighv1-53	tr|A0A075B5W3|A0A075B5W3_MOUSE	3.69846	4.50654	3.23603	Factor_Age_Young	Old	No	lm
Tmem132c	tr|E9QP73|E9QP73_MOUSE	-0.753806	1.52805	0.990292	Factor_Age_Young	Old	No	lm
Try5	tr|Q9QUK9|Q9QUK9_MOUSE	-0.0329992	0.280692	0.156861	Factor_Age_Young	Old	No	lmer
Lama1	sp|P19137|LAMA1_MOUSE	-0.843884	1.31797	0.858094	Factor_Age_Young	Old	No	lm
Adh5	sp|P28474|ADHX_MOUSE	0.622961	1.00569	0.6361	Factor_Age_Young	Old	No	lm
Cap1	sp|P40124|CAP1_MOUSE	0.365355	0.783388	0.482358	Factor_Age_Young	Old	No	lm
Krtdap	sp|Q3V2T4|KTDAP_MOUSE	-1.50735	3.43866	2.40673	Factor_Age_Young	Old	No	lmer
Myh9	sp|Q8VDD5|MYH9_MOUSE	-0.196162	0.178591	0.0959015	Factor_Age_Young	Old	No	lmer
Ighv5-16	tr|A0A0B4J1P4|A0A0B4J1P4_MOUSE	1.5676	0.755225	0.466499	Factor_Age_Young	Old	No	lmer
Pgm1	tr|A2CEK3|A2CEK3_MOUSE	0.109113	0.087558	0.0456659	Factor_Age_Young	Old	No	lmer
Pkhd1l1	tr|E9PUU8|E9PUU8_MOUSE	0.0465279	0.0574801	0.0304756	Factor_Age_Young	Old	No	lmer
Apoa4	sp|P06728|APOA4_MOUSE	-0.243449	1.50487	0.981718	Factor_Age_Young	Old	No	lmer
Itgb1	sp|P09055|ITB1_MOUSE	-0.224199	0.652786	0.393753	Factor_Age_Young	Old	No	lmer
Serpinb2	sp|P12388|PAI2_MOUSE	0.109206	0.200662	0.109332	Factor_Age_Young	Old	No	lm
Enpep	sp|P16406|AMPE_MOUSE	-0.0519874	0.115729	0.0617593	Factor_Age_Young	Old	No	lmer
Cd48	sp|P18181|CD48_MOUSE	0.49764	1.64427	1.07582	Factor_Age_Young	Old	No	lmer
Marcks	sp|P26645|MARCS_MOUSE	0.06372	0.107796	0.0566438	Factor_Age_Young	Old	No	lmer
Lrp1	sp|Q91ZX7|LRP1_MOUSE	0.0227265	0.066037	0.0342568	Factor_Age_Young	Old	No	lmer
Iglc3	tr|A0A0G2JGQ8|A0A0G2JGQ8_MOUSE	-0.242657	0.202665	0.110598	Factor_Age_Young	Old	No	lmer
Fcgbp	tr|E9Q9C6|E9Q9C6_MOUSE	-0.569544	1.26094	0.814012	Factor_Age_Young	Old	No	lmer
Ceacam1	tr|Q925P3|Q925P3_MOUSE	-0.0874972	0.475971	0.28143	Factor_Age_Young	Old	No	lmer
2210010C04Rik	tr|Q9CPN9|Q9CPN9_MOUSE	0.136242	0.925662	0.579983	Factor_Age_Young	Old	No	lm
Gpx1	sp|P11352|GPX1_MOUSE	-0.444339	0.387262	0.223434	Factor_Age_Young	Old	No	lmer
Lrrn4	sp|P59383|LRRN4_MOUSE	0.149126	0.168566	0.0918736	Factor_Age_Young	Old	No	lm
Serpina6	sp|Q06770|CBG_MOUSE	0.0286723	0.0457759	0.0266409	Factor_Age_Young	Old	No	lmer
Qsox1	sp|Q8BND5|QSOX1_MOUSE	0.0950066	0.327894	0.185816	Factor_Age_Young	Old	No	lmer
Plxdc2	sp|Q9DC11|PXDC2_MOUSE	-0.330983	1.19628	0.769756	Factor_Age_Young	Old	No	lmer
Gm7298	tr|A0A0N4SVU1|A0A0N4SVU1_MOUSE	-0.0149904	0.0434696	0.0256368	Factor_Age_Young	Old	No	lm
C6	tr|Q91X70|Q91X70_MOUSE	0.0474084	0.0602176	0.0311617	Factor_Age_Young	Old	No	lmer
Csf1r	sp|P09581|CSF1R_MOUSE	0.870685	2.30047	1.53219	Factor_Age_Young	Old	No	lmer
Apoa2	sp|P09813|APOA2_MOUSE	-1.15735	2.20957	1.46733	Factor_Age_Young	Old	No	lmer
Gpx5	sp|P21765|GPX5_MOUSE	-0.593774	1.69254	1.10197	Factor_Age_Young	Old	No	lm
Serpina10	sp|Q8R121|ZPI_MOUSE	0.54037	1.74411	1.14038	Factor_Age_Young	Old	No	lmer
Ighv2-3	tr|A0A075B696|A0A075B696_MOUSE	1.20477	0.629443	0.379381	Factor_Age_Young	Old	No	lmer
Ighv8-12	tr|A0A0G2JDE1|A0A0G2JDE1_MOUSE	1.65005	0.657693	0.396388	Factor_Age_Young	Old	No	lmer
Msln	tr|A0A494B9A6|A0A494B9A6_MOUSE	-0.0659111	0.251549	0.139722	Factor_Age_Young	Old	No	lmer
Papln	tr|B7ZN28|B7ZN28_MOUSE	-0.317232	5.32307	3.87257	Factor_Age_Young	Old	No	lmer
Hspg2	tr|E9PZ16|E9PZ16_MOUSE	0.149237	0.342373	0.191729	Factor_Age_Young	Old	No	lmer
Prdx6	tr|Q6GT24|Q6GT24_MOUSE	-0.553739	1.55792	1.01489	Factor_Age_Young	Old	No	lmer
Ctrl	tr|Q9ER05|Q9ER05_MOUSE	-0.369517	1.66006	1.07916	Factor_Age_Young	Old	No	lm
Gp1ba	sp|O35930|GP1BA_MOUSE	0.187939	0.114382	0.0613535	Factor_Age_Young	Old	No	lmer
Gstm2	sp|P15626|GSTM2_MOUSE	0.443044	0.31148	0.174735	Factor_Age_Young	Old	No	lm
Mrc1	sp|Q61830|MRC1_MOUSE	0.533033	1.50211	0.980335	Factor_Age_Young	Old	No	lmer
IgG2b	tr|A0A0A6YVP0|A0A0A6YVP0_MOUSE	3.08929	7.51503	5.64246	Factor_Age_Young	Old	No	lmer
Fbln5	tr|A0A1Y7VJW9|A0A1Y7VJW9_MOUSE	0.199542	3.09511	2.12563	Factor_Age_Young	Old	No	lmer
Gm20547	tr|B8JJN0|B8JJN0_MOUSE	0.268856	2.58966	1.74122	Factor_Age_Young	Old	No	lmer
Snca	sp|O55042|SYUA_MOUSE	0.00121325	0.000891617	0.000475426	Factor_Age_Young	Old	No	lmer
Lgmn	sp|O89017|LGMN_MOUSE	0.315407	0.905468	0.566196	Factor_Age_Young	Old	No	lm
Hprt1	sp|P00493|HPRT_MOUSE	0.434989	0.429086	0.249426	Factor_Age_Young	Old	No	lm
Calr	sp|P14211|CALR_MOUSE	0.220662	0.316539	0.177507	Factor_Age_Young	Old	No	lmer
Klk1	sp|P15947|KLK1_MOUSE	-0.0578941	0.524333	0.310568	Factor_Age_Young	Old	No	lm
Lipc	sp|P27656|LIPC_MOUSE	-0.306432	0.528341	0.312414	Factor_Age_Young	Old	No	lmer
Aco1	sp|P28271|ACOHC_MOUSE	0.153198	0.171507	0.0918736	Factor_Age_Young	Old	No	lmer
Serpina3c	sp|P29621|SPA3C_MOUSE	-0.415301	2.69371	1.79886	Factor_Age_Young	Old	No	lmer
Fh	sp|P97807|FUMH_MOUSE	-0.0874802	0.0535933	0.0304756	Factor_Age_Young	Old	No	lmer
Ckb	sp|Q04447|KCRB_MOUSE	-0.0929351	0.176227	0.0953346	Factor_Age_Young	Old	No	lm
Sema4a	sp|Q62178|SEM4A_MOUSE	0.711252	1.64712	1.07582	Factor_Age_Young	Old	No	lmer
Park7	sp|Q99LX0|PARK7_MOUSE	-0.814131	0.714702	0.437701	Factor_Age_Young	Old	No	lm
Dkk3	sp|Q9QUN9|DKK3_MOUSE	0.00785304	0.0193565	0.00883021	Factor_Age_Young	Old	No	lmer
Plod3	sp|Q9R0E1|PLOD3_MOUSE	0.136649	0.173315	0.093134	Factor_Age_Young	Old	No	lmer
Cp	tr|G3X8Q5|G3X8Q5_MOUSE	0.796533	5.33776	3.87537	Factor_Age_Young	Old	No	lmer
Adh1	sp|P00329|ADH1_MOUSE	-0.371167	0.158939	0.0871353	Factor_Age_Young	Old	No	lmer
Igfbp6	sp|P47880|IBP6_MOUSE	-0.0748398	0.33452	0.18914	Factor_Age_Young	Old	No	lm
Sftpb	sp|P50405|PSPB_MOUSE	1.45594	0.949564	0.598316	Factor_Age_Young	Old	No	lm
Rap1a	sp|P62835|RAP1A_MOUSE	0.0454505	0.0471166	0.0269581	Factor_Age_Young	Old	No	lm
Lgals3bp	sp|Q07797|LG3BP_MOUSE	0.0422239	0.0535409	0.0304756	Factor_Age_Young	Old	No	lmer
Efemp1	sp|Q8BPB5|FBLN3_MOUSE	0.0910856	0.693468	0.421402	Factor_Age_Young	Old	No	lmer
Tf	sp|Q921I1|TRFE_MOUSE	0.548551	4.42636	3.17109	Factor_Age_Young	Old	No	lmer
Dync1h1	sp|Q9JHU4|DYHC1_MOUSE	1.23794	1.66887	1.08633	Factor_Age_Young	Old	No	lm
Cdh17	sp|Q9R100|CAD17_MOUSE	-0.0507455	0.0427755	0.025376	Factor_Age_Young	Old	No	lmer
Hnrnpc	sp|Q9Z204|HNRPC_MOUSE	0.632443	0.469298	0.279902	Factor_Age_Young	Old	No	lm
Ighv7-3	tr|A0A075B5R2|A0A075B5R2_MOUSE	0.733525	4.60963	3.28113	Factor_Age_Young	Old	No	lmer
Ighv12-3	tr|A0A075B5T1|A0A075B5T1_MOUSE	2.05398	1.00401	0.635618	Factor_Age_Young	Old	No	lm
Rarres2	tr|A0A0N4SVV4|A0A0N4SVV4_MOUSE	0.108755	0.455808	0.269617	Factor_Age_Young	Old	No	lm
Pgam2	sp|O70250|PGAM2_MOUSE	-1.63923	8.67049	6.49688	Factor_Age_Young	Old	No	lmer
C5	sp|P06684|CO5_MOUSE	-0.0666428	0.265259	0.147472	Factor_Age_Young	Old	No	lmer
Eif5a	sp|P63242|IF5A1_MOUSE	-0.441785	0.581233	0.349384	Factor_Age_Young	Old	No	lmer
Neo1	sp|P97798|NEO1_MOUSE	-0.238617	0.643163	0.38789	Factor_Age_Young	Old	No	lmer
Nbl1	sp|Q61477|NBL1_MOUSE	0.00105864	0.00307743	0.000819712	Factor_Age_Young	Old	No	lm
Hpx	tr|A0A1B0GS57|A0A1B0GS57_MOUSE	1.01278	3.09869	2.12563	Factor_Age_Young	Old	No	lmer
AU040320	tr|Z4YK56|Z4YK56_MOUSE	-0.206009	2.65669	1.77471	Factor_Age_Young	Old	No	lm
Cfp	sp|P11680|PROP_MOUSE	0.94669	1.86437	1.21674	Factor_Age_Young	Old	No	lmer
H4c1	sp|P62806|H4_MOUSE	1.58111	1.00683	0.6361	Factor_Age_Young	Old	No	lm
Ighv1-54	tr|A0A075B5W5|A0A075B5W5_MOUSE	-0.0433671	0.0542808	0.0304756	Factor_Age_Young	Old	No	lm
Cytl1	tr|A1E5L0|A1E5L0_MOUSE	-0.264152	1.34901	0.882698	Factor_Age_Young	Old	No	lm
Gpi	sp|P06745|G6PI_MOUSE	-0.40308	0.315333	0.177272	Factor_Age_Young	Old	No	lmer
Alb	sp|P07724|ALBU_MOUSE	-0.24173	1.17912	0.757015	Factor_Age_Young	Old	No	lmer
Ncam1	sp|P13595|NCAM1_MOUSE	-0.17848	0.289403	0.163798	Factor_Age_Young	Old	No	lmer
Psma2	sp|P49722|PSA2_MOUSE	-0.13519	0.124787	0.0645813	Factor_Age_Young	Old	No	lmer
Egfr	sp|Q01279|EGFR_MOUSE	-0.73025	2.11559	1.40861	Factor_Age_Young	Old	No	lmer
Angptl6	sp|Q8R0Z6|ANGL6_MOUSE	0.0607692	0.121865	0.0645813	Factor_Age_Young	Old	No	lmer
Apom	sp|Q9Z1R3|APOM_MOUSE	-0.693989	1.39369	0.912218	Factor_Age_Young	Old	No	lmer
Ighv1-7	tr|A0A075B5T7|A0A075B5T7_MOUSE	0.0691304	0.0759626	0.0399855	Factor_Age_Young	Old	No	lmer
Apon	tr|G3X9D6|G3X9D6_MOUSE	-0.181907	0.244395	0.136319	Factor_Age_Young	Old	No	lmer
Gcnt2	tr|Q6T5E4|Q6T5E4_MOUSE	0.466627	2.31321	1.53866	Factor_Age_Young	Old	No	lmer
Hgd	sp|O09173|HGD_MOUSE	-0.0186373	0.00598906	0.00138888	Factor_Age_Young	Old	No	lmer
Me1	sp|P06801|MAOX_MOUSE	-0.462515	0.786391	0.483694	Factor_Age_Young	Old	No	lmer
Tpi1	sp|P17751|TPIS_MOUSE	-0.928008	1.05666	0.670419	Factor_Age_Young	Old	No	lmer
Ig-HVM53	sp|P18524|HVM53_MOUSE	2.28461	4.24981	3.04403	Factor_Age_Young	Old	No	lm
Ezr	sp|P26040|EZRI_MOUSE	-0.0518236	0.10418	0.0548956	Factor_Age_Young	Old	No	lm
Vcam1	sp|P29533|VCAM1_MOUSE	0.490617	1.43017	0.932308	Factor_Age_Young	Old	No	lmer
Pkm	sp|P52480|KPYM_MOUSE	-0.405991	0.883595	0.552424	Factor_Age_Young	Old	No	lmer
Hspd1	sp|P63038|CH60_MOUSE	2.04628	1.21355	0.781439	Factor_Age_Young	Old	No	lm
Notch1	sp|Q01705|NOTC1_MOUSE	0.0392239	0.0566201	0.0304756	Factor_Age_Young	Old	No	lm
Fgl1	sp|Q71KU9|FGL1_MOUSE	1.11717	2.45578	1.64391	Factor_Age_Young	Old	No	lmer
Oaf	sp|Q8QZR4|OAF_MOUSE	-0.11487	0.237433	0.132016	Factor_Age_Young	Old	No	lmer
Gnmt	sp|Q9QXF8|GNMT_MOUSE	-0.341512	0.198087	0.107782	Factor_Age_Young	Old	No	lmer
Kng1	tr|A0A0R4J038|A0A0R4J038_MOUSE	-0.0679726	0.261136	0.146068	Factor_Age_Young	Old	No	lmer
Thbs1	tr|Q80YQ1|Q80YQ1_MOUSE	-1.39724	0.638189	0.38486	Factor_Age_Young	Old	No	lmer
Arpc1b	tr|Q91Z25|Q91Z25_MOUSE	0.321546	0.611593	0.366679	Factor_Age_Young	Old	No	lm
Cdh2	sp|P15116|CADH2_MOUSE	0.595323	7.22018	5.45691	Factor_Age_Young	Old	No	lmer
Plg	sp|P20918|PLMN_MOUSE	-0.16258	0.492288	0.292478	Factor_Age_Young	Old	No	lmer
Mst1	sp|P26928|HGFL_MOUSE	0.0808522	0.220445	0.122688	Factor_Age_Young	Old	No	lmer
Apoh	sp|Q01339|APOH_MOUSE	-0.369767	0.827589	0.510456	Factor_Age_Young	Old	No	lmer
Ces3a	sp|Q63880|EST3A_MOUSE	-0.61931	1.85774	1.21379	Factor_Age_Young	Old	No	lmer
Acy1	sp|Q99JW2|ACY1_MOUSE	0.0671433	0.140988	0.0750801	Factor_Age_Young	Old	No	lm
Ighv5-9-1	tr|A0A0A6YVS4|A0A0A6YVS4_MOUSE	2.14112	1.31689	0.858094	Factor_Age_Young	Old	No	lmer
Itih4	tr|E9PVD2|E9PVD2_MOUSE	0.61999	1.51001	0.984067	Factor_Age_Young	Old	No	lmer
Gm10881	sp|P01642|KV5A9_MOUSE	0.739511	0.610833	0.366649	Factor_Age_Young	Old	No	lmer
Tnc	sp|Q80YX1|TENA_MOUSE	-0.0118645	0.0131485	0.0065219	Factor_Age_Young	Old	No	lmer
Arhgdia	sp|Q99PT1|GDIR1_MOUSE	-0.857866	0.675563	0.408911	Factor_Age_Young	Old	No	lm
Cela3b	sp|Q9CQ52|CEL3B_MOUSE	-0.136799	0.263128	0.146538	Factor_Age_Young	Old	No	lmer
Ighv1-58	tr|A0A075B5W9|A0A075B5W9_MOUSE	1.52166	1.91298	1.25789	Factor_Age_Young	Old	No	lm
Cfhr4	tr|E9PUM5|E9PUM5_MOUSE	-0.610343	1.92126	1.26239	Factor_Age_Young	Old	No	lm
Ig-HVM06	sp|P01750|HVM06_MOUSE	1.49981	0.836885	0.516285	Factor_Age_Young	Old	No	lmer
ApoE	sp|P08226|APOE_MOUSE	-0.266237	0.649318	0.391793	Factor_Age_Young	Old	No	lmer
Gsn	sp|P13020|GELS_MOUSE	-0.636007	8.39554	6.32001	Factor_Age_Young	Old	No	lmer
C2	sp|P21180|CO2_MOUSE	0.189795	1.76182	1.15136	Factor_Age_Young	Old	No	lmer
Mug1	sp|P28665|MUG1_MOUSE	-1.09116	8.00007	6.02276	Factor_Age_Young	Old	No	lmer
Fbln2	sp|P37889|FBLN2_MOUSE	-0.051476	0.106688	0.0560034	Factor_Age_Young	Old	No	lm
Rab11b	sp|P46638|RB11B_MOUSE	-1.08592	2.78977	1.87322	Factor_Age_Young	Old	No	lm
Tuba1a	sp|P68369|TBA1A_MOUSE	-0.741739	1.20908	0.77809	Factor_Age_Young	Old	No	lmer
Serping1	sp|P97290|IC1_MOUSE	-0.00804278	0.0180721	0.00839734	Factor_Age_Young	Old	No	lmer
Hp	sp|Q61646|HPT_MOUSE	2.71863	1.20795	0.778078	Factor_Age_Young	Old	No	lmer
Gltpd2	sp|Q8K0R6|GLTD2_MOUSE	-0.211973	0.646855	0.390082	Factor_Age_Young	Old	No	lm
Vasn	sp|Q9CZT5|VASN_MOUSE	-0.327103	1.52111	0.988675	Factor_Age_Young	Old	No	lmer
Cse1l	sp|Q9ERK4|XPO2_MOUSE	-0.0469713	0.0396536	0.023551	Factor_Age_Young	Old	No	lm
Pygl	sp|Q9ET01|PYGL_MOUSE	-0.574272	0.385458	0.222906	Factor_Age_Young	Old	No	lmer
Npc2	sp|Q9Z0J0|NPC2_MOUSE	0.564676	1.84443	1.20955	Factor_Age_Young	Old	No	lm
Igkv10-94	tr|A0A075B5L1|A0A075B5L1_MOUSE	1.36904	0.64405	0.388028	Factor_Age_Young	Old	No	lmer
Igkv8-28	tr|A0A075B5N3|A0A075B5N3_MOUSE	1.68273	5.78036	4.25302	Factor_Age_Young	Old	No	lmer
Ighv1-62-2	tr|A0A0A6YXZ4|A0A0A6YXZ4_MOUSE	2.6349	2.1936	1.45719	Factor_Age_Young	Old	No	lmer
Ighv1-76	tr|A0A0G2JFE9|A0A0G2JFE9_MOUSE	2.86281	2.33084	1.55269	Factor_Age_Young	Old	No	lmer
Grn	tr|Q3U9N4|Q3U9N4_MOUSE	0.421675	1.63563	1.07025	Factor_Age_Young	Old	No	lmer
Fga	sp|E9PV24|FIBA_MOUSE	0.083422	0.155306	0.0859626	Factor_Age_Young	Old	No	lmer
Ifnar2	sp|O35664|INAR2_MOUSE	0.150658	1.21964	0.78386	Factor_Age_Young	Old	No	lmer
Ig-KV5AG	sp|P01649|KV5AG_MOUSE	1.53574	2.07723	1.37867	Factor_Age_Young	Old	No	lm
Lamc1	sp|P02468|LAMC1_MOUSE	0.34896	1.18917	0.763754	Factor_Age_Young	Old	No	lmer
Fth1	sp|P09528|FRIH_MOUSE	-0.59363	2.60165	1.7473	Factor_Age_Young	Old	No	lm
Mpo	sp|P11247|PERM_MOUSE	-0.212391	0.54161	0.320177	Factor_Age_Young	Old	No	lmer
Hpd	sp|P49429|HPPD_MOUSE	-0.878827	0.407315	0.23557	Factor_Age_Young	Old	No	lmer
Atp6v1a	sp|P50516|VATA_MOUSE	-0.0156926	0.0156132	0.00732882	Factor_Age_Young	Old	No	lm
Camp	sp|P51437|CAMP_MOUSE	-0.681723	3.95166	2.79628	Factor_Age_Young	Old	No	lm
Oit3	sp|Q8R4V5|OIT3_MOUSE	0.566261	2.64155	1.76618	Factor_Age_Young	Old	No	lm
Hbb-bs	tr|A8DUK4|A8DUK4_MOUSE	-0.556987	0.370757	0.211195	Factor_Age_Young	Old	No	lmer
Fabp4	sp|P04117|FABP4_MOUSE	-0.712115	0.88969	0.554937	Factor_Age_Young	Old	No	lmer
Sod1	sp|P08228|SODC_MOUSE	-0.412886	0.244807	0.136319	Factor_Age_Young	Old	No	lm
Fbln1	sp|Q08879|FBLN1_MOUSE	-0.637835	1.04946	0.66524	Factor_Age_Young	Old	No	lmer
Pi16	sp|Q9ET66|PI16_MOUSE	-0.528642	7.92302	5.9835	Factor_Age_Young	Old	No	lmer
Gnptg	tr|A0A0R4J0H5|A0A0R4J0H5_MOUSE	0.0822245	0.543599	0.321473	Factor_Age_Young	Old	No	lmer
Selenbp2	tr|A0A0R4J135|A0A0R4J135_MOUSE	-0.823857	0.780431	0.480232	Factor_Age_Young	Old	No	lmer
Ahnak2	tr|A0A7N9VR94|A0A7N9VR94_MOUSE	-0.950361	1.21936	0.78386	Factor_Age_Young	Old	No	lmer
Cfhr2	tr|Q4LDF6|Q4LDF6_MOUSE	-0.618892	0.99142	0.624966	Factor_Age_Young	Old	No	lmer
Col1a1	sp|P11087|CO1A1_MOUSE	-0.888013	1.25413	0.810615	Factor_Age_Young	Old	No	lmer
Ghr	sp|P16882|GHR_MOUSE	-0.578914	4.50705	3.23603	Factor_Age_Young	Old	No	lm
Col18a1	sp|P39061|COIA1_MOUSE	0.352088	0.849226	0.526007	Factor_Age_Young	Old	No	lmer
Fap	sp|P97321|SEPR_MOUSE	-0.6351	2.83713	1.91534	Factor_Age_Young	Old	No	lmer
Bnip1	sp|Q6QD59|SEC20_MOUSE	-0.953343	2.08879	1.38816	Factor_Age_Young	Old	No	lm
Apeh	sp|Q8R146|APEH_MOUSE	-0.22416	0.211441	0.116502	Factor_Age_Young	Old	No	lm
Ptprm	tr|Q68FM4|Q68FM4_MOUSE	0.04408	0.0720492	0.036975	Factor_Age_Young	Old	No	lmer
Svep1	sp|A2AVA0|SVEP1_MOUSE	0.0155687	0.0606001	0.0311617	Factor_Age_Young	Old	No	lmer
Psmb10	sp|O35955|PSB10_MOUSE	0.0430806	0.0323071	0.0174978	Factor_Age_Young	Old	No	lmer
Ig-KV5AC	sp|P01645|KV5AC_MOUSE	3.38679	7.14066	5.44418	Factor_Age_Young	Old	No	lmer
Ccl9	sp|P51670|CCL9_MOUSE	1.04678	2.58303	1.73751	Factor_Age_Young	Old	No	lm
Cdc42	sp|P60766|CDC42_MOUSE	-0.689142	2.45808	1.64391	Factor_Age_Young	Old	No	lm
Hspa8	sp|P63017|HSP7C_MOUSE	-0.449043	0.41048	0.237497	Factor_Age_Young	Old	No	lmer
A1bg	sp|Q19LI2|A1BG_MOUSE	1.72518	0.893621	0.557066	Factor_Age_Young	Old	No	lmer
Cela1	sp|Q91X79|CELA1_MOUSE	-0.0290694	0.0953543	0.0485451	Factor_Age_Young	Old	No	lmer
Acp1	sp|Q9D358|PPAC_MOUSE	-0.235818	0.128521	0.0659885	Factor_Age_Young	Old	No	lm
Ighv1-81	tr|A0A075B5Y4|A0A075B5Y4_MOUSE	1.05162	1.51036	0.984067	Factor_Age_Young	Old	No	lmer
Ptprk	tr|A0A1W2P7Y1|A0A1W2P7Y1_MOUSE	1.11366	1.21787	0.783502	Factor_Age_Young	Old	No	lm
Ig-KV5A4	sp|P01636|KV5A4_MOUSE	2.47567	1.49861	0.978218	Factor_Age_Young	Old	No	lmer
Slc3a2	sp|P10852|4F2_MOUSE	0.0160931	0.02798	0.0144601	Factor_Age_Young	Old	No	lmer
Ca1	sp|P13634|CAH1_MOUSE	-0.481742	0.293665	0.163967	Factor_Age_Young	Old	No	lmer
Vtn	sp|P29788|VTNC_MOUSE	0.0214866	0.0254636	0.0132291	Factor_Age_Young	Old	No	lmer
Crisp1	sp|Q03401|CRIS1_MOUSE	-0.566686	1.64537	1.07582	Factor_Age_Young	Old	No	lmer
Sord	sp|Q64442|DHSO_MOUSE	0.0501618	0.0212301	0.0100513	Factor_Age_Young	Old	No	lmer
Cpb2	sp|Q9JHH6|CBPB2_MOUSE	0.356249	0.749992	0.46288	Factor_Age_Young	Old	No	lmer
Igkv3-7	tr|A0A0G2JE31|A0A0G2JE31_MOUSE	1.86215	2.98083	2.03401	Factor_Age_Young	Old	No	lm
Hsp90aa1	sp|P07901|HS90A_MOUSE	-0.333042	0.246602	0.137215	Factor_Age_Young	Old	No	lmer
ENV1	sp|P10404|ENV1_MOUSE	0.0780546	0.162148	0.0884231	Factor_Age_Young	Old	No	lmer
Scgb1a1	sp|Q06318|UTER_MOUSE	0.546664	3.98852	2.82108	Factor_Age_Young	Old	No	lm
Cth	sp|Q8VCN5|CGL_MOUSE	1.38184	0.738657	0.454756	Factor_Age_Young	Old	No	lm
Chia	sp|Q91XA9|CHIA_MOUSE	-0.114358	0.292252	0.163967	Factor_Age_Young	Old	No	lm
Skp1	sp|Q9WTX5|SKP1_MOUSE	-0.310392	0.440387	0.257378	Factor_Age_Young	Old	No	lm
Cpq	sp|Q9WVJ3|CBPQ_MOUSE	0.225204	1.45097	0.943172	Factor_Age_Young	Old	No	lmer
Ighv1-85	tr|A0A075B5Y6|A0A075B5Y6_MOUSE	1.43244	1.31458	0.856983	Factor_Age_Young	Old	No	lm
Ighv1-47	tr|A0A0A6YY41|A0A0A6YY41_MOUSE	-0.831133	0.359567	0.205377	Factor_Age_Young	Old	No	lmer
Man2b2	sp|O54782|MA2B2_MOUSE	1.1323	5.85995	4.31837	Factor_Age_Young	Old	No	lmer
Ca2	sp|P00920|CAH2_MOUSE	-0.254096	0.365882	0.208716	Factor_Age_Young	Old	No	lmer
Ctsb	sp|P10605|CATB_MOUSE	0.661919	1.99288	1.31857	Factor_Age_Young	Old	No	lmer
Lepr	sp|P48356|LEPR_MOUSE	0.0481328	0.0443496	0.0256491	Factor_Age_Young	Old	No	lmer
Ighv1-19	tr|A0A0A6YWX0|A0A0A6YWX0_MOUSE	1.79544	1.37234	0.897704	Factor_Age_Young	Old	No	lmer
Ighv1-82	tr|A0A0G2JEU7|A0A0G2JEU7_MOUSE	0.830045	0.377598	0.217024	Factor_Age_Young	Old	No	lmer
Igkv8-19	tr|A0A140T8M4|A0A140T8M4_MOUSE	0.936388	0.953941	0.601759	Factor_Age_Young	Old	No	lmer
Rdx	tr|A0A5F8MPB9|A0A5F8MPB9_MOUSE	-0.342435	0.462364	0.274252	Factor_Age_Young	Old	No	lmer
Pdgfrb	tr|E9QN12|E9QN12_MOUSE	1.57237	1.35687	0.88669	Factor_Age_Young	Old	No	lm
Psap	tr|Q8BFQ1|Q8BFQ1_MOUSE	-3.64e-05	0.000128338	0.000128338	Factor_Age_Young	Old	No	lmer
Gpx4	sp|O70325|GPX4_MOUSE	0.628037	0.729009	0.447501	Factor_Age_Young	Old	No	lm
Hsp90b1	sp|P08113|ENPL_MOUSE	0.397578	0.584584	0.349787	Factor_Age_Young	Old	No	lmer
H2-Q7	sp|P14429|HA17_MOUSE	1.33387	3.68211	2.57722	Factor_Age_Young	Old	No	lm
Col6a1	sp|Q04857|CO6A1_MOUSE	-0.305399	0.766483	0.469378	Factor_Age_Young	Old	No	lm
Itga2b	sp|Q9QUM0|ITA2B_MOUSE	0.982645	1.06916	0.676796	Factor_Age_Young	Old	No	lm
Psmb2	sp|Q9R1P3|PSB2_MOUSE	-0.167	0.126316	0.0647442	Factor_Age_Young	Old	No	lmer
Igkv3-9	tr|A0A140T8P4|A0A140T8P4_MOUSE	2.85154	2.64911	1.77029	Factor_Age_Young	Old	No	lm
Sparc	tr|A0A1L1SSH9|A0A1L1SSH9_MOUSE	0.346367	0.34966	0.198427	Factor_Age_Young	Old	No	lmer
H6pd	tr|A2A7A7|A2A7A7_MOUSE	0.902269	6.87958	5.20331	Factor_Age_Young	Old	No	lmer
Afm	sp|O89020|AFAM_MOUSE	-0.312653	0.914062	0.57388	Factor_Age_Young	Old	No	lmer
Cd93	sp|O89103|C1QR1_MOUSE	-0.176635	0.26561	0.147472	Factor_Age_Young	Old	No	lmer
Ig-KV2A1	sp|P01626|KV2A1_MOUSE	-2.15613	1.92257	1.26239	Factor_Age_Young	Old	No	lmer
Ig-KV6A5	sp|P01679|KV6A5_MOUSE	-1.53103	4.5077	3.23603	Factor_Age_Young	Old	No	lm
Axl	sp|Q00993|UFO_MOUSE	1.21198	1.65238	1.07707	Factor_Age_Young	Old	No	lmer
Qprt	sp|Q91X91|NADC_MOUSE	1.06146	0.580624	0.349384	Factor_Age_Young	Old	No	lm
Ltbp1	tr|A0A3Q4EGK3|A0A3Q4EGK3_MOUSE	-1.92038	2.63037	1.76089	Factor_Age_Young	Old	No	lm
Pcolce	tr|D3YUE2|D3YUE2_MOUSE	0.330191	0.948288	0.597973	Factor_Age_Young	Old	No	lmer
Dmkn	tr|E9Q2P1|E9Q2P1_MOUSE	-1.18528	5.70043	4.18688	Factor_Age_Young	Old	No	lmer
Gss	sp|P51855|GSHB_MOUSE	0.209586	0.255814	0.141829	Factor_Age_Young	Old	No	lm
Col12a1	sp|Q60847|COCA1_MOUSE	-0.303777	0.556541	0.330932	Factor_Age_Young	Old	No	lmer
Notch3	sp|Q61982|NOTC3_MOUSE	-0.0625843	0.217505	0.12153	Factor_Age_Young	Old	No	lm
Ganab	sp|Q8BHN3|GANAB_MOUSE	-0.310984	0.465107	0.276353	Factor_Age_Young	Old	No	lmer
Cd300ld2	tr|A2A7W0|A2A7W0_MOUSE	-0.22717	0.526203	0.31096	Factor_Age_Young	Old	No	lm
Fgfr2	tr|E9QK53|E9QK53_MOUSE	0.518768	2.11183	1.40861	Factor_Age_Young	Old	No	lm
Lgals1	sp|P16045|LEG1_MOUSE	-1.41747	2.37055	1.5823	Factor_Age_Young	Old	No	lmer
Klkb1	sp|P26262|KLKB1_MOUSE	-0.606221	5.53997	4.05275	Factor_Age_Young	Old	No	lmer
Apod	sp|P51910|APOD_MOUSE	-0.207024	0.675665	0.408911	Factor_Age_Young	Old	No	lmer
Inhbc	sp|P55104|INHBC_MOUSE	0.64405	1.18116	0.757953	Factor_Age_Young	Old	No	lm
Arg1	sp|Q61176|ARGI1_MOUSE	-0.0378711	0.0126818	0.0065219	Factor_Age_Young	Old	No	lmer
Gas6	sp|Q61592|GAS6_MOUSE	0.870064	2.39094	1.58943	Factor_Age_Young	Old	No	lm
Pzp	sp|Q61838|PZP_MOUSE	-0.182228	0.591963	0.355018	Factor_Age_Young	Old	No	lmer
B4gat1	sp|Q8BWP8|B4GA1_MOUSE	0.0121431	0.0473385	0.0269581	Factor_Age_Young	Old	No	lm
Ltbp4	sp|Q8K4G1|LTBP4_MOUSE	0.166826	0.386615	0.223434	Factor_Age_Young	Old	No	lmer
Igkv3-1	tr|A0A075B5P1|A0A075B5P1_MOUSE	0.636416	1.41947	0.92711	Factor_Age_Young	Old	No	lm
Ighv2-9-1	tr|A0A075B697|A0A075B697_MOUSE	1.8687	2.52004	1.69724	Factor_Age_Young	Old	No	lmer
Ighv9-4	tr|A0A0A6YWH6|A0A0A6YWH6_MOUSE	-0.289628	0.176016	0.0953346	Factor_Age_Young	Old	No	lmer
Gm14743	tr|A2BHD2|A2BHD2_MOUSE	1.46055	7.17458	5.45691	Factor_Age_Young	Old	No	lm
Dspp	tr|E9Q9Z9|E9Q9Z9_MOUSE	0.207294	0.573068	0.345356	Factor_Age_Young	Old	No	lmer
Ppbp	tr|Q9EQI5|Q9EQI5_MOUSE	-1.37061	0.607703	0.364977	Factor_Age_Young	Old	No	lmer
Psmb5	sp|O55234|PSB5_MOUSE	-0.384768	0.406004	0.234971	Factor_Age_Young	Old	No	lmer
Mmp8	sp|O70138|MMP8_MOUSE	0.380453	2.38739	1.58943	Factor_Age_Young	Old	No	lm
Ig-HVM13	sp|P01757|HVM13_MOUSE	1.95099	1.35639	0.88669	Factor_Age_Young	Old	No	lmer
Lta4h	sp|P24527|LKHA4_MOUSE	-0.319164	0.292616	0.163967	Factor_Age_Young	Old	No	lmer
Clu	sp|Q06890|CLUS_MOUSE	0.388225	1.78572	1.17014	Factor_Age_Young	Old	No	lmer
Marco	sp|Q60754|MARCO_MOUSE	2.33253	1.39559	0.912218	Factor_Age_Young	Old	No	lm
Hgfac	sp|Q9R098|HGFA_MOUSE	-0.197293	0.286623	0.162238	Factor_Age_Young	Old	No	lmer
Ehd1	sp|Q9WVK4|EHD1_MOUSE	-0.350541	0.442833	0.259189	Factor_Age_Young	Old	No	lm
Igkv8-27	tr|A0A075B5N4|A0A075B5N4_MOUSE	0.483861	0.723629	0.443709	Factor_Age_Young	Old	No	lmer
Ighv8-11	tr|A0A075B5X4|A0A075B5X4_MOUSE	-5.31703	1.34583	0.881016	Factor_Age_Young	Old	No	lm
Igkv6-29	tr|A0A0G2JEI6|A0A0G2JEI6_MOUSE	2.81084	2.33468	1.55403	Factor_Age_Young	Old	No	lmer
Rbp4	tr|H7BWY6|H7BWY6_MOUSE	-0.690832	1.12369	0.713515	Factor_Age_Young	Old	No	lmer
Flt4	sp|P35917|VGFR3_MOUSE	0.0604815	0.205821	0.112433	Factor_Age_Young	Old	No	lmer
Hsph1	sp|Q61699|HS105_MOUSE	0.16604	0.147731	0.0808532	Factor_Age_Young	Old	No	lm
Flna	sp|Q8BTM8|FLNA_MOUSE	0.350777	0.330698	0.187638	Factor_Age_Young	Old	No	lmer
Clca3a1	sp|Q9QX15|CA3A1_MOUSE	0.923873	1.85372	1.2116	Factor_Age_Young	Old	No	lmer
Clic4	sp|Q9QYB1|CLIC4_MOUSE	-1.36174	0.973859	0.61317	Factor_Age_Young	Old	No	lm
Igkv13-84	tr|A0A140T8N3|A0A140T8N3_MOUSE	2.12674	1.27998	0.829485	Factor_Age_Young	Old	No	lm
AI182371	tr|A2AS37|A2AS37_MOUSE	-0.139675	0.23818	0.132232	Factor_Age_Young	Old	No	lmer
Hspa4	tr|Q3U2G2|Q3U2G2_MOUSE	-0.212192	0.206955	0.11305	Factor_Age_Young	Old	No	lmer
Lipo3	tr|Q3UT41|Q3UT41_MOUSE	-0.773862	2.26936	1.50593	Factor_Age_Young	Old	No	lm
Ide	tr|Q8CGB9|Q8CGB9_MOUSE	-0.346354	0.555586	0.330676	Factor_Age_Young	Old	No	lmer
Ptgds	sp|O09114|PTGDS_MOUSE	-0.00589402	0.021004	0.0100513	Factor_Age_Young	Old	No	lmer
C1qa	sp|P98086|C1QA_MOUSE	-0.539795	0.249583	0.139367	Factor_Age_Young	Old	No	lmer
Psmb4	sp|P99026|PSB4_MOUSE	-0.256459	0.227116	0.128016	Factor_Age_Young	Old	No	lmer
Cps1	sp|Q8C196|CPSM_MOUSE	0.369985	0.252	0.139722	Factor_Age_Young	Old	No	lmer
Tkfc	sp|Q8VC30|TKFC_MOUSE	-0.338649	0.615966	0.368117	Factor_Age_Young	Old	No	lmer
Ighd	tr|A0A0A6YXD7|A0A0A6YXD7_MOUSE	1.78154	0.800969	0.494794	Factor_Age_Young	Old	No	lmer
Ighv9-1	tr|A0A0B4J1P3|A0A0B4J1P3_MOUSE	1.31752	2.69853	1.80041	Factor_Age_Young	Old	No	lmer
Icosl	tr|A0A1W2P6Q2|A0A1W2P6Q2_MOUSE	0.88425	1.07397	0.68058	Factor_Age_Young	Old	No	lmer
Man1a	tr|A0A1W2P788|A0A1W2P788_MOUSE	-0.118497	1.12066	0.713306	Factor_Age_Young	Old	No	lmer
Gm14744	tr|B1AVU4|B1AVU4_MOUSE	1.94325	5.04381	3.61617	Factor_Age_Young	Old	No	lmer
Retnla	tr|G3X8W2|G3X8W2_MOUSE	0.751532	3.14761	2.16233	Factor_Age_Young	Old	No	lm
Mstn	sp|O08689|GDF8_MOUSE	-0.403962	1.01668	0.639455	Factor_Age_Young	Old	No	lmer
Capn1	sp|O35350|CAN1_MOUSE	-0.1373	0.350687	0.198864	Factor_Age_Young	Old	No	lmer
Olfml2b	sp|Q3V1G4|OLM2B_MOUSE	-0.880195	1.37641	0.900539	Factor_Age_Young	Old	No	lm
Etfa	sp|Q99LC5|ETFA_MOUSE	-0.247382	0.599209	0.359383	Factor_Age_Young	Old	No	lm
Igkv4-53	tr|A0A075B677|A0A075B677_MOUSE	1.30196	1.15981	0.739896	Factor_Age_Young	Old	No	lmer
Itih1	tr|F8WJ05|F8WJ05_MOUSE	0.182136	5.43815	3.96352	Factor_Age_Young	Old	No	lmer
Prkcsh	sp|O08795|GLU2B_MOUSE	0.303815	0.318646	0.178595	Factor_Age_Young	Old	No	lm
Coro1a	sp|O89053|COR1A_MOUSE	-0.237374	0.3182	0.178595	Factor_Age_Young	Old	No	lmer
Ca3	sp|P16015|CAH3_MOUSE	-1.56518	2.77071	1.86595	Factor_Age_Young	Old	No	lm
Psmb8	sp|P28063|PSB8_MOUSE	0.0706816	0.0560476	0.0304756	Factor_Age_Young	Old	No	lmer
Pebp1	sp|P70296|PEBP1_MOUSE	0.214872	0.134879	0.069938	Factor_Age_Young	Old	No	lm
Nptn	sp|P97300|NPTN_MOUSE	0.0951391	0.363161	0.207783	Factor_Age_Young	Old	No	lm
Xdh	sp|Q00519|XDH_MOUSE	-0.173549	0.191031	0.105311	Factor_Age_Young	Old	No	lmer
Tsku	sp|Q8CBR6|TSK_MOUSE	0.0657158	0.049569	0.0282549	Factor_Age_Young	Old	No	lm
Gm20390	tr|E9PZF0|E9PZF0_MOUSE	-0.679668	0.731973	0.449669	Factor_Age_Young	Old	No	lmer
Cltc	tr|Q5SXR6|Q5SXR6_MOUSE	-0.326233	1.01037	0.637095	Factor_Age_Young	Old	No	lm
Lamp2	sp|P17047|LAMP2_MOUSE	-0.10173	0.518882	0.309067	Factor_Age_Young	Old	No	lm
Lum	sp|P51885|LUM_MOUSE	-0.503548	1.99616	1.31988	Factor_Age_Young	Old	No	lmer
Fbn1	sp|Q61554|FBN1_MOUSE	-0.67487	3.77225	2.64582	Factor_Age_Young	Old	No	lm
Antxr1	sp|Q9CZ52|ANTR1_MOUSE	1.19047	1.51331	0.984564	Factor_Age_Young	Old	No	lm
Ighv5-12	tr|A0A075B5Q4|A0A075B5Q4_MOUSE	0.483087	0.524639	0.310568	Factor_Age_Young	Old	No	lm
Ighv6-6	tr|A0A075B5T3|A0A075B5T3_MOUSE	1.10821	2.30849	1.53776	Factor_Age_Young	Old	No	lmer
Ighv1-77	tr|A0A0G2JGS9|A0A0G2JGS9_MOUSE	2.73658	1.64833	1.07582	Factor_Age_Young	Old	No	lmer
Serpina3k	tr|A0A0R4J0I1|A0A0R4J0I1_MOUSE	-0.921833	3.96073	2.79936	Factor_Age_Young	Old	No	lmer
Hbb-b1	sp|P02088|HBB1_MOUSE	-0.0544249	0.035806	0.0205661	Factor_Age_Young	Old	No	lm
Gm5629	sp|P06327|HVM52_MOUSE	1.14439	1.01301	0.637759	Factor_Age_Young	Old	No	lm
Ces1c	sp|P23953|EST1C_MOUSE	-0.238714	1.10047	0.699816	Factor_Age_Young	Old	No	lmer
Defa2	sp|P28309|DEFA2_MOUSE	-1.3733	1.67666	1.08967	Factor_Age_Young	Old	No	lm
G6pdx	sp|Q00612|G6PD1_MOUSE	0.591234	0.649357	0.391793	Factor_Age_Young	Old	No	lm
Prrc1	sp|Q3UPH1|PRRC1_MOUSE	1.92886	1.4476	0.943172	Factor_Age_Young	Old	No	lm
Cand1	sp|Q6ZQ38|CAND1_MOUSE	-0.441672	0.689031	0.418984	Factor_Age_Young	Old	No	lmer
Man2a2	sp|Q8BRK9|MA2A2_MOUSE	-0.0096599	0.050363	0.0286118	Factor_Age_Young	Old	No	lm
Nans	sp|Q99J77|SIAS_MOUSE	1.64595	1.73969	1.13763	Factor_Age_Young	Old	No	lm
Igkv4-63	tr|A0A075B5M1|A0A075B5M1_MOUSE	2.14578	1.50753	0.98298	Factor_Age_Young	Old	No	lmer
Ighv14-2	tr|A0A075B5R7|A0A075B5R7_MOUSE	1.66101	2.77292	1.86595	Factor_Age_Young	Old	No	lmer
Ighv1-9	tr|A0A0A6YW37|A0A0A6YW37_MOUSE	0.71272	0.816438	0.502745	Factor_Age_Young	Old	No	lmer
Igkv4-50	tr|A0A0B4J1J0|A0A0B4J1J0_MOUSE	0.456407	1.24316	0.802002	Factor_Age_Young	Old	No	lm
Apof	tr|A0A0R4J0M4|A0A0R4J0M4_MOUSE	0.776606	3.01481	2.06429	Factor_Age_Young	Old	No	lmer
Igkv8-30	tr|A0A140T8M3|A0A140T8M3_MOUSE	1.0778	1.65172	1.07707	Factor_Age_Young	Old	No	lmer
Ig-HVM00	sp|P01741|HVM00_MOUSE	2.01847	1.81188	1.18411	Factor_Age_Young	Old	No	lm
Pdcd6	sp|P12815|PDCD6_MOUSE	-0.139109	0.169375	0.0918736	Factor_Age_Young	Old	No	lm
Tgm2	sp|P21981|TGM2_MOUSE	-0.00198898	0.00290466	0.000819712	Factor_Age_Young	Old	No	lm
Asgr1	sp|P34927|ASGR1_MOUSE	0.256914	0.721335	0.442207	Factor_Age_Young	Old	No	lm
Slc38a10	sp|Q5I012|S38AA_MOUSE	-0.25137	2.25346	1.49496	Factor_Age_Young	Old	No	lm
Spon1	sp|Q8VCC9|SPON1_MOUSE	0.464241	0.947008	0.597624	Factor_Age_Young	Old	No	lm
Aspn	sp|Q99MQ4|ASPN_MOUSE	-0.232175	0.535716	0.317491	Factor_Age_Young	Old	No	lmer
Ighv11-1	tr|A0A075B5R6|A0A075B5R6_MOUSE	2.26178	3.55563	2.49597	Factor_Age_Young	Old	No	lmer
Igkv2-137	tr|A0A0B4J1H6|A0A0B4J1H6_MOUSE	1.88036	1.38934	0.909719	Factor_Age_Young	Old	No	lmer
Tmsb15a	tr|A2AEH9|A2AEH9_MOUSE	-0.342163	0.57771	0.347885	Factor_Age_Young	Old	No	lm
Prg4	tr|E9QQ18|E9QQ18_MOUSE	1.16903	4.29696	3.07757	Factor_Age_Young	Old	No	lm
Naglu	tr|O88325|O88325_MOUSE	0.0670543	0.335296	0.189334	Factor_Age_Young	Old	No	lm
Gsto1	sp|O09131|GSTO1_MOUSE	0.0424219	0.0599461	0.0311617	Factor_Age_Young	Old	No	lm
Fcn1	sp|O70165|FCN1_MOUSE	0.505426	1.07562	0.681205	Factor_Age_Young	Old	No	lmer
Ig-KV3AJ	sp|P01671|KV3AJ_MOUSE	1.2548	1.49078	0.971813	Factor_Age_Young	Old	No	lmer
P4hb	sp|P09103|PDIA1_MOUSE	-0.0653955	0.0619501	0.0318085	Factor_Age_Young	Old	No	lmer
Ahsg	sp|P29699|FETUA_MOUSE	-0.000412892	0.00130593	0.000475426	Factor_Age_Young	Old	No	lmer
Scg3	sp|P47867|SCG3_MOUSE	-0.337592	1.44468	0.943172	Factor_Age_Young	Old	No	lmer
Islr	sp|Q6GU68|ISLR_MOUSE	-0.158604	0.669826	0.403942	Factor_Age_Young	Old	No	lm
Ighv1-34	tr|A0A075B5V2|A0A075B5V2_MOUSE	1.46685	0.552721	0.329205	Factor_Age_Young	Old	No	lmer
Ighv7-4	tr|A0A0A6YXL5|A0A0A6YXL5_MOUSE	-0.38525	0.444966	0.260254	Factor_Age_Young	Old	No	lmer
Ighv10-1	tr|A0A0B4J1J6|A0A0B4J1J6_MOUSE	0.68723	1.36237	0.890208	Factor_Age_Young	Old	No	lmer
Iglc1	tr|A0A0G2JE99|A0A0G2JE99_MOUSE	1.21365	1.8274	1.19534	Factor_Age_Young	Old	No	lmer
Bin2	tr|A0A5F8MQ05|A0A5F8MQ05_MOUSE	0.312618	0.291197	0.163822	Factor_Age_Young	Old	No	lm
Vcan	tr|E9PYH0|E9PYH0_MOUSE	0.864927	0.796788	0.492418	Factor_Age_Young	Old	No	lm
Rab5c	tr|Q8C266|Q8C266_MOUSE	-0.660469	0.887945	0.554089	Factor_Age_Young	Old	No	lm
Col6a2	sp|Q02788|CO6A2_MOUSE	-0.300006	0.485738	0.287896	Factor_Age_Young	Old	No	lm
Colec10	sp|Q8CF98|COL10_MOUSE	0.372693	2.02835	1.33961	Factor_Age_Young	Old	No	lmer
Lap3	sp|Q9CPY7|AMPL_MOUSE	0.0177722	0.00974647	0.00472567	Factor_Age_Young	Old	No	lmer
Psmb1	sp|O09061|PSB1_MOUSE	-0.295133	0.232304	0.12953	Factor_Age_Young	Old	No	lmer
Lmnb1	sp|P14733|LMNB1_MOUSE	-0.437669	1.06038	0.671475	Factor_Age_Young	Old	No	lm
Pnp	sp|P23492|PNPH_MOUSE	-0.542889	0.521991	0.310568	Factor_Age_Young	Old	No	lmer
Creb3l3	sp|Q91XE9|CR3L3_MOUSE	-0.711304	1.32669	0.864111	Factor_Age_Young	Old	No	lm
Cpn1	sp|Q9JJN5|CBPN_MOUSE	-0.171676	1.13892	0.723363	Factor_Age_Young	Old	No	lmer
Ighv1-52	tr|A0A0A6YXC3|A0A0A6YXC3_MOUSE	0.849175	1.19897	0.771336	Factor_Age_Young	Old	No	lmer
Igkv1-133	tr|A0A0B4J1H8|A0A0B4J1H8_MOUSE	1.525	2.93	1.99765	Factor_Age_Young	Old	No	lmer
H2-D1	tr|G3UZP7|G3UZP7_MOUSE	0.174925	1.43947	0.939286	Factor_Age_Young	Old	No	lmer
Agxt	sp|O35423|SPYA_MOUSE	2.79612	1.38393	0.905563	Factor_Age_Young	Old	No	lm
Sema4b	sp|Q62179|SEM4B_MOUSE	0.198553	0.227748	0.128051	Factor_Age_Young	Old	No	lm
Prcp	sp|Q7TMR0|PCP_MOUSE	0.692034	0.876988	0.547596	Factor_Age_Young	Old	No	lm
Aldh8a1	sp|Q8BH00|AL8A1_MOUSE	-0.00360236	0.00125465	0.000475426	Factor_Age_Young	Old	No	lmer
Lypd3	sp|Q91YK8|LYPD3_MOUSE	0.179566	0.292247	0.163967	Factor_Age_Young	Old	No	lm
Ica	sp|Q9DBD0|ICA_MOUSE	-0.141725	0.612443	0.366797	Factor_Age_Young	Old	No	lmer
Dstn	sp|Q9R0P5|DEST_MOUSE	-0.827985	0.761007	0.468403	Factor_Age_Young	Old	No	lm
Igkv8-16	tr|A0A0G2JDG9|A0A0G2JDG9_MOUSE	-0.237549	0.193953	0.10671	Factor_Age_Young	Old	No	lm
Spp1	tr|F8WIP8|F8WIP8_MOUSE	0.488648	1.12389	0.713515	Factor_Age_Young	Old	No	lmer
Mmrn1	sp|B2RPV6|MMRN1_MOUSE	-2.39421	2.59084	1.74122	Factor_Age_Young	Old	No	lm
Pcdh12	sp|O55134|PCD12_MOUSE	-0.00625978	0.0141821	0.00662892	Factor_Age_Young	Old	No	lmer
Cst3	sp|P21460|CYTC_MOUSE	0.284359	2.38481	1.58943	Factor_Age_Young	Old	No	lmer
Igfbp2	sp|P47877|IBP2_MOUSE	-0.441515	1.63206	1.0682	Factor_Age_Young	Old	No	lmer
Retn	sp|Q99P87|RETN_MOUSE	0.226621	0.395462	0.229851	Factor_Age_Young	Old	No	lm
Itgb3	sp|O54890|ITB3_MOUSE	0.153929	0.123278	0.0645813	Factor_Age_Young	Old	No	lmer
F5	sp|O88783|FA5_MOUSE	0.179193	0.428648	0.249426	Factor_Age_Young	Old	No	lmer
Ig-HVM56	sp|P18527|HVM56_MOUSE	-2.50326	1.30254	0.848367	Factor_Age_Young	Old	No	lm
Atp6v1b2	sp|P62814|VATB2_MOUSE	1.35649	0.851996	0.527901	Factor_Age_Young	Old	No	lm
Reln	sp|Q60841|RELN_MOUSE	0.210148	0.971693	0.61203	Factor_Age_Young	Old	No	lmer
Pgd	sp|Q9DCD0|6PGD_MOUSE	0.158984	0.197369	0.107576	Factor_Age_Young	Old	No	lmer
Ighv1-64	tr|A0A075B5X3|A0A075B5X3_MOUSE	1.31295	2.00232	1.32008	Factor_Age_Young	Old	No	lmer
Serpina11	tr|E9QLL8|E9QLL8_MOUSE	0.266137	1.89469	1.24521	Factor_Age_Young	Old	No	lm
Gp5	sp|O08742|GPV_MOUSE	-0.112203	0.0834785	0.0443155	Factor_Age_Young	Old	No	lmer
Ubc	sp|P0CG50|UBC_MOUSE	-0.442381	0.415208	0.239741	Factor_Age_Young	Old	No	lmer
Mmp2	sp|P33434|MMP2_MOUSE	-0.190792	0.439334	0.256957	Factor_Age_Young	Old	No	lmer
Glycam1	sp|Q02596|GLCM1_MOUSE	-1.20138	3.3419	2.31443	Factor_Age_Young	Old	No	lmer
Psmb6	sp|Q60692|PSB6_MOUSE	0.0464599	0.0466406	0.0269581	Factor_Age_Young	Old	No	lmer
Sri	sp|Q6P069|SORCN_MOUSE	0.0719359	0.0837098	0.0443155	Factor_Age_Young	Old	No	lm
F12	sp|Q80YC5|FA12_MOUSE	-0.0137315	0.0382701	0.0225991	Factor_Age_Young	Old	No	lmer
Acaa2	sp|Q8BWT1|THIM_MOUSE	0.150025	0.167161	0.090965	Factor_Age_Young	Old	No	lmer
Mthfd1	sp|Q922D8|C1TC_MOUSE	-0.288754	0.214988	0.119532	Factor_Age_Young	Old	No	lmer
Il1r2	sp|P27931|IL1R2_MOUSE	-0.582096	3.75151	2.63641	Factor_Age_Young	Old	No	lmer
Apoc4	sp|Q61268|APOC4_MOUSE	-0.753975	4.09057	2.91072	Factor_Age_Young	Old	No	lmer
Mmp19	sp|Q9JHI0|MMP19_MOUSE	-0.133455	0.760376	0.468403	Factor_Age_Young	Old	No	lm
Angptl3	sp|Q9R182|ANGL3_MOUSE	-0.263698	0.964973	0.608855	Factor_Age_Young	Old	No	lmer
Igkv3-5	tr|A0A140T8M6|A0A140T8M6_MOUSE	0.97896	1.25254	0.810181	Factor_Age_Young	Old	No	lm
Tnxb	tr|A0A5F8MPH8|A0A5F8MPH8_MOUSE	-0.666164	1.84721	1.21053	Factor_Age_Young	Old	No	lmer
Ctsa	tr|G3X8T3|G3X8T3_MOUSE	0.147342	0.529512	0.3129	Factor_Age_Young	Old	No	lmer
Frmpd1	sp|A2AKB4|FRPD1_MOUSE	0.590805	0.784388	0.482525	Factor_Age_Young	Old	No	lm
Msn	sp|P26041|MOES_MOUSE	-0.190699	0.127601	0.0655488	Factor_Age_Young	Old	No	lmer
H2ax	sp|P27661|H2AX_MOUSE	1.50919	0.961975	0.608855	Factor_Age_Young	Old	No	lm
Dsc3	sp|P55850|DSC3_MOUSE	-0.129557	0.368852	0.210489	Factor_Age_Young	Old	No	lm
Psmb7	sp|P70195|PSB7_MOUSE	-0.420084	0.96265	0.608855	Factor_Age_Young	Old	No	lmer
Serpinf2	sp|Q61247|A2AP_MOUSE	-0.00520483	0.0123852	0.0065219	Factor_Age_Young	Old	No	lmer
Chi3l1	sp|Q61362|CH3L1_MOUSE	1.16437	1.6754	1.08967	Factor_Age_Young	Old	No	lm
Blmh	sp|Q8R016|BLMH_MOUSE	-0.431739	0.802779	0.494794	Factor_Age_Young	Old	No	lmer
Dcps	sp|Q9DAR7|DCPS_MOUSE	0.266663	0.290985	0.163822	Factor_Age_Young	Old	No	lmer
Tnfrsf21	sp|Q9EPU5|TNR21_MOUSE	0.824591	1.08908	0.691553	Factor_Age_Young	Old	No	lm
Ighv15-2	tr|A0A0A6YX72|A0A0A6YX72_MOUSE	-0.365521	0.668769	0.403651	Factor_Age_Young	Old	No	lm
L1cam	tr|Q6PGJ3|Q6PGJ3_MOUSE	-0.125998	0.130466	0.0674536	Factor_Age_Young	Old	No	lmer
Clec3b	tr|Q8CFZ6|Q8CFZ6_MOUSE	-0.203947	0.472322	0.28073	Factor_Age_Young	Old	No	lmer
Ihh	sp|P97812|IHH_MOUSE	-0.538998	2.17025	1.44641	Factor_Age_Young	Old	No	lm
Plxnb1	sp|Q8CJH3|PLXB1_MOUSE	0.145062	0.437818	0.256074	Factor_Age_Young	Old	No	lm
Mfap4	sp|Q9D1H9|MFAP4_MOUSE	-0.478757	0.409143	0.236779	Factor_Age_Young	Old	No	lmer
Igkv4-58	tr|A0A075B5M3|A0A075B5M3_MOUSE	1.30304	2.95954	2.02002	Factor_Age_Young	Old	No	lmer
Ighv5-9	tr|A0A075B5Q2|A0A075B5Q2_MOUSE	1.30536	4.61104	3.28113	Factor_Age_Young	Old	No	lm
Bmp3	tr|A0A0G2JEU2|A0A0G2JEU2_MOUSE	0.172976	0.297369	0.165049	Factor_Age_Young	Old	No	lm
Igkv14-100	tr|A0A0G2JG36|A0A0G2JG36_MOUSE	0.646509	1.06328	0.672964	Factor_Age_Young	Old	No	lmer
Uroc1	tr|Q3UEL5|Q3UEL5_MOUSE	0.124517	0.0508279	0.0286391	Factor_Age_Young	Old	No	lm
Wfdc17	tr|Q5SSJ1|Q5SSJ1_MOUSE	1.40327	2.2009	1.46096	Factor_Age_Young	Old	No	lm
Idh1	sp|O88844|IDHC_MOUSE	-0.39338	0.289291	0.163798	Factor_Age_Young	Old	No	lmer
Igkv12-41	sp|P01635|KV5A3_MOUSE	1.45296	1.54954	1.00796	Factor_Age_Young	Old	No	lmer
Eef1a1	sp|P10126|EF1A1_MOUSE	-0.472534	0.472034	0.28073	Factor_Age_Young	Old	No	lmer
Mertk	sp|Q60805|MERTK_MOUSE	0.524823	1.52024	0.988675	Factor_Age_Young	Old	No	lmer
Pglyrp2	sp|Q8VCS0|PGRP2_MOUSE	0.20364	0.962255	0.608855	Factor_Age_Young	Old	No	lmer
Hpx	sp|Q91X72|HEMO_MOUSE	0.584858	2.9339	1.99798	Factor_Age_Young	Old	No	lmer
Ftcd	sp|Q91XD4|FTCD_MOUSE	0.176406	0.0911538	0.0469712	Factor_Age_Young	Old	No	lm
Aldob	sp|Q91Y97|ALDOB_MOUSE	-0.506101	0.262037	0.146426	Factor_Age_Young	Old	No	lmer
Htra1	sp|Q9R118|HTRA1_MOUSE	0.723139	0.717194	0.438856	Factor_Age_Young	Old	No	lm
Igfbp7	tr|E9Q5D9|E9Q5D9_MOUSE	0.210265	0.341113	0.191549	Factor_Age_Young	Old	No	lmer
IgG2c	tr|F6TQW2|F6TQW2_MOUSE	2.85516	7.24279	5.45691	Factor_Age_Young	Old	No	lmer
Cx3cl1	sp|O35188|X3CL1_MOUSE	0.564976	1.40158	0.914363	Factor_Age_Young	Old	No	lm
Got1	sp|P05201|AATC_MOUSE	-0.281461	0.163868	0.0886621	Factor_Age_Young	Old	No	lmer
Lyz2	sp|P08905|LYZ2_MOUSE	0.466262	1.22064	0.78386	Factor_Age_Young	Old	No	lmer
Fasn	sp|P19096|FAS_MOUSE	-1.16366	0.978653	0.615091	Factor_Age_Young	Old	No	lmer
Selenop	sp|P70274|SEPP1_MOUSE	-0.00480254	0.00976088	0.00472567	Factor_Age_Young	Old	No	lmer
Ctsz	sp|Q9WUU7|CATZ_MOUSE	0.638597	6.20021	4.57945	Factor_Age_Young	Old	No	lmer
Pf4	sp|Q9Z126|PLF4_MOUSE	-3.84454	1.18407	0.759766	Factor_Age_Young	Old	No	lm
Ighv2-6	tr|A0A075B6A7|A0A075B6A7_MOUSE	1.58391	1.13016	0.71784	Factor_Age_Young	Old	No	lm
Igkv4-55	tr|A0A0B4J1I9|A0A0B4J1I9_MOUSE	2.01188	2.63876	1.76618	Factor_Age_Young	Old	No	lmer
Ighv9-3	tr|A0A0B4J1J5|A0A0B4J1J5_MOUSE	1.05988	1.85923	1.21379	Factor_Age_Young	Old	No	lmer
Cp	tr|E9PZD8|E9PZD8_MOUSE	0.75918	4.94627	3.55081	Factor_Age_Young	Old	No	lmer
Hba-a1	tr|Q91VB8|Q91VB8_MOUSE	-0.554965	0.351994	0.199581	Factor_Age_Young	Old	No	lmer
Iglc2	tr|Q99JC1|Q99JC1_MOUSE	0.106416	0.119697	0.063783	Factor_Age_Young	Old	No	lmer
Clec11a	sp|O88200|CLC11_MOUSE	-0.283465	0.538961	0.31822	Factor_Age_Young	Old	No	lmer
Ighv1-62-3	sp|P01754|HVM10_MOUSE	0.467246	1.32651	0.864111	Factor_Age_Young	Old	No	lmer
Ephx2	sp|P34914|HYES_MOUSE	0.0288504	0.0158483	0.00732882	Factor_Age_Young	Old	No	lmer
Chl1	sp|P70232|NCHL1_MOUSE	0.533088	0.763581	0.469074	Factor_Age_Young	Old	No	lm
Apoc2	sp|Q05020|APOC2_MOUSE	-1.22368	4.62971	3.2831	Factor_Age_Young	Old	No	lmer
Gm2a	sp|Q60648|SAP3_MOUSE	-0.352239	0.537459	0.317491	Factor_Age_Young	Old	No	lm
Cd34	sp|Q64314|CD34_MOUSE	-0.616818	2.19259	1.45719	Factor_Age_Young	Old	No	lmer
Ighv3-3	tr|A0A0A6YWL2|A0A0A6YWL2_MOUSE	3.39956	0.963699	0.608855	Factor_Age_Young	Old	No	lm
Ighv2-5	tr|A0A0A6YY69|A0A0A6YY69_MOUSE	1.18153	2.22465	1.47779	Factor_Age_Young	Old	No	lmer
Heg1	sp|E9Q7X6|HEG1_MOUSE	0.352851	1.94097	1.27446	Factor_Age_Young	Old	No	lm
Pklr	sp|P53657|KPYR_MOUSE	-0.272826	0.262691	0.146538	Factor_Age_Young	Old	No	lmer
Orm1	sp|Q60590|A1AG1_MOUSE	0.490728	0.740598	0.455896	Factor_Age_Young	Old	No	lmer
Lyve1	sp|Q8BHC0|LYVE1_MOUSE	0.0867831	0.170806	0.0918736	Factor_Age_Young	Old	No	lmer
Fermt3	sp|Q8K1B8|URP2_MOUSE	-0.20738	0.935566	0.587111	Factor_Age_Young	Old	No	lm
Gpc1	sp|Q9QZF2|GPC1_MOUSE	0.0226818	0.046528	0.0269581	Factor_Age_Young	Old	No	lm
Psma1	sp|Q9R1P4|PSA1_MOUSE	-0.217992	0.169914	0.0918736	Factor_Age_Young	Old	No	lmer
Pdcd6ip	sp|Q9WU78|PDC6I_MOUSE	-0.349004	0.447365	0.261812	Factor_Age_Young	Old	No	lm
Igkv9-124	tr|A0A075B5K2|A0A075B5K2_MOUSE	1.04794	1.42987	0.932308	Factor_Age_Young	Old	No	lmer
Fn1	tr|A0A087WQW8|A0A087WQW8_MOUSE	-0.0451255	0.0995076	0.0511539	Factor_Age_Young	Old	No	lmer
Plvap	tr|G3X924|G3X924_MOUSE	0.162959	0.24636	0.137215	Factor_Age_Young	Old	No	lm
Dld	sp|O08749|DLDH_MOUSE	0.484021	1.61454	1.06271	Factor_Age_Young	Old	No	lm
Amy2	sp|P00688|AMYP_MOUSE	0.353101	1.51667	0.986518	Factor_Age_Young	Old	No	lmer
Apcs	sp|P12246|SAMP_MOUSE	1.02355	1.6943	1.10211	Factor_Age_Young	Old	No	lmer
Mug2	sp|P28666|MUG2_MOUSE	-0.246501	7.31358	5.499	Factor_Age_Young	Old	No	lmer
Dpep1	sp|P31428|DPEP1_MOUSE	0.0455926	0.0539017	0.0304756	Factor_Age_Young	Old	No	lm
Sparcl1	sp|P70663|SPRL1_MOUSE	0.101667	0.0672517	0.0344266	Factor_Age_Young	Old	No	lmer
Tubb5	sp|P99024|TBB5_MOUSE	-0.784148	1.96408	1.29563	Factor_Age_Young	Old	No	lmer
F13b	sp|Q07968|F13B_MOUSE	-0.472126	0.805944	0.494794	Factor_Age_Young	Old	No	lmer
Pld4	sp|Q8BG07|PLD4_MOUSE	0.483296	0.753909	0.46599	Factor_Age_Young	Old	No	lm
Pm20d1	sp|Q8C165|P20D1_MOUSE	-0.160153	0.655438	0.394893	Factor_Age_Young	Old	No	lmer
Cd248	sp|Q91V98|CD248_MOUSE	0.144904	0.80425	0.494794	Factor_Age_Young	Old	No	lmer
Pgam1	sp|Q9DBJ1|PGAM1_MOUSE	-0.0991442	0.269969	0.149445	Factor_Age_Young	Old	No	lmer
Tagln2	sp|Q9WVA4|TAGL2_MOUSE	-0.800252	0.759005	0.467895	Factor_Age_Young	Old	No	lmer
Igkv2-109	tr|A0A075B5K6|A0A075B5K6_MOUSE	0.0236209	0.0153055	0.00732882	Factor_Age_Young	Old	No	lmer
Mgam	tr|A0A571BF69|A0A571BF69_MOUSE	-0.803793	2.37634	1.58552	Factor_Age_Young	Old	No	lmer
Pcdhgc3	tr|Q91XX1|Q91XX1_MOUSE	0.0779683	0.234596	0.130239	Factor_Age_Young	Old	No	lm
Psma3	sp|O70435|PSA3_MOUSE	-0.235456	0.191569	0.105342	Factor_Age_Young	Old	No	lmer
Ig-HVM41	sp|P01811|HVM41_MOUSE	-0.613616	1.027	0.647786	Factor_Age_Young	Old	No	lm
Orm2	sp|P07361|A1AG2_MOUSE	1.92421	0.886633	0.553776	Factor_Age_Young	Old	No	lmer
C1qb	sp|P14106|C1QB_MOUSE	-0.17178	0.10298	0.0541607	Factor_Age_Young	Old	No	lmer
Ass1	sp|P16460|ASSY_MOUSE	-0.269277	0.122798	0.0645813	Factor_Age_Young	Old	No	lmer
Proc	sp|P33587|PROC_MOUSE	-0.282794	0.683955	0.415762	Factor_Age_Young	Old	No	lmer
S100a11	sp|P50543|S10AB_MOUSE	-1.0098	1.15074	0.731927	Factor_Age_Young	Old	No	lm
Tfrc	sp|Q62351|TFR1_MOUSE	0.174892	0.236032	0.131145	Factor_Age_Young	Old	No	lmer
Bcam	sp|Q9R069|BCAM_MOUSE	-0.0512526	0.0621225	0.0318085	Factor_Age_Young	Old	No	lm
Ighv1-50	tr|A0A075B5W1|A0A075B5W1_MOUSE	0.404361	1.25963	0.814012	Factor_Age_Young	Old	No	lmer
Ighv1-12	tr|A0A0A6YXJ9|A0A0A6YXJ9_MOUSE	-0.128877	0.0784731	0.0411381	Factor_Age_Young	Old	No	lmer
Ighv8-8	tr|A0A0A6YXQ0|A0A0A6YXQ0_MOUSE	1.04452	1.69617	1.10236	Factor_Age_Young	Old	No	lmer
Ptprz1	sp|B9EKR1|PTPRZ_MOUSE	-0.014052	0.0269179	0.0139166	Factor_Age_Young	Old	No	lm
F8	sp|Q06194|FA8_MOUSE	-0.0586025	0.0693651	0.0360911	Factor_Age_Young	Old	No	lmer
Asah2	sp|Q9JHE3|ASAH2_MOUSE	0.0125326	0.053856	0.0304756	Factor_Age_Young	Old	No	lm
Clec4f	tr|A0A0R4IZZ5|A0A0R4IZZ5_MOUSE	1.40841	2.11134	1.40861	Factor_Age_Young	Old	No	lmer
Acly	tr|Q3V117|Q3V117_MOUSE	-0.892513	0.726602	0.445889	Factor_Age_Young	Old	No	lm
Fcgrt	tr|Q6PKB0|Q6PKB0_MOUSE	0.149901	0.302618	0.168713	Factor_Age_Young	Old	No	lm
Lgals3	tr|Q8C253|Q8C253_MOUSE	-0.661902	2.16302	1.44535	Factor_Age_Young	Old	No	lmer
Ang	sp|P21570|ANGI_MOUSE	0.785379	6.16371	4.55998	Factor_Age_Young	Old	No	lmer
Gc	sp|P21614|VTDB_MOUSE	-0.0374924	0.0555203	0.0304756	Factor_Age_Young	Old	No	lmer
Smpd1	sp|Q04519|ASM_MOUSE	0.367459	0.818225	0.503675	Factor_Age_Young	Old	No	lm
Tie1	sp|Q06806|TIE1_MOUSE	0.0695314	0.161629	0.0883974	Factor_Age_Young	Old	No	lm
Cd55	sp|Q61475|DAF1_MOUSE	0.0953982	0.162587	0.0884231	Factor_Age_Young	Old	No	lmer
Masp2	sp|Q91WP0|MASP2_MOUSE	-0.421006	1.79427	1.17421	Factor_Age_Young	Old	No	lmer
Ighv1-59	tr|A0A0A6YXE0|A0A0A6YXE0_MOUSE	2.12273	1.80612	1.18012	Factor_Age_Young	Old	No	lmer
Cdh1	tr|A0A0R4IZW5|A0A0R4IZW5_MOUSE	-0.0926281	0.386625	0.223434	Factor_Age_Young	Old	No	lmer
Kctd12	tr|A0A0R4J2B2|A0A0R4J2B2_MOUSE	-0.122791	0.364927	0.208358	Factor_Age_Young	Old	No	lm
Colec11	tr|A0A1Y7VKG6|A0A1Y7VKG6_MOUSE	0.411833	2.17739	1.45095	Factor_Age_Young	Old	No	lmer
Chga	sp|P26339|CMGA_MOUSE	-0.200187	1.23549	0.796574	Factor_Age_Young	Old	No	lm
Pvalb	sp|P32848|PRVA_MOUSE	-2.58629	2.05016	1.35779	Factor_Age_Young	Old	No	lm
Pon1	sp|P52430|PON1_MOUSE	-0.850791	1.62208	1.06393	Factor_Age_Young	Old	No	lmer
Actb	sp|P60710|ACTB_MOUSE	-0.09372	0.097405	0.0495161	Factor_Age_Young	Old	No	lmer
F7	sp|P70375|FA7_MOUSE	-0.516037	0.88584	0.553776	Factor_Age_Young	Old	No	lmer
Col1a2	sp|Q01149|CO1A2_MOUSE	-0.386224	0.576399	0.347569	Factor_Age_Young	Old	No	lmer
Dag1	sp|Q62165|DAG1_MOUSE	0.225508	2.60694	1.7473	Factor_Age_Young	Old	No	lm
Adamts13	sp|Q769J6|ATS13_MOUSE	0.268938	3.32315	2.30009	Factor_Age_Young	Old	No	lm
Adamtsl4	sp|Q80T21|ATL4_MOUSE	-0.989339	3.53862	2.49305	Factor_Age_Young	Old	No	lm
Mcam	sp|Q8R2Y2|MUC18_MOUSE	0.21107	0.305443	0.170971	Factor_Age_Young	Old	No	lmer
Pear1	sp|Q8VIK5|PEAR1_MOUSE	0.183705	0.192483	0.105749	Factor_Age_Young	Old	No	lm
Obp1a	sp|Q9D3H2|OBP1A_MOUSE	0.538179	0.924505	0.579747	Factor_Age_Young	Old	No	lm
IgG3	tr|A0A1Y7VJN6|A0A1Y7VJN6_MOUSE	2.21113	1.69971	1.10425	Factor_Age_Young	Old	No	lmer
Egfbp2	sp|P36368|EGFB2_MOUSE	-4.16924	2.05685	1.36243	Factor_Age_Young	Old	No	lm
Ppp1ca	sp|P62137|PP1A_MOUSE	-0.0755386	0.0595233	0.0311617	Factor_Age_Young	Old	No	lm
Anpep	sp|P97449|AMPN_MOUSE	0.00221774	0.00368655	0.000819712	Factor_Age_Young	Old	No	lmer
Kcnb1	sp|Q03717|KCNB1_MOUSE	0.23006	2.16742	1.44641	Factor_Age_Young	Old	No	lmer
Pepd	sp|Q11136|PEPD_MOUSE	-0.533829	1.32217	0.860976	Factor_Age_Young	Old	No	lm
Pla2g7	sp|Q60963|PAFA_MOUSE	-0.577114	3.74663	2.63641	Factor_Age_Young	Old	No	lmer
Col11a2	sp|Q64739|COBA2_MOUSE	-0.0971385	0.119641	0.063783	Factor_Age_Young	Old	No	lm
C8g	sp|Q8VCG4|CO8G_MOUSE	-0.497094	1.79685	1.17435	Factor_Age_Young	Old	No	lmer
Igkv12-38	tr|A0A0G2JEI7|A0A0G2JEI7_MOUSE	0.608777	0.701399	0.428553	Factor_Age_Young	Old	No	lmer
Ighv8-9	tr|A0A0G2JET1|A0A0G2JET1_MOUSE	5.49566	1.79151	1.17421	Factor_Age_Young	Old	No	lm
Adgrf5	tr|A0A286YDT5|A0A286YDT5_MOUSE	-0.282758	0.339897	0.191549	Factor_Age_Young	Old	No	lmer
Rgsl1	tr|A0A5F8MPV0|A0A5F8MPV0_MOUSE	0.0750357	0.188415	0.103202	Factor_Age_Young	Old	No	lm
1700009N14Rik	tr|Q14AA6|Q14AA6_MOUSE	-0.187184	0.0954627	0.0485451	Factor_Age_Young	Old	No	lm
Rac1	tr|Q3TLP8|Q3TLP8_MOUSE	0.0425058	0.0299339	0.0155548	Factor_Age_Young	Old	No	lm
Mmp3	tr|Q922W6|Q922W6_MOUSE	-0.343184	1.52605	0.990227	Factor_Age_Young	Old	No	lm
Itgb2	sp|P11835|ITB2_MOUSE	-0.314885	0.456903	0.269617	Factor_Age_Young	Old	No	lmer
Il6st	sp|Q00560|IL6RB_MOUSE	0.130981	0.287018	0.162238	Factor_Age_Young	Old	No	lmer
Angptl8	sp|Q8R1L8|ANGL8_MOUSE	-0.524624	0.761078	0.468403	Factor_Age_Young	Old	No	lmer
Spint1	sp|Q9R097|SPIT1_MOUSE	-0.0676158	0.162183	0.0884231	Factor_Age_Young	Old	No	lmer
Gm20489	tr|A2AGH5|A2AGH5_MOUSE	0.0996953	0.194785	0.107033	Factor_Age_Young	Old	No	lmer
Cgref1	tr|E9QPK1|E9QPK1_MOUSE	0.162164	0.495381	0.293584	Factor_Age_Young	Old	No	lmer
B2m	sp|P01887|B2MG_MOUSE	-0.132163	0.275758	0.153583	Factor_Age_Young	Old	No	lmer
Saa1	sp|P05366|SAA1_MOUSE	1.59481	0.756788	0.467253	Factor_Age_Young	Old	No	lmer
Lcat	sp|P16301|LCAT_MOUSE	0.0985706	0.297258	0.165049	Factor_Age_Young	Old	No	lmer
Hspa5	sp|P20029|BIP_MOUSE	0.51397	0.804074	0.494794	Factor_Age_Young	Old	No	lmer
S100a8	sp|P27005|S10A8_MOUSE	0.643536	2.60283	1.7473	Factor_Age_Young	Old	No	lm
Dpep2	sp|Q8C255|DPEP2_MOUSE	-0.122442	0.154357	0.0855346	Factor_Age_Young	Old	No	lmer
Habp2	sp|Q8K0D2|HABP2_MOUSE	0.140905	0.469561	0.279902	Factor_Age_Young	Old	No	lmer
Cd5l	sp|Q9QWK4|CD5L_MOUSE	1.06576	2.25121	1.49496	Factor_Age_Young	Old	No	lmer
Ccl8	sp|Q9Z121|CCL8_MOUSE	0.643951	1.82308	1.19354	Factor_Age_Young	Old	No	lmer
Ighv1-80	tr|A0A075B5Y3|A0A075B5Y3_MOUSE	0.47085	0.315158	0.177272	Factor_Age_Young	Old	No	lmer
IgA	tr|A0A075B6A3|A0A075B6A3_MOUSE	2.1466	1.62537	1.06393	Factor_Age_Young	Old	No	lmer
Srsf4	tr|Q542V3|Q542V3_MOUSE	1.43225	1.39497	0.912218	Factor_Age_Young	Old	No	lm
Calm2	sp|P0DP27|CALM2_MOUSE	-0.401523	0.714462	0.437701	Factor_Age_Young	Old	No	lm
Lamp1	sp|P11438|LAMP1_MOUSE	0.0691043	0.121861	0.0645813	Factor_Age_Young	Old	No	lmer
Mbl2	sp|P41317|MBL2_MOUSE	-0.0231781	0.0419025	0.0252423	Factor_Age_Young	Old	No	lmer
Dsc2	sp|P55292|DSC2_MOUSE	0.499511	1.48086	0.965955	Factor_Age_Young	Old	No	lm
Igfbp5	sp|Q07079|IBP5_MOUSE	-0.073157	0.180872	0.0976783	Factor_Age_Young	Old	No	lmer
Galns	sp|Q571E4|GALNS_MOUSE	0.37825	1.93724	1.27264	Factor_Age_Young	Old	No	lm
Isg15	sp|Q64339|ISG15_MOUSE	0.181704	0.398395	0.230953	Factor_Age_Young	Old	No	lm
Golm1	sp|Q91XA2|GOLM1_MOUSE	0.500675	1.41689	0.925822	Factor_Age_Young	Old	No	lm
Ctrb1	sp|Q9CR35|CTRB1_MOUSE	0.147595	0.275905	0.153583	Factor_Age_Young	Old	No	lmer
Vnn1	sp|Q9Z0K8|VNN1_MOUSE	-0.110653	0.553993	0.32978	Factor_Age_Young	Old	No	lm
Taldo1	tr|A0A1B0GR11|A0A1B0GR11_MOUSE	0.0511096	0.0417768	0.0252423	Factor_Age_Young	Old	No	lmer
Hnrnpl	tr|G5E924|G5E924_MOUSE	-0.0851415	0.132277	0.0683008	Factor_Age_Young	Old	No	lm
Aox3	sp|G3X982|AOXC_MOUSE	-0.457672	0.233594	0.129765	Factor_Age_Young	Old	No	lmer
Ig-KV2A4	sp|P01629|KV2A4_MOUSE	2.12682	0.799707	0.494497	Factor_Age_Young	Old	No	lmer
Cd14	sp|P10810|CD14_MOUSE	0.439587	3.106	2.12869	Factor_Age_Young	Old	No	lmer
Mgp	sp|P19788|MGP_MOUSE	0.930375	1.44659	0.943172	Factor_Age_Young	Old	No	lm
Avp	sp|P35455|NEU2_MOUSE	0.249085	0.377614	0.217024	Factor_Age_Young	Old	No	lm
Pfn1	sp|P62962|PROF1_MOUSE	0.433484	0.970814	0.61203	Factor_Age_Young	Old	No	lm
Ext1	sp|P97464|EXT1_MOUSE	0.246916	1.00718	0.6361	Factor_Age_Young	Old	No	lm
Ighv14-1	tr|A0A075B5R4|A0A075B5R4_MOUSE	1.73992	3.81923	2.68134	Factor_Age_Young	Old	No	lmer
Igkv4-70	tr|A0A0B4J1I5|A0A0B4J1I5_MOUSE	2.70789	5.91045	4.35414	Factor_Age_Young	Old	No	lmer
Igkv12-98	tr|A0A0G2JGF9|A0A0G2JGF9_MOUSE	-0.0970563	0.140076	0.0746523	Factor_Age_Young	Old	No	lmer
Guca2b	tr|A2AA35|A2AA35_MOUSE	-0.110448	0.306259	0.170971	Factor_Age_Young	Old	No	lm
Cst6	tr|Q9D1B1|Q9D1B1_MOUSE	0.0106156	0.0187031	0.00860276	Factor_Age_Young	Old	No	lmer
Tubb1	sp|A2AQ07|TBB1_MOUSE	0.830277	0.579074	0.348542	Factor_Age_Young	Old	No	lm
Pgk1	sp|P09411|PGK1_MOUSE	-0.537144	0.804095	0.494794	Factor_Age_Young	Old	No	lmer
Ig-KVM5	sp|P84750|KVM5_MOUSE	0.91502	0.776011	0.476642	Factor_Age_Young	Old	No	lmer
Sirpa	sp|P97797|SHPS1_MOUSE	0.452292	2.40717	1.60066	Factor_Age_Young	Old	No	lm
Ctbs	sp|Q8R242|DIAC_MOUSE	0.524383	13.0473	10.0286	Factor_Age_Young	Old	No	lmer
Psma4	sp|Q9R1P0|PSA4_MOUSE	-0.27256	0.231349	0.129103	Factor_Age_Young	Old	No	lmer
Psmb3	sp|Q9R1P1|PSB3_MOUSE	-0.147607	0.116825	0.062384	Factor_Age_Young	Old	No	lmer
Ighv14-3	tr|A0A075B5R9|A0A075B5R9_MOUSE	0.981164	2.1541	1.43881	Factor_Age_Young	Old	No	lmer
Ighv10-3	tr|A0A075B5T6|A0A075B5T6_MOUSE	0.453585	0.837683	0.516285	Factor_Age_Young	Old	No	lmer
Tuba4a	tr|A0A0A0MQA5|A0A0A0MQA5_MOUSE	-0.378696	0.435567	0.255086	Factor_Age_Young	Old	No	lmer
Ighv1-49	tr|A0A0A6YWX2|A0A0A6YWX2_MOUSE	3.07914	1.48633	0.970056	Factor_Age_Young	Old	No	lm
Ighv9-2	tr|A0A0B4J1J4|A0A0B4J1J4_MOUSE	1.0378	1.03652	0.655309	Factor_Age_Young	Old	No	lmer
Aoah	sp|O35298|AOAH_MOUSE	1.4827	2.67224	1.78707	Factor_Age_Young	Old	No	lm
H2-Q10	sp|P01898|HA10_MOUSE	-0.437307	0.828788	0.510792	Factor_Age_Young	Old	No	lmer
Sdf4	sp|Q61112|CAB45_MOUSE	0.108404	0.402602	0.233321	Factor_Age_Young	Old	No	lmer
Apoa5	sp|Q8C7G5|APOA5_MOUSE	-0.236081	0.34034	0.191549	Factor_Age_Young	Old	No	lmer
Ces2c	sp|Q91WG0|EST2C_MOUSE	-0.893365	3.30328	2.2889	Factor_Age_Young	Old	No	lmer
Adgrl4	sp|Q923X1|AGRL4_MOUSE	0.102284	0.169983	0.0918736	Factor_Age_Young	Old	No	lm
Sema7a	sp|Q9QUR8|SEM7A_MOUSE	0.650627	0.559429	0.33312	Factor_Age_Young	Old	No	lm
Ighv3-8	tr|A0A075B5T0|A0A075B5T0_MOUSE	-0.513647	0.630682	0.379879	Factor_Age_Young	Old	No	lmer
Hpn	tr|E9Q5P0|E9Q5P0_MOUSE	-0.283522	2.16626	1.44641	Factor_Age_Young	Old	No	lm
C1s1	tr|E9Q6C2|E9Q6C2_MOUSE	-0.292591	0.667497	0.403145	Factor_Age_Young	Old	No	lmer
B4galt1	sp|P15535|B4GT1_MOUSE	-0.270881	1.97112	1.29877	Factor_Age_Young	Old	No	lmer
Acta2	sp|P62737|ACTA_MOUSE	-0.179771	0.227673	0.128051	Factor_Age_Young	Old	No	lmer
Adipoq	sp|Q60994|ADIPO_MOUSE	-0.097231	0.111084	0.0591102	Factor_Age_Young	Old	No	lmer
Heph	sp|Q9Z0Z4|HEPH_MOUSE	0.329541	1.79253	1.17421	Factor_Age_Young	Old	No	lmer
Minpp1	sp|Q9Z2L6|MINP1_MOUSE	0.199907	1.39656	0.912218	Factor_Age_Young	Old	No	lmer
Ighv1-39	tr|A0A075B5V5|A0A075B5V5_MOUSE	1.52653	1.52224	0.988675	Factor_Age_Young	Old	No	lmer
Ighv1-55	tr|A0A075B5W6|A0A075B5W6_MOUSE	1.1673	3.66417	2.56975	Factor_Age_Young	Old	No	lmer
H2-K1	sp|P01901|HA1B_MOUSE	0.358486	1.02201	0.643791	Factor_Age_Young	Old	No	lmer
Hexb	sp|P20060|HEXB_MOUSE	0.424241	1.04091	0.658696	Factor_Age_Young	Old	No	lmer
Gdi1	sp|P50396|GDIA_MOUSE	0.0246243	0.0666019	0.0342568	Factor_Age_Young	Old	No	lm
Atp5f1a	sp|Q03265|ATPA_MOUSE	-0.317848	0.877908	0.547627	Factor_Age_Young	Old	No	lm
Tpm4	sp|Q6IRU2|TPM4_MOUSE	-0.146984	0.218266	0.121771	Factor_Age_Young	Old	No	lm
Pcyox1	sp|Q9CQF9|PCYOX_MOUSE	-0.217523	0.364229	0.208256	Factor_Age_Young	Old	No	lmer
Cpn2	sp|Q9DBB9|CPN2_MOUSE	-0.192177	1.44543	0.943172	Factor_Age_Young	Old	No	lmer
Fetub	sp|Q9QXC1|FETUB_MOUSE	-0.0353139	0.0766624	0.0399855	Factor_Age_Young	Old	No	lmer
Ighv5-4	tr|A0A075B5P9|A0A075B5P9_MOUSE	1.49669	1.30728	0.850867	Factor_Age_Young	Old	No	lmer
Ighv1-75	tr|A0A075B5Y2|A0A075B5Y2_MOUSE	2.35733	10.2599	7.71837	Factor_Age_Young	Old	No	lmer
Btnl10	tr|A0A0R4J1C6|A0A0R4J1C6_MOUSE	0.390653	0.289588	0.163798	Factor_Age_Young	Old	No	lm
H2-Q4	tr|Q8HWB2|Q8HWB2_MOUSE	0.847555	6.00053	4.41319	Factor_Age_Young	Old	No	lmer
Capns1	sp|O88456|CPNS1_MOUSE	-0.194888	0.536821	0.317491	Factor_Age_Young	Old	No	lm
Serpina3k	sp|P07759|SPA3K_MOUSE	-0.982912	3.55048	2.49557	Factor_Age_Young	Old	No	lmer
Ltf	sp|P08071|TRFL_MOUSE	0.547536	3.44073	2.40673	Factor_Age_Young	Old	No	lmer
Hsp90ab1	sp|P11499|HS90B_MOUSE	-0.610604	0.712889	0.436913	Factor_Age_Young	Old	No	lmer
Otc	sp|P11725|OTC_MOUSE	2.52347	1.24206	0.802002	Factor_Age_Young	Old	No	lm
Ppic	sp|P30412|PPIC_MOUSE	-0.512563	4.54389	3.24119	Factor_Age_Young	Old	No	lmer
Prdx2	sp|Q61171|PRDX2_MOUSE	-0.63386	0.496906	0.294447	Factor_Age_Young	Old	No	lmer
Tgoln1	sp|Q62313|TGON1_MOUSE	0.10109	0.262713	0.146538	Factor_Age_Young	Old	No	lmer
C8b	sp|Q8BH35|CO8B_MOUSE	-0.501324	1.44916	0.943172	Factor_Age_Young	Old	No	lmer
Aldh1l1	sp|Q8R0Y6|AL1L1_MOUSE	-0.325955	0.223581	0.125004	Factor_Age_Young	Old	No	lmer
Ifi30	sp|Q9ESY9|GILT_MOUSE	0.973066	3.58961	2.52515	Factor_Age_Young	Old	No	lmer
Hyou1	sp|Q9JKR6|HYOU1_MOUSE	0.110961	0.249759	0.139367	Factor_Age_Young	Old	No	lmer
Ighv3-5	tr|A0A0A6YWB6|A0A0A6YWB6_MOUSE	0.237782	0.0860745	0.0450976	Factor_Age_Young	Old	No	lmer
Ighv13-2	tr|A0A0A6YWN3|A0A0A6YWN3_MOUSE	1.0174	2.11327	1.40861	Factor_Age_Young	Old	No	lmer
Hsd17b10	tr|A2AFQ2|A2AFQ2_MOUSE	0.0153963	0.0553993	0.0304756	Factor_Age_Young	Old	No	lmer
Myom2	tr|Q14BI5|Q14BI5_MOUSE	-0.702517	2.61494	1.74853	Factor_Age_Young	Old	No	lmer
Napsa	sp|O09043|NAPSA_MOUSE	-0.0249696	0.0825304	0.0438333	Factor_Age_Young	Old	No	lm
Ctla2a	sp|P12399|CTL2A_MOUSE	-1.42646	0.895351	0.557892	Factor_Age_Young	Old	No	lm
Timp2	sp|P25785|TIMP2_MOUSE	-0.143679	0.522632	0.310568	Factor_Age_Young	Old	No	lmer
Fah	sp|P35505|FAAA_MOUSE	0.208849	0.0868694	0.0454352	Factor_Age_Young	Old	No	lmer
Cycs	sp|P62897|CYC_MOUSE	-0.236596	0.268472	0.148496	Factor_Age_Young	Old	No	lmer
Actr3	sp|Q99JY9|ARP3_MOUSE	-0.268409	0.293636	0.163967	Factor_Age_Young	Old	No	lmer
F10	tr|Q3U3V1|Q3U3V1_MOUSE	-0.0393234	0.0842241	0.0443155	Factor_Age_Young	Old	No	lmer
Plxnb2	sp|B2RXS4|PLXB2_MOUSE	-0.17509	0.584959	0.349787	Factor_Age_Young	Old	No	lmer
Ig-HVM02	sp|P01746|HVM02_MOUSE	1.30199	2.76365	1.86222	Factor_Age_Young	Old	No	lmer
Prss2	sp|P07146|TRY2_MOUSE	0.26354	0.411118	0.237515	Factor_Age_Young	Old	No	lm
C1rl	sp|Q3UZ09|C1RL_MOUSE	-0.199352	0.471416	0.28073	Factor_Age_Young	Old	No	lmer
Lama2	sp|Q60675|LAMA2_MOUSE	-0.0836521	0.104907	0.0550827	Factor_Age_Young	Old	No	lmer
Ighv5-6	tr|A0A075B5Q0|A0A075B5Q0_MOUSE	1.6129	2.50529	1.68525	Factor_Age_Young	Old	No	lmer
Ighv2-9	tr|A0A075B5Q5|A0A075B5Q5_MOUSE	1.68528	1.52755	0.990292	Factor_Age_Young	Old	No	lmer
Ighv1-66	tr|A0A075B5X5|A0A075B5X5_MOUSE	3.4423	4.55377	3.24264	Factor_Age_Young	Old	No	lm
Sned1	tr|A0A0R4J0N0|A0A0R4J0N0_MOUSE	0.197699	0.239389	0.13291	Factor_Age_Young	Old	No	lm
Serpina1c	tr|A0A0R4J0X5|A0A0R4J0X5_MOUSE	-0.807502	2.88869	1.96341	Factor_Age_Young	Old	No	lmer
Apoc3	tr|E9QP56|E9QP56_MOUSE	-0.902487	4.97676	3.57084	Factor_Age_Young	Old	No	lmer
Ptprd	tr|G3UY75|G3UY75_MOUSE	-0.150453	0.688548	0.418984	Factor_Age_Young	Old	No	lm
Amy1	sp|P00687|AMY1_MOUSE	0.0995478	0.176284	0.0953346	Factor_Age_Young	Old	No	lmer
Ig-KV2A7	sp|P01631|KV2A7_MOUSE	1.49145	2.89267	1.96387	Factor_Age_Young	Old	No	lmer
Fgl2	sp|P12804|FGL2_MOUSE	0.183825	0.336594	0.189467	Factor_Age_Young	Old	No	lm
Saa4	sp|P31532|SAA4_MOUSE	-1.09153	1.13126	0.717863	Factor_Age_Young	Old	No	lmer
Serpina1d	sp|Q00897|A1AT4_MOUSE	-0.808434	3.7669	2.64582	Factor_Age_Young	Old	No	lmer
Pygm	sp|Q9WUB3|PYGM_MOUSE	-1.66662	3.64142	2.55722	Factor_Age_Young	Old	No	lmer
Serpina1b	sp|P22599|A1AT2_MOUSE	-0.563877	4.29693	3.07757	Factor_Age_Young	Old	No	lmer
Reg3b	sp|P35230|REG3B_MOUSE	-0.13327	0.3539	0.200304	Factor_Age_Young	Old	No	lm
Lifr	sp|P42703|LIFR_MOUSE	-1.24572	4.15535	2.96916	Factor_Age_Young	Old	No	lmer
Bmp1	sp|P98063|BMP1_MOUSE	-0.748355	7.40799	5.56538	Factor_Age_Young	Old	No	lmer
Ptprg	sp|Q05909|PTPRG_MOUSE	-0.229574	0.826602	0.510332	Factor_Age_Young	Old	No	lmer
Blvrb	sp|Q923D2|BLVRB_MOUSE	-0.440964	0.271875	0.150252	Factor_Age_Young	Old	No	lmer
Cndp2	sp|Q9D1A2|CNDP2_MOUSE	-0.248264	0.658522	0.396457	Factor_Age_Young	Old	No	lm
Fbp1	sp|Q9QXD6|F16P1_MOUSE	-0.899932	0.366293	0.208716	Factor_Age_Young	Old	No	lmer
Psma7	sp|Q9Z2U0|PSA7_MOUSE	-0.208292	0.159086	0.0871353	Factor_Age_Young	Old	No	lmer
Gm49368	tr|Q3U1U4|Q3U1U4_MOUSE	3.68697	1.61967	1.06393	Factor_Age_Young	Old	No	lm
Gpld1	tr|Q8VCU2|Q8VCU2_MOUSE	-0.598647	1.68821	1.09926	Factor_Age_Young	Old	No	lmer
Itih3	sp|Q61704|ITIH3_MOUSE	0.805903	2.05691	1.36243	Factor_Age_Young	Old	No	lmer
Zyx	sp|Q62523|ZYX_MOUSE	-0.294893	0.399127	0.231073	Factor_Age_Young	Old	No	lm
Chit1	sp|Q9D7Q1|CHIT1_MOUSE	-0.399062	4.00888	2.83528	Factor_Age_Young	Old	No	lmer
Psma6	sp|Q9QUM9|PSA6_MOUSE	-0.13344	0.110731	0.0591102	Factor_Age_Young	Old	No	lmer
Igkv8-24	tr|A0A140T8P5|A0A140T8P5_MOUSE	0.645554	1.10597	0.703222	Factor_Age_Young	Old	No	lmer
Ldhb	tr|A0A6I8MX27|A0A6I8MX27_MOUSE	-0.69787	0.703512	0.429105	Factor_Age_Young	Old	No	lmer
Mup7	tr|L7MUC7|L7MUC7_MOUSE	-3.50524	2.67751	1.78727	Factor_Age_Young	Old	No	lm
Apob	sp|E9Q414|APOB_MOUSE	-0.284006	1.34873	0.882698	Factor_Age_Young	Old	No	lmer
Itm2b	sp|O89051|ITM2B_MOUSE	0.243976	0.963867	0.608855	Factor_Age_Young	Old	No	lmer
Afp	sp|P02772|FETA_MOUSE	-0.308101	0.763833	0.469074	Factor_Age_Young	Old	No	lm
Tkt	sp|P40142|TKT_MOUSE	-0.173676	0.158231	0.0869645	Factor_Age_Young	Old	No	lmer
Ywhag	sp|P61982|1433G_MOUSE	-0.525615	0.426194	0.248227	Factor_Age_Young	Old	No	lmer
Creld2	sp|Q9CYA0|CREL2_MOUSE	-0.0365381	0.0587473	0.0308295	Factor_Age_Young	Old	No	lm
Serpinb1a	sp|Q9D154|ILEUA_MOUSE	0.038801	0.0922319	0.0475823	Factor_Age_Young	Old	No	lmer
Calm4	sp|Q9JM83|CALM4_MOUSE	-1.54922	2.35482	1.56911	Factor_Age_Young	Old	No	lm
Ces2g	tr|E9PV38|E9PV38_MOUSE	-0.201677	0.575985	0.347569	Factor_Age_Young	Old	No	lm
Itih2	tr|G3X977|G3X977_MOUSE	0.465543	2.77091	1.86595	Factor_Age_Young	Old	No	lmer
Sfn	sp|O70456|1433S_MOUSE	-2.39597	6.42328	4.7848	Factor_Age_Young	Old	No	lm
Lpl	sp|P11152|LIPL_MOUSE	-0.136141	0.122024	0.0645813	Factor_Age_Young	Old	No	lmer
Lcn2	sp|P11672|NGAL_MOUSE	2.04663	3.23111	2.22525	Factor_Age_Young	Old	No	lmer
Vcp	sp|Q01853|TERA_MOUSE	-0.288403	0.218625	0.121771	Factor_Age_Young	Old	No	lmer
Itih1	sp|Q61702|ITIH1_MOUSE	0.2494	1.42327	0.929617	Factor_Age_Young	Old	No	lmer
Cd177	sp|Q8R2S8|CD177_MOUSE	0.42495	1.04458	0.661361	Factor_Age_Young	Old	No	lm
Ifi27l2b	sp|Q8VC49|IF27B_MOUSE	-0.386524	3.54139	2.49305	Factor_Age_Young	Old	No	lm
Trem2	sp|Q99NH8|TREM2_MOUSE	2.8223	4.32281	3.08944	Factor_Age_Young	Old	No	lm
Comp	sp|Q9R0G6|COMP_MOUSE	-0.250852	0.294062	0.163967	Factor_Age_Young	Old	No	lmer
Igkv6-13	tr|A0A075B5N7|A0A075B5N7_MOUSE	1.00206	2.60621	1.7473	Factor_Age_Young	Old	No	lmer
Ighv1-56	tr|A0A0A6YXG2|A0A0A6YXG2_MOUSE	2.23	3.65138	2.56209	Factor_Age_Young	Old	No	lm
Igkv14-130	tr|A0A0G2JF45|A0A0G2JF45_MOUSE	4.47805	3.77624	2.64582	Factor_Age_Young	Old	No	lm
Lamb1	tr|E9QN70|E9QN70_MOUSE	0.187327	0.687948	0.418984	Factor_Age_Young	Old	No	lmer
Mup3	tr|Q3KQQ2|Q3KQQ2_MOUSE	-0.63977	0.819731	0.504322	Factor_Age_Young	Old	No	lmer
H2bc24	tr|Q8CBB6|Q8CBB6_MOUSE	0.786274	1.09285	0.69429	Factor_Age_Young	Old	No	lm
Cela2a	sp|P05208|CEL2A_MOUSE	-0.0685426	0.267215	0.147802	Factor_Age_Young	Old	No	lmer
Lbp	sp|Q61805|LBP_MOUSE	0.757066	2.5206	1.69724	Factor_Age_Young	Old	No	lmer
Adgrg6	tr|A0A571BEJ4|A0A571BEJ4_MOUSE	0.343679	0.436592	0.25548	Factor_Age_Young	Old	No	lm
Mgl2	tr|A9XX86|A9XX86_MOUSE	-0.453272	1.37075	0.897357	Factor_Age_Young	Old	No	lm
Col6a3	tr|E9PWQ3|E9PWQ3_MOUSE	0.0795803	0.117707	0.0627946	Factor_Age_Young	Old	No	lmer
Agt	tr|Q3UTR7|Q3UTR7_MOUSE	-0.151629	0.301938	0.168598	Factor_Age_Young	Old	No	lmer
Ig-KV3A9	sp|P01661|KV3A9_MOUSE	0.973427	2.35182	1.56865	Factor_Age_Young	Old	No	lmer
Ace	sp|P09470|ACE_MOUSE	-0.487413	1.09376	0.69429	Factor_Age_Young	Old	No	lmer
Txn	sp|P10639|THIO_MOUSE	-0.480652	0.359728	0.205377	Factor_Age_Young	Old	No	lm
Ahcy	sp|P50247|SAHH_MOUSE	-0.480922	0.4199	0.243184	Factor_Age_Young	Old	No	lmer
Cdh5	sp|P55284|CADH5_MOUSE	0.499434	0.922809	0.578969	Factor_Age_Young	Old	No	lmer
Ctsc	sp|P97821|CATC_MOUSE	0.679816	4.68778	3.33183	Factor_Age_Young	Old	No	lmer
Nucb1	sp|Q02819|NUCB1_MOUSE	-0.0665673	0.155273	0.0859626	Factor_Age_Young	Old	No	lmer
Mup20	sp|Q5FW60|MUP20_MOUSE	-0.172253	0.15169	0.083354	Factor_Age_Young	Old	No	lmer
Mat1a	sp|Q91X83|METK1_MOUSE	0.800653	0.606222	0.364222	Factor_Age_Young	Old	No	lm
Pbld2	sp|Q9CXN7|PBLD2_MOUSE	-0.969728	3.06502	2.10322	Factor_Age_Young	Old	No	lm
Wfdc1	sp|Q9ESH5|WFDC1_MOUSE	-0.128868	0.157684	0.0869069	Factor_Age_Young	Old	No	lm
Igkv17-127	tr|A0A0G2JDN5|A0A0G2JDN5_MOUSE	2.06115	2.15216	1.43881	Factor_Age_Young	Old	No	lmer
Antxr2	tr|A0A0G2JE26|A0A0G2JE26_MOUSE	-0.907602	4.98496	3.57084	Factor_Age_Young	Old	No	lmer
Aldh9a1	tr|Q3U367|Q3U367_MOUSE	0.940631	1.62067	1.06393	Factor_Age_Young	Old	No	lm
Sele	tr|Q3U5F6|Q3U5F6_MOUSE	0.106083	0.1554	0.0859626	Factor_Age_Young	Old	No	lmer
Sod3	sp|O09164|SODE_MOUSE	0.46451	1.0848	0.688315	Factor_Age_Young	Old	No	lmer
Gm5571	sp|P01639|KV5A7_MOUSE	1.31371	1.10648	0.703222	Factor_Age_Young	Old	No	lmer
Ig-HVM57	sp|P18528|HVM57_MOUSE	2.48456	1.61554	1.06271	Factor_Age_Young	Old	No	lmer
Man2a1	sp|P27046|MA2A1_MOUSE	0.194151	0.331399	0.18776	Factor_Age_Young	Old	No	lmer
Ywhaq	sp|P68254|1433T_MOUSE	-0.451108	0.393256	0.228254	Factor_Age_Young	Old	No	lm
Dpyd	sp|Q8CHR6|DPYD_MOUSE	0.846467	0.498716	0.294928	Factor_Age_Young	Old	No	lm
Cbs	sp|Q91WT9|CBS_MOUSE	0.189725	0.239702	0.13291	Factor_Age_Young	Old	No	lm
Clic1	sp|Q9Z1Q5|CLIC1_MOUSE	-0.716037	3.83645	2.69281	Factor_Age_Young	Old	No	lmer
Igkv4-57-1	tr|A0A075B5M4|A0A075B5M4_MOUSE	2.39316	4.86505	3.47981	Factor_Age_Young	Old	No	lmer
Cfhr4	tr|E9Q8B5|E9Q8B5_MOUSE	-0.505051	1.37845	0.901327	Factor_Age_Young	Old	No	lmer
Pdgfra	sp|P26618|PGFRA_MOUSE	-0.184021	0.654325	0.394537	Factor_Age_Young	Old	No	lm
Serpinc1	sp|P32261|ANT3_MOUSE	-0.034346	0.0925481	0.0475823	Factor_Age_Young	Old	No	lmer
Psme1	sp|P97371|PSME1_MOUSE	-0.29705	0.599885	0.359383	Factor_Age_Young	Old	No	lmer
Bche	sp|Q03311|CHLE_MOUSE	0.138254	0.476138	0.28143	Factor_Age_Young	Old	No	lmer
Cd163	sp|Q2VLH6|C163A_MOUSE	-0.43657	1.07887	0.683418	Factor_Age_Young	Old	No	lmer
Pgp	sp|Q8CHP8|PGP_MOUSE	0.164938	0.405483	0.234971	Factor_Age_Young	Old	No	lmer
Treml1	sp|Q8K558|TRML1_MOUSE	-0.883525	0.444533	0.260254	Factor_Age_Young	Old	No	lmer
Cotl1	sp|Q9CQI6|COTL1_MOUSE	-0.212467	0.484183	0.287651	Factor_Age_Young	Old	No	lm
Atic	sp|Q9CWJ9|PUR9_MOUSE	0.272652	0.296408	0.164761	Factor_Age_Young	Old	No	lm
Erap1	sp|Q9EQH2|ERAP1_MOUSE	0.166943	2.23912	1.48759	Factor_Age_Young	Old	No	lmer
Ighv2-2	tr|A0A075B5P8|A0A075B5P8_MOUSE	1.82607	1.11654	0.710626	Factor_Age_Young	Old	No	lmer
Ighv14-4	tr|A0A0A6YVR1|A0A0A6YVR1_MOUSE	2.15988	1.28734	0.835663	Factor_Age_Young	Old	No	lmer
Fcgr2b	tr|A0A0B4J1E6|A0A0B4J1E6_MOUSE	1.15875	1.75187	1.14479	Factor_Age_Young	Old	No	lm
Ldha	tr|A0A1B0GSX0|A0A1B0GSX0_MOUSE	-0.370467	0.228737	0.128051	Factor_Age_Young	Old	No	lmer
Ctss	tr|F6WR04|F6WR04_MOUSE	0.978113	4.59116	3.27143	Factor_Age_Young	Old	No	lmer
Ncam2	sp|O35136|NCAM2_MOUSE	-0.601165	4.48768	3.22486	Factor_Age_Young	Old	No	lm
Ig-LV1C	sp|P01725|LV1C_MOUSE	2.54951	2.21328	1.46874	Factor_Age_Young	Old	No	lm
Saa2	sp|P05367|SAA2_MOUSE	2.25757	1.00547	0.6361	Factor_Age_Young	Old	No	lmer
Ctsd	sp|P18242|CATD_MOUSE	0.309373	2.56955	1.72983	Factor_Age_Young	Old	No	lmer
F2	sp|P19221|THRB_MOUSE	-0.210687	0.513461	0.306335	Factor_Age_Young	Old	No	lmer
Ly6d	sp|P35459|LY6D_MOUSE	-0.06985	0.596412	0.357308	Factor_Age_Young	Old	No	lm
Pnliprp1	sp|Q5BKQ4|LIPR1_MOUSE	-0.656715	1.41502	0.925234	Factor_Age_Young	Old	No	lm
Spp2	sp|Q8K1I3|SPP24_MOUSE	-0.330257	2.48572	1.66842	Factor_Age_Young	Old	No	lmer
Cdh13	sp|Q9WTR5|CAD13_MOUSE	-0.470481	1.78249	1.16862	Factor_Age_Young	Old	No	lmer
Ighv1-67	tr|A0A0G2JFN9|A0A0G2JFN9_MOUSE	7.39857	1.40837	0.919865	Factor_Age_Young	Old	No	lm
Manba	tr|A0A0R4J092|A0A0R4J092_MOUSE	0.0727137	0.549799	0.326979	Factor_Age_Young	Old	No	lm
Loxl1	tr|A0A0R4J0Q4|A0A0R4J0Q4_MOUSE	-0.415462	1.17139	0.750381	Factor_Age_Young	Old	No	lmer
Kit	sp|P05532|KIT_MOUSE	-0.382869	1.76838	1.15622	Factor_Age_Young	Old	No	lm
Ttr	sp|P07309|TTHY_MOUSE	-0.601113	1.05767	0.670419	Factor_Age_Young	Old	No	lmer
Pfkm	sp|P47857|PFKAM_MOUSE	-0.98008	3.28913	2.27903	Factor_Age_Young	Old	No	lm
Ext2	sp|P70428|EXT2_MOUSE	0.0276034	0.0702327	0.0365093	Factor_Age_Young	Old	No	lmer
Pros1	sp|Q08761|PROS_MOUSE	0.261339	2.78811	1.87322	Factor_Age_Young	Old	No	lmer
Igkv6-15	tr|A0A140T8M5|A0A140T8M5_MOUSE	0.811736	0.974415	0.61317	Factor_Age_Young	Old	No	lmer
Pecam1	tr|B1ARB3|B1ARB3_MOUSE	-0.207544	0.401782	0.233115	Factor_Age_Young	Old	No	lmer
Atf6b	tr|G3UX19|G3UX19_MOUSE	0.142203	0.415877	0.239785	Factor_Age_Young	Old	No	lm
Hmcn2	sp|A2AJ76|HMCN2_MOUSE	0.140961	0.561123	0.334113	Factor_Age_Young	Old	No	lm
Ig-KV3A2	sp|P01655|KV3A2_MOUSE	1.63447	2.53282	1.69995	Factor_Age_Young	Old	No	lmer
Eno3	sp|P21550|ENOB_MOUSE	-1.75516	3.18231	2.18891	Factor_Age_Young	Old	No	lmer
S100a9	sp|P31725|S10A9_MOUSE	0.5537	1.10372	0.702022	Factor_Age_Young	Old	No	lm
Dnase1	sp|P49183|DNAS1_MOUSE	0.993732	0.758242	0.467895	Factor_Age_Young	Old	No	lm
Arpc4	sp|P59999|ARPC4_MOUSE	-0.104665	0.131322	0.0678277	Factor_Age_Young	Old	No	lmer
Selp	sp|Q01102|LYAM3_MOUSE	1.20234	2.53113	1.69995	Factor_Age_Young	Old	No	lm
B4galnt1	sp|Q09200|B4GN1_MOUSE	-0.122344	0.534259	0.316962	Factor_Age_Young	Old	No	lmer
A2m	sp|Q6GQT1|A2MG_MOUSE	-0.0829647	0.0763163	0.0399855	Factor_Age_Young	Old	No	lmer
Pla1a	sp|Q8VI78|PLA1A_MOUSE	0.536428	9.11797	6.79824	Factor_Age_Young	Old	No	lmer
Ugp2	sp|Q91ZJ5|UGPA_MOUSE	-0.964865	2.67564	1.78727	Factor_Age_Young	Old	No	lm
Proz	sp|Q9CQW3|PROZ_MOUSE	-0.781383	1.74558	1.14038	Factor_Age_Young	Old	No	lmer
Ggh	sp|Q9Z0L8|GGH_MOUSE	0.417858	9.84929	7.43265	Factor_Age_Young	Old	No	lmer
Ighv4-1	tr|A0A075B5R5|A0A075B5R5_MOUSE	-0.406368	0.592503	0.355018	Factor_Age_Young	Old	No	lmer
Ighv1-15	tr|A0A0A6YXA5|A0A0A6YXA5_MOUSE	2.19522	11.6616	8.94392	Factor_Age_Young	Old	No	lmer
Cfhr1	tr|Q61406|Q61406_MOUSE	-0.0813569	0.146498	0.080106	Factor_Age_Young	Old	No	lmer
Dsg2	sp|O55111|DSG2_MOUSE	0.396522	1.21471	0.781474	Factor_Age_Young	Old	No	lmer
Gpx3	sp|P46412|GPX3_MOUSE	-0.115679	0.331671	0.18776	Factor_Age_Young	Old	No	lmer
Ctse	sp|P70269|CATE_MOUSE	0.399	0.471832	0.28073	Factor_Age_Young	Old	No	lmer
Ctso	sp|Q8BM88|CATO_MOUSE	0.189195	3.06753	2.10322	Factor_Age_Young	Old	No	lm
Itih4	sp|A6X935|ITIH4_MOUSE	0.525783	1.85182	1.21151	Factor_Age_Young	Old	No	lmer
Vim	sp|P20152|VIME_MOUSE	-0.980063	1.65356	1.07707	Factor_Age_Young	Old	No	lmer
Akr1b1	sp|P45376|ALDR_MOUSE	-1.44104	1.12028	0.713306	Factor_Age_Young	Old	No	lm
Ighv2-6-8	tr|A0A0A6YWY9|A0A0A6YWY9_MOUSE	0.524571	0.915412	0.574318	Factor_Age_Young	Old	No	lm
Psmb9	tr|A0A0R4J256|A0A0R4J256_MOUSE	0.603565	1.46107	0.951574	Factor_Age_Young	Old	No	lm
Osmr	sp|O70458|OSMR_MOUSE	0.417877	0.917828	0.575584	Factor_Age_Young	Old	No	lmer
Crp	sp|P14847|CRP_MOUSE	-0.108269	0.184956	0.100754	Factor_Age_Young	Old	No	lmer
Ighv3-6	sp|P18531|HVM60_MOUSE	1.35226	0.933713	0.586185	Factor_Age_Young	Old	No	lmer
Igfbp4	sp|P47879|IBP4_MOUSE	0.043546	0.0950427	0.0485451	Factor_Age_Young	Old	No	lmer
Ywhae	sp|P62259|1433E_MOUSE	-0.55424	0.517003	0.308535	Factor_Age_Young	Old	No	lmer
Ywhaz	sp|P63101|1433Z_MOUSE	-0.255703	0.232826	0.12953	Factor_Age_Young	Old	No	lmer
Qsox2	sp|Q3TMX7|QSOX2_MOUSE	0.175343	0.396582	0.229851	Factor_Age_Young	Old	No	lm
Ogn	sp|Q62000|MIME_MOUSE	0.0188782	0.0928032	0.0475823	Factor_Age_Young	Old	No	lmer
Haao	sp|Q78JT3|3HAO_MOUSE	-0.0112846	0.0137121	0.00658205	Factor_Age_Young	Old	No	lm
C1ra	sp|Q8CG16|C1RA_MOUSE	-0.305899	0.52298	0.310568	Factor_Age_Young	Old	No	lmer
Hamp	sp|Q9EQ21|HEPC_MOUSE	0.345716	0.337446	0.189735	Factor_Age_Young	Old	No	lmer
Dpt	sp|Q9QZZ6|DERM_MOUSE	-0.0992466	0.318871	0.178595	Factor_Age_Young	Old	No	lm
Adgre5	sp|Q9Z0M6|AGRE5_MOUSE	-0.0586968	0.0741369	0.0386114	Factor_Age_Young	Old	No	lmer
Thbs4	sp|Q9Z1T2|TSP4_MOUSE	-0.921857	2.25182	1.49496	Factor_Age_Young	Old	No	lmer
Gapdh	tr|A0A0A0MQF6|A0A0A0MQF6_MOUSE	-0.693454	0.743628	0.458125	Factor_Age_Young	Old	No	lmer
Ighv1-43	tr|A0A0A6YXN5|A0A0A6YXN5_MOUSE	0.219462	0.0834676	0.0443155	Factor_Age_Young	Old	No	lmer
Iglv3	tr|A0A0B4J1K5|A0A0B4J1K5_MOUSE	0.067151	0.0523784	0.0297515	Factor_Age_Young	Old	No	lmer
Map4	tr|A0A0G2JFH2|A0A0G2JFH2_MOUSE	-0.405545	0.627647	0.378323	Factor_Age_Young	Old	No	lm
Igkv12-46	tr|A0A140T8P6|A0A140T8P6_MOUSE	1.34261	0.86839	0.540771	Factor_Age_Young	Old	No	lmer
Prg4	tr|E0CZ58|E0CZ58_MOUSE	1.37055	2.97118	2.02803	Factor_Age_Young	Old	No	lmer
Efemp2	tr|G5E8D6|G5E8D6_MOUSE	0.153794	0.802089	0.494794	Factor_Age_Young	Old	No	lmer
Reg3g	sp|O09049|REG3G_MOUSE	-0.0489774	0.071154	0.0365305	Factor_Age_Young	Old	No	lm
Ig-KV5AE	sp|P01647|KV5AE_MOUSE	1.58992	2.57973	1.73712	Factor_Age_Young	Old	No	lmer
Nid1	sp|P10493|NID1_MOUSE	0.6518	1.29993	0.847074	Factor_Age_Young	Old	No	lmer
Marcksl1	sp|P28667|MRP_MOUSE	0.340937	0.984844	0.62032	Factor_Age_Young	Old	No	lm
Ywhah	sp|P68510|1433F_MOUSE	-0.00735442	0.00489164	0.00113149	Factor_Age_Young	Old	No	lm
Vat1	sp|Q62465|VAT1_MOUSE	-0.385967	0.874685	0.54618	Factor_Age_Young	Old	No	lmer
Pdxk	sp|Q8K183|PDXK_MOUSE	-0.23594	0.369555	0.210593	Factor_Age_Young	Old	No	lm
Grhpr	sp|Q91Z53|GRHPR_MOUSE	0.523821	0.689855	0.418984	Factor_Age_Young	Old	No	lm
Gpnmb	sp|Q99P91|GPNMB_MOUSE	-0.312623	1.57536	1.03087	Factor_Age_Young	Old	No	lm
Ighv1-18	tr|A0A0A6YXN4|A0A0A6YXN4_MOUSE	1.43835	2.22469	1.47779	Factor_Age_Young	Old	No	lmer
Btd	tr|A0A0R4J131|A0A0R4J131_MOUSE	-0.0321907	0.0903164	0.0469712	Factor_Age_Young	Old	No	lmer
Esd	tr|H3BKH6|H3BKH6_MOUSE	-0.0946425	0.065291	0.0342568	Factor_Age_Young	Old	No	lmer
Dnpep	tr|Q3TVK3|Q3TVK3_MOUSE	-0.396941	0.33556	0.189334	Factor_Age_Young	Old	No	lmer
Wdr1	sp|O88342|WDR1_MOUSE	-0.106722	0.117907	0.0627946	Factor_Age_Young	Old	No	lmer
C4b	sp|P01029|CO4B_MOUSE	-0.817883	4.26793	3.05541	Factor_Age_Young	Old	No	lmer
Mif	sp|P34884|MIF_MOUSE	-0.336357	0.241453	0.13391	Factor_Age_Young	Old	No	lm
Igkv5-43	tr|A0A0B4J1J2|A0A0B4J1J2_MOUSE	1.87241	2.0279	1.33961	Factor_Age_Young	Old	No	lmer
Cd44	tr|A2APM2|A2APM2_MOUSE	0.288084	0.732232	0.449669	Factor_Age_Young	Old	No	lm
Cilp2	sp|D3Z7H8|CILP2_MOUSE	-0.385629	2.31185	1.53866	Factor_Age_Young	Old	No	lm
Chil3	sp|O35744|CHIL3_MOUSE	0.362758	0.747279	0.460972	Factor_Age_Young	Old	No	lmer
Ig-LV1E	sp|P01727|LV1E_MOUSE	0.886729	1.3931	0.912218	Factor_Age_Young	Old	No	lmer
Pdia3	sp|P27773|PDIA3_MOUSE	-0.11921	0.227868	0.128051	Factor_Age_Young	Old	No	lmer
Prdx1	sp|P35700|PRDX1_MOUSE	-0.710936	0.637147	0.38486	Factor_Age_Young	Old	No	lmer
Igfbp3	sp|P47878|IBP3_MOUSE	-0.00542425	0.0168302	0.00758064	Factor_Age_Young	Old	No	lmer
Fstl1	sp|Q62356|FSTL1_MOUSE	0.353245	0.800845	0.494794	Factor_Age_Young	Old	No	lm
Adh7	sp|Q64437|ADH7_MOUSE	-1.77042	3.05892	2.10092	Factor_Age_Young	Old	No	lm
Rimklb	sp|Q80WS1|RIMKB_MOUSE	-0.000989304	0.0013422	0.000475426	Factor_Age_Young	Old	No	lmer
Arpc5	sp|Q9CPW4|ARPC5_MOUSE	-0.271703	0.322959	0.18163	Factor_Age_Young	Old	No	lmer
Npl	sp|Q9DCJ9|NPL_MOUSE	-0.124144	0.12324	0.0645813	Factor_Age_Young	Old	No	lm
Plec	sp|Q9QXS1|PLEC_MOUSE	0.341841	0.339846	0.191549	Factor_Age_Young	Old	No	lm
Gda	sp|Q9R111|GUAD_MOUSE	-0.114359	0.202441	0.110598	Factor_Age_Young	Old	No	lmer
Ighv1-11	tr|A0A0A6YWI9|A0A0A6YWI9_MOUSE	1.53486	0.476778	0.28143	Factor_Age_Young	Old	No	lmer
Ncam1	tr|A0A0A6YY91|A0A0A6YY91_MOUSE	0.534015	0.637605	0.38486	Factor_Age_Young	Old	No	lm
Igkv5-37	tr|A0A140T8N4|A0A140T8N4_MOUSE	0.00757826	0.00319027	0.000819712	Factor_Age_Young	Old	No	lm
Mup8	tr|E9PVW0|E9PVW0_MOUSE	-2.69037	8.27328	6.25458	Factor_Age_Young	Old	No	lmer
Tpm3	tr|E9Q5J9|E9Q5J9_MOUSE	-0.666986	0.890663	0.55501	Factor_Age_Young	Old	No	lmer
Sbsn	tr|E9QPB2|E9QPB2_MOUSE	-0.625742	3.30433	2.2889	Factor_Age_Young	Old	No	lmer
Serpina3n	tr|G3X8T9|G3X8T9_MOUSE	0.322615	0.475354	0.28143	Factor_Age_Young	Old	No	lmer
Notch2	sp|O35516|NOTC2_MOUSE	0.0346436	0.0579301	0.0304756	Factor_Age_Young	Old	No	lmer
Apoc1	sp|P34928|APOC1_MOUSE	-1.1445	2.38586	1.58943	Factor_Age_Young	Old	No	lmer
Serpina3m	sp|Q03734|SPA3M_MOUSE	-0.438865	1.91407	1.25789	Factor_Age_Young	Old	No	lmer
Ambp	sp|Q07456|AMBP_MOUSE	0.640329	4.7188	3.34355	Factor_Age_Young	Old	No	lmer
Aldh7a1	sp|Q9DBF1|AL7A1_MOUSE	-0.870935	0.47256	0.28073	Factor_Age_Young	Old	No	lmer
Enpp2	sp|Q9R1E6|ENPP2_MOUSE	-0.240474	1.65853	1.07916	Factor_Age_Young	Old	No	lmer
Cat	sp|P24270|CATA_MOUSE	-0.41254	0.229109	0.128051	Factor_Age_Young	Old	No	lmer
Snap47	sp|Q8R570|SNP47_MOUSE	5.37722	1.14488	0.728237	Factor_Age_Young	Old	No	lm
Umod	sp|Q91X17|UROM_MOUSE	-0.00510308	0.00508213	0.00113149	Factor_Age_Young	Old	No	lmer
Anp32b	sp|Q9EST5|AN32B_MOUSE	-0.606456	0.592582	0.355018	Factor_Age_Young	Old	No	lm
Igkv4-57	tr|A0A0A6YYE7|A0A0A6YYE7_MOUSE	1.79136	1.82665	1.19534	Factor_Age_Young	Old	No	lmer
Igkv1-135	tr|A0A0B4J1H7|A0A0B4J1H7_MOUSE	1.36872	3.13074	2.14947	Factor_Age_Young	Old	No	lm
Igkv3-4	tr|A0A140T8Q4|A0A140T8Q4_MOUSE	2.01296	1.63831	1.0714	Factor_Age_Young	Old	No	lmer
Gstm1	tr|A2AE89|A2AE89_MOUSE	1.06955	1.72731	1.12856	Factor_Age_Young	Old	No	lm
Sell	tr|B1B507|B1B507_MOUSE	-0.3063	0.582413	0.349384	Factor_Age_Young	Old	No	lmer
Ahnak	tr|E9Q616|E9Q616_MOUSE	-1.67269	3.62082	2.54661	Factor_Age_Young	Old	No	lmer
Eno1	sp|P17182|ENOA_MOUSE	-0.274358	0.422315	0.244974	Factor_Age_Young	Old	No	lmer
Gclc	sp|P97494|GSH1_MOUSE	0.945553	1.61874	1.06393	Factor_Age_Young	Old	No	lm
Igkv9-123	tr|A0A140T8N8|A0A140T8N8_MOUSE	3.24795	1.4752	0.962317	Factor_Age_Young	Old	No	lm
Igkv6-32	tr|A0A140T8N9|A0A140T8N9_MOUSE	2.57142	6.60868	4.95171	Factor_Age_Young	Old	No	lmer
Bpgm	sp|P15327|PMGE_MOUSE	-0.788999	0.766268	0.469378	Factor_Age_Young	Old	No	lmer
Gstp2	sp|P46425|GSTP2_MOUSE	-0.565528	0.830618	0.510887	Factor_Age_Young	Old	No	lm
Cyb5a	sp|P56395|CYB5_MOUSE	0.295766	0.186108	0.101401	Factor_Age_Young	Old	No	lm
Myh1	sp|Q5SX40|MYH1_MOUSE	-2.31951	2.38282	1.58943	Factor_Age_Young	Old	No	lm
Arhgdib	sp|Q61599|GDIR2_MOUSE	-0.146875	0.220222	0.122688	Factor_Age_Young	Old	No	lm
Asl	sp|Q91YI0|ARLY_MOUSE	-0.149544	0.0655044	0.0342568	Factor_Age_Young	Old	No	lmer
Coro7	sp|Q9D2V7|CORO7_MOUSE	-0.161117	0.209715	0.115294	Factor_Age_Young	Old	No	lm
Ighv1-63	tr|A0A075B5X2|A0A075B5X2_MOUSE	0.618214	1.05408	0.668848	Factor_Age_Young	Old	No	lm
Igfals	tr|A0A0R4J0S2|A0A0R4J0S2_MOUSE	-0.218186	0.995184	0.627761	Factor_Age_Young	Old	No	lmer
Insl3	sp|O09107|INSL3_MOUSE	0.188074	0.506992	0.301873	Factor_Age_Young	Old	No	lm
C4bpa	sp|P08607|C4BPA_MOUSE	-0.163905	0.333723	0.188924	Factor_Age_Young	Old	No	lmer
Met	sp|P16056|MET_MOUSE	0.277639	1.96815	1.29776	Factor_Age_Young	Old	No	lmer
F9	sp|P16294|FA9_MOUSE	-0.0928963	0.257991	0.143465	Factor_Age_Young	Old	No	lmer
C1qc	sp|Q02105|C1QC_MOUSE	-0.223223	0.114988	0.0614892	Factor_Age_Young	Old	No	lmer
Igf2r	sp|Q07113|MPRI_MOUSE	-0.453942	3.47474	2.43377	Factor_Age_Young	Old	No	lmer
Gdi2	sp|Q61598|GDIB_MOUSE	-0.630923	1.75206	1.14479	Factor_Age_Young	Old	No	lm
Fgb	sp|Q8K0E8|FIBB_MOUSE	0.168272	0.252333	0.139722	Factor_Age_Young	Old	No	lmer
Rnh1	tr|A0A1B0GSG5|A0A1B0GSG5_MOUSE	-0.746802	1.11433	0.709474	Factor_Age_Young	Old	No	lmer
Cfh	tr|E9Q8I0|E9Q8I0_MOUSE	0.333546	1.90251	1.25117	Factor_Age_Young	Old	No	lmer
Jchain	sp|P01592|IGJ_MOUSE	1.17448	1.25868	0.814012	Factor_Age_Young	Old	No	lmer
Fabp3	sp|P11404|FABPH_MOUSE	-1.3145	1.14551	0.728237	Factor_Age_Young	Old	No	lmer
Chgb	sp|P16014|SCG1_MOUSE	-0.223144	0.613021	0.366797	Factor_Age_Young	Old	No	lm
Pam	sp|P97467|AMD_MOUSE	0.0666347	0.250683	0.139394	Factor_Age_Young	Old	No	lm
F13a1	sp|Q8BH61|F13A_MOUSE	-0.567925	0.829108	0.510792	Factor_Age_Young	Old	No	lmer
C7	tr|D3YXF5|D3YXF5_MOUSE	-0.257737	0.484683	0.287651	Factor_Age_Young	Old	No	lmer
Col14a1	tr|K3W4R4|K3W4R4_MOUSE	-0.10329	0.0898522	0.0469712	Factor_Age_Young	Old	No	lm
Ighv1-61	sp|P01749|HVM05_MOUSE	0.645072	0.377188	0.217024	Factor_Age_Young	Old	No	lmer
Ig-HVM29	sp|P01798|HVM29_MOUSE	0.439292	0.658643	0.396457	Factor_Age_Young	Old	No	lm
S100a6	sp|P14069|S10A6_MOUSE	-0.312845	0.307702	0.171526	Factor_Age_Young	Old	No	lm
Aldh1a1	sp|P24549|AL1A1_MOUSE	-0.305449	0.252702	0.139722	Factor_Age_Young	Old	No	lmer
Pltp	sp|P55065|PLTP_MOUSE	-0.0349084	0.0706794	0.0365093	Factor_Age_Young	Old	No	lmer
Arsg	sp|Q3TYD4|ARSG_MOUSE	0.21173	1.42381	0.929617	Factor_Age_Young	Old	No	lm
Prap1	sp|Q80XD8|PRAP1_MOUSE	0.0116608	0.0218754	0.0100686	Factor_Age_Young	Old	No	lmer
Apobr	sp|Q8VBT6|APOBR_MOUSE	0.718079	0.770547	0.472006	Factor_Age_Young	Old	No	lm
Ighv7-1	tr|A0A075B5S2|A0A075B5S2_MOUSE	0.521346	0.589883	0.353655	Factor_Age_Young	Old	No	lmer
Albfm1	tr|F8VQ07|F8VQ07_MOUSE	-0.26367	0.521689	0.310568	Factor_Age_Young	Old	No	lmer
Prdx5	tr|H3BJQ7|H3BJQ7_MOUSE	-0.450407	0.793859	0.490326	Factor_Age_Young	Old	No	lm
Mup4	sp|P11590|MUP4_MOUSE	0.949195	4.36939	3.12884	Factor_Age_Young	Old	No	lm
Eef2	sp|P58252|EF2_MOUSE	-0.773408	1.03231	0.652098	Factor_Age_Young	Old	No	lmer
Tgfbi	sp|P82198|BGH3_MOUSE	0.460356	1.27054	0.822387	Factor_Age_Young	Old	No	lmer
Procr	sp|Q64695|EPCR_MOUSE	-0.199076	0.583096	0.349384	Factor_Age_Young	Old	No	lm
Plac9	sp|Q8K262|PLAC9_MOUSE	0.13281	0.510725	0.304269	Factor_Age_Young	Old	No	lm
F11	sp|Q91Y47|FA11_MOUSE	0.234483	0.846148	0.523804	Factor_Age_Young	Old	No	lmer
Ighv6-3	tr|A0A075B5T2|A0A075B5T2_MOUSE	1.91672	2.18615	1.45525	Factor_Age_Young	Old	No	lmer
Ig-KV3AB	sp|P01663|KV3AB_MOUSE	0.259088	0.12222	0.0645813	Factor_Age_Young	Old	No	lmer
Glud1	sp|P26443|DHE3_MOUSE	0.472745	0.203251	0.110598	Factor_Age_Young	Old	No	lmer
Serpinf1	sp|P97298|PEDF_MOUSE	-0.175256	0.384877	0.222906	Factor_Age_Young	Old	No	lmer
Psma5	sp|Q9Z2U1|PSA5_MOUSE	-0.142355	0.104833	0.0550827	Factor_Age_Young	Old	No	lmer
Hrg	tr|A0A0R4J039|A0A0R4J039_MOUSE	-0.273419	0.897824	0.559459	Factor_Age_Young	Old	No	lmer
Ptprf	sp|A2A8L5|PTPRF_MOUSE	0.0384592	0.0880232	0.0456727	Factor_Age_Young	Old	No	lmer
Ctsl	sp|P06797|CATL1_MOUSE	0.339866	2.248	1.49411	Factor_Age_Young	Old	No	lmer
Col3a1	sp|P08121|CO3A1_MOUSE	-0.636262	1.91078	1.25757	Factor_Age_Young	Old	No	lmer
Reg1	sp|P43137|LIT1_MOUSE	0.0297599	0.0438232	0.0256368	Factor_Age_Young	Old	No	lmer
Uba1	sp|Q02053|UBA1_MOUSE	-0.489427	0.497455	0.294447	Factor_Age_Young	Old	No	lmer
Stab1	sp|Q8R4Y4|STAB1_MOUSE	0.0355968	0.0795723	0.0417837	Factor_Age_Young	Old	No	lm
Gkn2	sp|Q9CQS6|GKN2_MOUSE	-0.804267	1.84976	1.21127	Factor_Age_Young	Old	No	lm
Plod1	sp|Q9R0E2|PLOD1_MOUSE	0.240693	0.506282	0.301829	Factor_Age_Young	Old	No	lmer
Ighv1-22	tr|A0A075B5U7|A0A075B5U7_MOUSE	0.932129	0.4131	0.238526	Factor_Age_Young	Old	No	lmer
Ecm1	tr|F8WI14|F8WI14_MOUSE	0.178131	1.3024	0.848367	Factor_Age_Young	Old	No	lm
Fgg	tr|Q3UER8|Q3UER8_MOUSE	0.219994	0.313549	0.176234	Factor_Age_Young	Old	No	lmer
Olfm1	tr|Q8R357|Q8R357_MOUSE	-0.297388	0.929821	0.583219	Factor_Age_Young	Old	No	lmer
Gsta4	sp|P24472|GSTA4_MOUSE	0.478778	0.853049	0.528075	Factor_Age_Young	Old	No	lm
Megf9	sp|Q8BH27|MEGF9_MOUSE	0.181059	0.176331	0.0953346	Factor_Age_Young	Old	No	lm
Rassf8	sp|Q8CJ96|RASF8_MOUSE	-0.275103	0.86584	0.539104	Factor_Age_Young	Old	No	lmer
Ces2a	sp|Q8QZR3|EST2A_MOUSE	-0.795364	4.16871	2.97609	Factor_Age_Young	Old	No	lm
Ak1	sp|Q9R0Y5|KAD1_MOUSE	-1.96865	1.58022	1.03135	Factor_Age_Young	Old	No	lm

## Sheet: Table S2
Supplementary Table S2. Fold changes for old vs. young kidney (10-plex)
Gene	Protein	Est_Fc	Pval	Qval	Reference_condition	Comparision_condition	Is_outlier	modelFit
Enpep	sp|P16406|AMPE_MOUSE	0.195073	1.96361	1.57509	Factor_Age_Young	Old	No	lmer
Slc1a3	sp|P56564|EAA1_MOUSE	0.417872	2.41348	1.94488	Factor_Age_Young	Old	No	lm
Elavl1	sp|P70372|ELAV1_MOUSE	0.0457888	0.680538	0.525365	Factor_Age_Young	Old	No	lmer
Cblb	sp|Q3TTA7|CBLB_MOUSE	0.343353	3.1478	2.55347	Factor_Age_Young	Old	No	lmer
Anks6	sp|Q6GQX6|ANKS6_MOUSE	-0.00965059	0.0542327	0.0378749	Factor_Age_Young	Old	No	lmer
Atg4c	sp|Q811C2|ATG4C_MOUSE	0.146553	0.631533	0.486324	Factor_Age_Young	Old	No	lm
Asph	sp|Q8BSY0|ASPH_MOUSE	0.228733	3.01472	2.43923	Factor_Age_Young	Old	No	lmer
Trabd	sp|Q99JY4|TRABD_MOUSE	-0.00642252	0.0661191	0.0461064	Factor_Age_Young	Old	No	lmer
Bcas2	sp|Q9D287|SPF27_MOUSE	0.136089	5.14949	4.23279	Factor_Age_Young	Old	No	lmer
Nqo2	sp|Q9JI75|NQO2_MOUSE	-0.0968449	1.25878	0.999492	Factor_Age_Young	Old	No	lmer
Sumo3	sp|Q9Z172|SUMO3_MOUSE	0.313575	3.64466	2.9641	Factor_Age_Young	Old	No	lmer
Rufy3	tr|A0A0G2JFT8|A0A0G2JFT8_MOUSE	-0.182253	2.21947	1.78604	Factor_Age_Young	Old	No	lmer
Tcof1	tr|H3BL37|H3BL37_MOUSE	0.518126	4.82977	3.96293	Factor_Age_Young	Old	No	lmer
Bckdha	tr|Q3U3J1|Q3U3J1_MOUSE	-0.103322	0.687489	0.5306	Factor_Age_Young	Old	No	lmer
Snap23	tr|Q9D3L3|Q9D3L3_MOUSE	0.109041	1.17828	0.933989	Factor_Age_Young	Old	No	lmer
Faah	sp|O08914|FAAH1_MOUSE	-0.125962	1.07605	0.848888	Factor_Age_Young	Old	No	lmer
Itpr1	sp|P11881|ITPR1_MOUSE	0.0716961	0.851552	0.665112	Factor_Age_Young	Old	No	lmer
Pdk1	sp|Q8BFP9|PDK1_MOUSE	-0.215759	2.46723	1.98805	Factor_Age_Young	Old	No	lmer
Sfr1	sp|Q8BP27|SFR1_MOUSE	0.349998	3.10849	2.52021	Factor_Age_Young	Old	No	lmer
Card19	sp|Q9D1I2|CAR19_MOUSE	0.00302943	0.0266973	0.0178424	Factor_Age_Young	Old	No	lmer
Bicd1	tr|B2KG46|B2KG46_MOUSE	0.11084	0.546458	0.417634	Factor_Age_Young	Old	No	lm
CV039	sp|Q3U595|CV039_MOUSE	-0.0308896	0.103505	0.0736992	Factor_Age_Young	Old	No	lm
Rnf123	sp|Q5XPI3|RN123_MOUSE	-0.0712018	2.02234	1.62346	Factor_Age_Young	Old	No	lmer
Bad	sp|Q61337|BAD_MOUSE	-0.241963	4.33291	3.54032	Factor_Age_Young	Old	No	lm
Ostm1	sp|Q8BGT0|OSTM1_MOUSE	0.173611	0.856739	0.669299	Factor_Age_Young	Old	No	lm
Ccar1	sp|Q8CH18|CCAR1_MOUSE	0.0453769	0.464154	0.354416	Factor_Age_Young	Old	No	lmer
Ptcd2	sp|Q8R3K3|PTCD2_MOUSE	-0.0688253	0.607623	0.466647	Factor_Age_Young	Old	No	lmer
Gm20730	tr|A0A075B5J6|A0A075B5J6_MOUSE	7.29084	1.46363	1.16569	Factor_Age_Young	Old	No	lm
Ighv1-39	tr|A0A075B5V5|A0A075B5V5_MOUSE	2.40794	4.01285	3.26782	Factor_Age_Young	Old	No	lm
0610012G03Rik	tr|A0A0J9YTR2|A0A0J9YTR2_MOUSE	-0.136659	1.73488	1.38977	Factor_Age_Young	Old	No	lm
Atpaf2	tr|A0A0R4J1C5|A0A0R4J1C5_MOUSE	0.00896784	0.0835539	0.058595	Factor_Age_Young	Old	No	lmer
Mtatp8	sp|P03930|ATP8_MOUSE	0.0516075	0.191903	0.140487	Factor_Age_Young	Old	No	lmer
Tmem165	sp|P52875|TM165_MOUSE	0.379424	9.29263	7.78057	Factor_Age_Young	Old	No	lmer
Gchfr	sp|P99025|GFRP_MOUSE	-0.402203	3.81828	3.10305	Factor_Age_Young	Old	No	lmer
Raly	sp|Q64012|RALY_MOUSE	0.157899	4.55662	3.73385	Factor_Age_Young	Old	No	lmer
LRWD1	sp|Q8BUI3|LRWD1_MOUSE	0.291417	4.01968	3.27297	Factor_Age_Young	Old	No	lmer
Acat1	sp|Q8QZT1|THIL_MOUSE	-0.545731	2.59691	2.09419	Factor_Age_Young	Old	No	lmer
Pomt1	sp|Q8R2R1|POMT1_MOUSE	0.102709	0.243455	0.180028	Factor_Age_Young	Old	No	lm
Bub3	sp|Q9WVA3|BUB3_MOUSE	0.102631	0.630723	0.485654	Factor_Age_Young	Old	No	lmer
Dennd5b	tr|B8JKU3|B8JKU3_MOUSE	0.0617934	0.127448	0.0907857	Factor_Age_Young	Old	No	lm
Rad54l2	tr|E9QKL0|E9QKL0_MOUSE	-0.278603	6.14354	5.05669	Factor_Age_Young	Old	No	lmer
Acnat1	sp|A2AKK5|ACNT1_MOUSE	-0.41666	1.41439	1.12549	Factor_Age_Young	Old	No	lmer
Ptgds	sp|O09114|PTGDS_MOUSE	0.440613	3.26052	2.6467	Factor_Age_Young	Old	No	lmer
C3	sp|P01027|CO3_MOUSE	0.0437049	0.0720352	0.0500851	Factor_Age_Young	Old	No	lmer
Apoe	sp|P08226|APOE_MOUSE	1.41297	16.8304	14.6698	Factor_Age_Young	Old	No	lmer
Spata6	sp|Q3U6K5|SPAT6_MOUSE	0.310541	3.42524	2.78362	Factor_Age_Young	Old	No	lm
Erlin2	sp|Q8BFZ9|ERLN2_MOUSE	-0.0335006	0.477889	0.365108	Factor_Age_Young	Old	No	lmer
Vps37b	sp|Q8R0J7|VP37B_MOUSE	0.242684	2.68437	2.16674	Factor_Age_Young	Old	No	lmer
Zfand2b	sp|Q91X58|ZFN2B_MOUSE	-0.20412	1.23823	0.982824	Factor_Age_Young	Old	No	lmer
Rtcb	sp|Q99LF4|RTCB_MOUSE	-0.0098236	0.0764273	0.0531739	Factor_Age_Young	Old	No	lmer
Nos1ap	sp|Q9D3A8|CAPON_MOUSE	0.134394	1.39992	1.11422	Factor_Age_Young	Old	No	lmer
Tmem9b	sp|Q9JJR8|TMM9B_MOUSE	-0.0860813	0.145153	0.10505	Factor_Age_Young	Old	No	lmer
Sh3bgrl	sp|Q9JJU8|SH3L1_MOUSE	0.171582	0.529546	0.404415	Factor_Age_Young	Old	No	lmer
Prkra	sp|Q9WTX2|PRKRA_MOUSE	0.0382515	0.771205	0.598749	Factor_Age_Young	Old	No	lmer
Spcs1	tr|A0A2I3BRW0|A0A2I3BRW0_MOUSE	0.369878	7.47902	6.1964	Factor_Age_Young	Old	No	lmer
Gm28042	tr|B7ZCM9|B7ZCM9_MOUSE	-0.0385269	0.2157	0.158707	Factor_Age_Young	Old	No	lm
Cgn	tr|D3YUW7|D3YUW7_MOUSE	-0.106185	0.387265	0.293767	Factor_Age_Young	Old	No	lm
Abat	sp|P61922|GABT_MOUSE	-0.121163	0.711994	0.550411	Factor_Age_Young	Old	No	lmer
Ces1e	sp|Q64176|EST1E_MOUSE	-0.205386	0.415431	0.316252	Factor_Age_Young	Old	No	lmer
Slc38a7	sp|Q8BWH0|S38A7_MOUSE	0.164189	0.991511	0.779851	Factor_Age_Young	Old	No	lm
Dcaf11	sp|Q91VU6|DCA11_MOUSE	-0.0420525	0.218071	0.160622	Factor_Age_Young	Old	No	lmer
Abhd12	sp|Q99LR1|ABD12_MOUSE	0.279862	3.11957	2.52955	Factor_Age_Young	Old	No	lmer
Gak	tr|A0A0R4J0F6|A0A0R4J0F6_MOUSE	-0.0326979	0.473166	0.361298	Factor_Age_Young	Old	No	lmer
Amz2	tr|B1AT59|B1AT59_MOUSE	0.132888	0.735119	0.569161	Factor_Age_Young	Old	No	lm
Fcgrt	tr|Q6PKB0|Q6PKB0_MOUSE	0.285198	3.38025	2.74602	Factor_Age_Young	Old	No	lmer
Cttnbp2	sp|B9EJA2|CTTB2_MOUSE	0.650294	7.46837	6.18671	Factor_Age_Young	Old	No	lm
Dnaaf5	sp|B9EJR8|DAAF5_MOUSE	-0.0522155	0.67561	0.521508	Factor_Age_Young	Old	No	lmer
Cwf19l1	sp|Q8CI33|C19L1_MOUSE	0.104127	0.966523	0.759311	Factor_Age_Young	Old	No	lmer
Trip10	sp|Q8CJ53|CIP4_MOUSE	0.28622	3.07062	2.48773	Factor_Age_Young	Old	No	lmer
Hnrnpu	sp|Q8VEK3|HNRPU_MOUSE	0.0899711	0.703577	0.543515	Factor_Age_Young	Old	No	lmer
Rrbp1	sp|Q99PL5|RRBP1_MOUSE	0.376817	5.49432	4.51416	Factor_Age_Young	Old	No	lmer
Mlh1	sp|Q9JK91|MLH1_MOUSE	0.106699	1.03461	0.814968	Factor_Age_Young	Old	No	lm
Iqgap1	sp|Q9JKF1|IQGA1_MOUSE	0.368159	6.21994	5.12321	Factor_Age_Young	Old	No	lmer
Scamp4	sp|Q9JKV5|SCAM4_MOUSE	-0.177782	2.07804	1.66824	Factor_Age_Young	Old	No	lm
Plod3	sp|Q9R0E1|PLOD3_MOUSE	0.56611	3.06085	2.47926	Factor_Age_Young	Old	No	lmer
Pdia4	tr|A0A0R4J0Z1|A0A0R4J0Z1_MOUSE	0.306179	2.95974	2.39209	Factor_Age_Young	Old	No	lmer
Emc10	tr|A0A0X1KG67|A0A0X1KG67_MOUSE	-0.143753	2.13984	1.71924	Factor_Age_Young	Old	No	lmer
Fgg	tr|Q3UER8|Q3UER8_MOUSE	0.267601	0.943481	0.74036	Factor_Age_Young	Old	No	lmer
Usp5	sp|P56399|UBP5_MOUSE	0.00761521	0.0938023	0.0665064	Factor_Age_Young	Old	No	lmer
Tctn2	sp|Q2MV57|TECT2_MOUSE	0.201874	1.27203	1.01025	Factor_Age_Young	Old	No	lm
Adipoq	sp|Q60994|ADIPO_MOUSE	0.361588	1.38244	1.10075	Factor_Age_Young	Old	No	lmer
Pank4	sp|Q80YV4|PANK4_MOUSE	0.025016	0.363149	0.273681	Factor_Age_Young	Old	No	lmer
Nemf	sp|Q8CCP0|NEMF_MOUSE	0.155516	9.77721	8.20585	Factor_Age_Young	Old	No	lmer
Bbs2	sp|Q9CWF6|BBS2_MOUSE	0.210204	1.20499	0.955396	Factor_Age_Young	Old	No	lm
Smarcb1	sp|Q9Z0H3|SNF5_MOUSE	0.129372	1.7278	1.38413	Factor_Age_Young	Old	No	lmer
Slc4a2	sp|P13808|B3A2_MOUSE	0.0189489	0.0754741	0.052576	Factor_Age_Young	Old	No	lmer
Traf4	sp|Q61382|TRAF4_MOUSE	0.00928046	0.0690468	0.04799	Factor_Age_Young	Old	No	lmer
Cplane1	sp|Q8CE72|CPLN1_MOUSE	0.409086	1.11452	0.880126	Factor_Age_Young	Old	No	lm
Flnc	sp|Q8VHX6|FLNC_MOUSE	0.315168	4.57561	3.74916	Factor_Age_Young	Old	No	lmer
Cep41	sp|Q99NF3|CEP41_MOUSE	0.13619	0.476574	0.364318	Factor_Age_Young	Old	No	lm
Ndufv2	sp|Q9D6J6|NDUV2_MOUSE	-0.0620259	0.462583	0.353103	Factor_Age_Young	Old	No	lmer
Tmem43	sp|Q9DBS1|TMM43_MOUSE	0.440397	4.79179	3.93081	Factor_Age_Young	Old	No	lmer
Kidins220	tr|E9Q9B7|E9Q9B7_MOUSE	-0.133402	1.27718	1.01405	Factor_Age_Young	Old	No	lmer
Asap1	tr|E9QN63|E9QN63_MOUSE	0.225561	2.06136	1.65552	Factor_Age_Young	Old	No	lmer
Svs1	tr|Q6WIZ7|Q6WIZ7_MOUSE	0.882976	0.327925	0.246055	Factor_Age_Young	Old	No	lmer
Sp100	tr|Q8C405|Q8C405_MOUSE	0.820184	7.31697	6.05495	Factor_Age_Young	Old	No	lmer
Vcam1	sp|P29533|VCAM1_MOUSE	1.23717	8.31938	6.92843	Factor_Age_Young	Old	No	lmer
Rab8b	sp|P61028|RAB8B_MOUSE	0.138508	1.03347	0.813915	Factor_Age_Young	Old	No	lmer
Otulin	sp|Q3UCV8|OTUL_MOUSE	0.0726252	0.468263	0.357558	Factor_Age_Young	Old	No	lmer
Gbp4	sp|Q61107|GBP4_MOUSE	0.992276	3.44263	2.79793	Factor_Age_Young	Old	No	lmer
Mgat4b	sp|Q812F8|MGT4B_MOUSE	0.00278652	0.0201071	0.0133311	Factor_Age_Young	Old	No	lm
Coa6	sp|Q8BGD8|COA6_MOUSE	-0.199244	1.85595	1.48813	Factor_Age_Young	Old	No	lmer
Abcf2	sp|Q99LE6|ABCF2_MOUSE	0.0498376	0.66953	0.516638	Factor_Age_Young	Old	No	lmer
Ola1	sp|Q9CZ30|OLA1_MOUSE	0.0250588	0.0978595	0.0691987	Factor_Age_Young	Old	No	lmer
Rab13	sp|Q9DD03|RAB13_MOUSE	0.0643743	0.4499	0.343114	Factor_Age_Young	Old	No	lmer
Ndrg3	tr|Q8VCV2|Q8VCV2_MOUSE	0.0998715	0.37318	0.282218	Factor_Age_Young	Old	No	lmer
Kank4	sp|Q6P9J5|KANK4_MOUSE	0.429445	4.496	3.68178	Factor_Age_Young	Old	No	lmer
Trim65	sp|Q8BFW4|TRI65_MOUSE	0.263793	5.21628	4.28701	Factor_Age_Young	Old	No	lmer
Znf330	sp|Q922H9|ZN330_MOUSE	0.187589	6.16058	5.07226	Factor_Age_Young	Old	No	lmer
Ggact	sp|Q923B0|GGACT_MOUSE	-0.224678	2.33658	1.88227	Factor_Age_Young	Old	No	lmer
Gimap4	sp|Q99JY3|GIMA4_MOUSE	0.00141083	0.00565689	0.00373195	Factor_Age_Young	Old	No	lmer
Cldn10	sp|Q9Z0S6|CLD10_MOUSE	0.0454762	0.0922946	0.0653714	Factor_Age_Young	Old	No	lmer
Cma1	tr|A4QPC5|A4QPC5_MOUSE	0.843482	5.30114	4.35498	Factor_Age_Young	Old	No	lmer
Kctd9	tr|E9PUA6|E9PUA6_MOUSE	-0.048383	0.0963469	0.0684091	Factor_Age_Young	Old	No	lm
Col6a3	tr|E9PWQ3|E9PWQ3_MOUSE	0.0856722	0.346893	0.260959	Factor_Age_Young	Old	No	lmer
Akap11	tr|E9Q777|E9Q777_MOUSE	0.54585	3.03022	2.45191	Factor_Age_Young	Old	No	lmer
Sypl1	sp|O09117|SYPL1_MOUSE	-0.247855	3.32208	2.69744	Factor_Age_Young	Old	No	lmer
Mrps21	sp|P58059|RT21_MOUSE	-0.165874	0.959859	0.753774	Factor_Age_Young	Old	No	lmer
Scarf2	sp|P59222|SREC2_MOUSE	0.76268	10.5737	8.89502	Factor_Age_Young	Old	No	lmer
Pc	sp|Q05920|PYC_MOUSE	-0.257014	1.0904	0.860432	Factor_Age_Young	Old	No	lm
Rpl10	sp|Q6ZWV3|RL10_MOUSE	0.00739898	0.0395881	0.0272622	Factor_Age_Young	Old	No	lmer
Ccar2	sp|Q8VDP4|CCAR2_MOUSE	0.218482	8.54612	7.12854	Factor_Age_Young	Old	No	lmer
Cdk9	sp|Q99J95|CDK9_MOUSE	0.11442	1.86733	1.49728	Factor_Age_Young	Old	No	lmer
Suclg1	sp|Q9WUM5|SUCA_MOUSE	-0.203519	2.54807	2.05417	Factor_Age_Young	Old	No	lmer
Igkv15-103	tr|A0A140T8P3|A0A140T8P3_MOUSE	2.75762	2.49822	2.01358	Factor_Age_Young	Old	No	lm
Mgst1	tr|E9QJW0|E9QJW0_MOUSE	0.306862	2.00962	1.6126	Factor_Age_Young	Old	No	lmer
Trmt2a	tr|Q3UYU2|Q3UYU2_MOUSE	0.147322	3.35253	2.72258	Factor_Age_Young	Old	No	lmer
Aldh3b2	sp|E9Q3E1|AL3B2_MOUSE	0.479691	5.54209	4.55374	Factor_Age_Young	Old	No	lmer
Tcea1	sp|P10711|TCEA1_MOUSE	-0.0302185	0.435134	0.331216	Factor_Age_Young	Old	No	lmer
Uggt1	sp|Q6P5E4|UGGG1_MOUSE	0.194946	2.71332	2.18907	Factor_Age_Young	Old	No	lmer
CC033	sp|Q8BN57|CC033_MOUSE	-0.149733	0.92277	0.72291	Factor_Age_Young	Old	No	lmer
Wdr47	sp|Q8CGF6|WDR47_MOUSE	0.109712	1.24752	0.990583	Factor_Age_Young	Old	No	lm
Golm1	sp|Q91XA2|GOLM1_MOUSE	0.145513	0.398328	0.302852	Factor_Age_Young	Old	No	lmer
Rtn4	sp|Q99P72|RTN4_MOUSE	0.3467	3.91942	3.19021	Factor_Age_Young	Old	No	lmer
Mvp	tr|E9Q3X0|E9Q3X0_MOUSE	0.619524	7.64053	6.32815	Factor_Age_Young	Old	No	lmer
Nsmaf	sp|O35242|FAN_MOUSE	0.155766	0.908414	0.711082	Factor_Age_Young	Old	No	lmer
Api5	sp|O35841|API5_MOUSE	0.157433	7.95668	6.60342	Factor_Age_Young	Old	No	lmer
Brd7	sp|O88665|BRD7_MOUSE	0.207013	1.92181	1.54101	Factor_Age_Young	Old	No	lmer
Dpy19l3	sp|Q71B07|D19L3_MOUSE	0.374704	1.90223	1.52534	Factor_Age_Young	Old	No	lm
Snd1	sp|Q78PY7|SND1_MOUSE	0.0824956	1.97956	1.588	Factor_Age_Young	Old	No	lmer
Gtdc1	sp|Q8BW56|GTDC1_MOUSE	0.0621076	0.412459	0.314284	Factor_Age_Young	Old	No	lm
P3h2	sp|Q8CG71|P3H2_MOUSE	0.151161	0.906949	0.709696	Factor_Age_Young	Old	No	lmer
Aspa	sp|Q8R3P0|ACY2_MOUSE	-0.371955	2.34498	1.8897	Factor_Age_Young	Old	No	lmer
Tmx1	sp|Q8VBT0|TMX1_MOUSE	0.0682336	0.742721	0.575368	Factor_Age_Young	Old	No	lmer
Gm50364	tr|D6RI20|D6RI20_MOUSE	0.0640991	0.432731	0.329512	Factor_Age_Young	Old	No	lmer
Smg5	sp|Q6ZPY2|SMG5_MOUSE	0.0453006	0.288461	0.214846	Factor_Age_Young	Old	No	lmer
Elp1	sp|Q7TT37|ELP1_MOUSE	0.0673864	1.3114	1.04144	Factor_Age_Young	Old	No	lmer
Raver1	sp|Q9CW46|RAVR1_MOUSE	0.180204	2.54472	2.05207	Factor_Age_Young	Old	No	lmer
Susd3	sp|Q9D176|SUSD3_MOUSE	-0.241886	0.724259	0.560275	Factor_Age_Young	Old	No	lm
Slc25a13	sp|Q9QXX4|CMC2_MOUSE	-0.232727	15.6882	13.6007	Factor_Age_Young	Old	No	lmer
Cldn7	sp|Q9Z261|CLD7_MOUSE	-0.10923	0.655487	0.5059	Factor_Age_Young	Old	No	lm
Ttc39c	tr|A0A3Q4EGC9|A0A3Q4EGC9_MOUSE	-0.353809	3.34113	2.71395	Factor_Age_Young	Old	No	lmer
Fmo1	sp|P50285|FMO1_MOUSE	-0.547579	8.3285	6.93632	Factor_Age_Young	Old	No	lmer
Hddc2	sp|Q3SXD3|HDDC2_MOUSE	0.112646	0.696642	0.538096	Factor_Age_Young	Old	No	lmer
Oxsr1	sp|Q6P9R2|OXSR1_MOUSE	0.137109	1.40323	1.11653	Factor_Age_Young	Old	No	lmer
Zdhhc17	sp|Q80TN5|ZDH17_MOUSE	0.08454	0.564972	0.4325	Factor_Age_Young	Old	No	lmer
Gpx6	sp|Q91WR8|GPX6_MOUSE	0.170994	1.08989	0.860189	Factor_Age_Young	Old	No	lmer
Vps13d	tr|B1ART2|B1ART2_MOUSE	-0.124975	1.60213	1.27926	Factor_Age_Young	Old	No	lmer
Vezf1	tr|Q5SXC4|Q5SXC4_MOUSE	0.176295	1.40485	1.11761	Factor_Age_Young	Old	No	lmer
Efcab14	tr|Q6PCQ6|Q6PCQ6_MOUSE	0.149795	0.726409	0.561915	Factor_Age_Young	Old	No	lm
Lepr	sp|P48356|LEPR_MOUSE	0.221595	1.02572	0.80813	Factor_Age_Young	Old	No	lm
Itgb8	sp|Q0VBD0|ITB8_MOUSE	0.187628	3.85021	3.13055	Factor_Age_Young	Old	No	lmer
Atraid	sp|Q6PGD0|ARAID_MOUSE	-0.143084	0.646259	0.497684	Factor_Age_Young	Old	No	lm
Eprs1	sp|Q8CGC7|SYEP_MOUSE	0.0616022	1.51164	1.20477	Factor_Age_Young	Old	No	lmer
Als2	sp|Q920R0|ALS2_MOUSE	0.0142358	0.134906	0.0970991	Factor_Age_Young	Old	No	lmer
Elp5	sp|Q99L85|ELP5_MOUSE	0.563078	3.22265	2.61576	Factor_Age_Young	Old	No	lm
Slc25a30	sp|Q9CR58|KMCP1_MOUSE	-0.0187146	0.043145	0.0296857	Factor_Age_Young	Old	No	lmer
Nfat5	sp|Q9WV30|NFAT5_MOUSE	0.161803	1.31349	1.04315	Factor_Age_Young	Old	No	lm
Rusf1	tr|A0A0R4J0B5|A0A0R4J0B5_MOUSE	0.0487536	0.885629	0.69253	Factor_Age_Young	Old	No	lmer
Exoc6b	sp|A6H5Z3|EXC6B_MOUSE	0.166137	1.61722	1.29153	Factor_Age_Young	Old	No	lmer
Mnda	sp|P0DOV1|IFI5B_MOUSE	0.625822	4.6531	3.81441	Factor_Age_Young	Old	No	lmer
Cdkn1c	sp|P49919|CDN1C_MOUSE	0.244685	0.648244	0.499528	Factor_Age_Young	Old	No	lm
Plekhm1	sp|Q7TSI1|PKHM1_MOUSE	0.0872386	0.715814	0.553722	Factor_Age_Young	Old	No	lmer
Phaf1	sp|Q922R1|PHAF1_MOUSE	-0.0060339	0.0294471	0.019635	Factor_Age_Young	Old	No	lm
Trim33	sp|Q99PP7|TRI33_MOUSE	0.204975	5.1937	4.26908	Factor_Age_Young	Old	No	lmer
Gtf2h2	tr|Q91YN8|Q91YN8_MOUSE	0.0871181	0.874492	0.68367	Factor_Age_Young	Old	No	lm
Setd2	sp|E9Q5F9|SETD2_MOUSE	0.178809	0.895111	0.699744	Factor_Age_Young	Old	No	lmer
Cript	sp|O70333|CRIPT_MOUSE	0.633666	2.7717	2.2373	Factor_Age_Young	Old	No	lm
Scamp1	sp|Q8K021|SCAM1_MOUSE	0.0669563	0.169497	0.123956	Factor_Age_Young	Old	No	lmer
Cog2	sp|Q921L5|COG2_MOUSE	0.0885852	1.51516	1.20732	Factor_Age_Young	Old	No	lmer
Hnrnpa0	sp|Q9CX86|ROA0_MOUSE	0.0722945	0.430275	0.3275	Factor_Age_Young	Old	No	lmer
Stx17	sp|Q9D0I4|STX17_MOUSE	0.0516634	0.531326	0.405786	Factor_Age_Young	Old	No	lmer
Eif1a	tr|A0A494BB95|A0A494BB95_MOUSE	0.0368944	0.224869	0.165907	Factor_Age_Young	Old	No	lmer
Rap1gap2	tr|A0A571BED8|A0A571BED8_MOUSE	-0.0706705	0.663058	0.511586	Factor_Age_Young	Old	No	lmer
Vamp2	tr|B0QZN5|B0QZN5_MOUSE	0.105792	2.62663	2.1183	Factor_Age_Young	Old	No	lmer
Pbld1	tr|K3W4L7|K3W4L7_MOUSE	-0.34205	14.5724	12.5527	Factor_Age_Young	Old	No	lmer
Bloc1s1	sp|O55102|BL1S1_MOUSE	0.0653821	0.588517	0.451162	Factor_Age_Young	Old	No	lmer
Ptpn6	sp|P29351|PTN6_MOUSE	0.448758	4.39828	3.59912	Factor_Age_Young	Old	No	lmer
Sbspon	sp|Q3UPR9|SBSPO_MOUSE	0.310619	3.44097	2.79649	Factor_Age_Young	Old	No	lmer
Fam13a	sp|Q8BGI4|FA13A_MOUSE	-0.0173873	0.0797198	0.0556076	Factor_Age_Young	Old	No	lmer
Nat10	sp|Q8K224|NAT10_MOUSE	0.112621	1.1143	0.879993	Factor_Age_Young	Old	No	lmer
Ighv1-81	tr|A0A075B5Y4|A0A075B5Y4_MOUSE	2.2241	6.85469	5.66261	Factor_Age_Young	Old	No	lmer
Slc12a1	tr|A2AQ50|A2AQ50_MOUSE	0.193841	2.06117	1.65546	Factor_Age_Young	Old	No	lmer
Dhx9	tr|E9QNN1|E9QNN1_MOUSE	0.0879371	2.56196	2.06466	Factor_Age_Young	Old	No	lmer
Ednrb	sp|P48302|EDNRB_MOUSE	1.00509	3.84254	3.12393	Factor_Age_Young	Old	No	lm
Ube2k	sp|P61087|UBE2K_MOUSE	-0.0359406	0.417796	0.318302	Factor_Age_Young	Old	No	lmer
Slc25a26	sp|Q5U680|SAMC_MOUSE	-0.0216007	0.1824	0.133542	Factor_Age_Young	Old	No	lm
Dnajc15	sp|Q78YY6|DJC15_MOUSE	-0.215371	1.14856	0.908112	Factor_Age_Young	Old	No	lmer
Eloa	sp|Q8CB77|ELOA1_MOUSE	0.317849	20.3238	17.8902	Factor_Age_Young	Old	No	lmer
Saysd1	sp|Q8K190|SMDC1_MOUSE	-0.0107873	0.0468427	0.0321436	Factor_Age_Young	Old	No	lm
Med15	sp|Q924H2|MED15_MOUSE	0.152523	1.79974	1.44251	Factor_Age_Young	Old	No	lm
Cmc1	sp|Q9CPZ8|COXM1_MOUSE	-0.514314	2.86774	2.31481	Factor_Age_Young	Old	No	lm
Mcee	sp|Q9D1I5|MCEE_MOUSE	-0.329708	8.67475	7.23982	Factor_Age_Young	Old	No	lmer
Lyrm9	tr|E9PX24|E9PX24_MOUSE	-0.158459	0.744784	0.57721	Factor_Age_Young	Old	No	lmer
Pakap	tr|F7AA26|F7AA26_MOUSE	0.180474	1.6626	1.32897	Factor_Age_Young	Old	No	lmer
Arhgap9	tr|Q1HDU4|Q1HDU4_MOUSE	0.337705	1.48099	1.17906	Factor_Age_Young	Old	No	lmer
Jchain	sp|P01592|IGJ_MOUSE	1.28825	5.72704	4.70572	Factor_Age_Young	Old	No	lmer
Eml1	sp|Q05BC3|EMAL1_MOUSE	0.315283	4.34159	3.54744	Factor_Age_Young	Old	No	lmer
Dip2b	sp|Q3UH60|DIP2B_MOUSE	0.185421	2.48999	2.00702	Factor_Age_Young	Old	No	lmer
Fam91a1	sp|Q3UVG3|F91A1_MOUSE	0.0874868	3.60975	2.93632	Factor_Age_Young	Old	No	lmer
Dusp11	sp|Q6NXK5|DUS11_MOUSE	-0.0604082	0.451612	0.344408	Factor_Age_Young	Old	No	lm
Prkag2	sp|Q91WG5|AAKG2_MOUSE	0.00419905	0.0416154	0.0286423	Factor_Age_Young	Old	No	lmer
Ears2	sp|Q9CXJ1|SYEM_MOUSE	-0.235041	4.73744	3.8865	Factor_Age_Young	Old	No	lmer
C1qtnf1	sp|Q9QXP7|C1QT1_MOUSE	0.369405	1.89837	1.52242	Factor_Age_Young	Old	No	lm
Kdf1	sp|A2A9F4|KDF1_MOUSE	-0.154063	1.58294	1.26332	Factor_Age_Young	Old	No	lmer
Tmem109	sp|Q3UBX0|TM109_MOUSE	0.24278	0.824655	0.642419	Factor_Age_Young	Old	No	lmer
Rab4b	sp|Q91ZR1|RAB4B_MOUSE	0.104929	1.57355	1.25579	Factor_Age_Young	Old	No	lmer
Ywhab	sp|Q9CQV8|1433B_MOUSE	0.114255	1.55052	1.23753	Factor_Age_Young	Old	No	lmer
Hnrnpm	sp|Q9D0E1|HNRPM_MOUSE	0.0564121	0.76527	0.593483	Factor_Age_Young	Old	No	lmer
Mtfmt	sp|Q9D799|FMT_MOUSE	-0.209397	1.78508	1.43171	Factor_Age_Young	Old	No	lmer
Hikeshi	sp|Q9DD02|HIKES_MOUSE	0.0580554	0.538152	0.411141	Factor_Age_Young	Old	No	lmer
Itsn1	sp|Q9Z0R4|ITSN1_MOUSE	0.309617	4.97074	4.0789	Factor_Age_Young	Old	No	lmer
Huwe1	tr|A2AFQ0|A2AFQ0_MOUSE	0.118977	1.26367	1.00355	Factor_Age_Young	Old	No	lmer
Tead3	tr|F8VPU0|F8VPU0_MOUSE	0.300245	2.27048	1.828	Factor_Age_Young	Old	No	lmer
Nmi	sp|O35309|NMI_MOUSE	0.907822	8.22574	6.8409	Factor_Age_Young	Old	No	lmer
H1-5	sp|P43276|H15_MOUSE	-0.281701	1.08419	0.85545	Factor_Age_Young	Old	No	lmer
Odr4	sp|Q4PJX1|ODR4_MOUSE	-0.103219	2.0328	1.63189	Factor_Age_Young	Old	No	lmer
Phykpl	sp|Q8R1K4|AT2L2_MOUSE	0.0740624	0.266984	0.197496	Factor_Age_Young	Old	No	lmer
Med21	sp|Q9CQ39|MED21_MOUSE	0.155635	0.896549	0.700869	Factor_Age_Young	Old	No	lmer
Mrpl35	sp|Q9CQL6|RM35_MOUSE	-0.239447	4.11878	3.35817	Factor_Age_Young	Old	No	lmer
Tor3a	sp|Q9ER38|TOR3A_MOUSE	0.928167	7.13115	5.89744	Factor_Age_Young	Old	No	lmer
Uchl3	sp|Q9JKB1|UCHL3_MOUSE	0.0169624	0.168223	0.123043	Factor_Age_Young	Old	No	lmer
Ubxn4	tr|A0A0R4J078|A0A0R4J078_MOUSE	-0.0474176	0.265756	0.196679	Factor_Age_Young	Old	No	lmer
Nt5dc2	tr|A0A2I3BR81|A0A2I3BR81_MOUSE	0.0736712	0.588479	0.451162	Factor_Age_Young	Old	No	lmer
Gtf3c3	tr|Q3TMP1|Q3TMP1_MOUSE	0.169394	2.47408	1.99354	Factor_Age_Young	Old	No	lmer
Ppt2	sp|O35448|PPT2_MOUSE	0.159291	1.5151	1.20732	Factor_Age_Young	Old	No	lmer
Depdc5	sp|P61460|DEPD5_MOUSE	0.112124	0.584483	0.44817	Factor_Age_Young	Old	No	lm
Plxna2	sp|P70207|PLXA2_MOUSE	0.217318	2.25171	1.81185	Factor_Age_Young	Old	No	lmer
Garem1	sp|Q3UFT3|GARE1_MOUSE	0.00634438	0.0312913	0.0208649	Factor_Age_Young	Old	No	lmer
Ssh1	sp|Q76I79|SSH1_MOUSE	0.384517	0.761612	0.590568	Factor_Age_Young	Old	No	lm
Ikzf5	sp|Q8BU00|IKZF5_MOUSE	0.159182	0.276406	0.204977	Factor_Age_Young	Old	No	lm
Akr7a2	sp|Q8CG76|ARK72_MOUSE	-0.248523	3.73526	3.03609	Factor_Age_Young	Old	No	lmer
Arhgap18	sp|Q8K0Q5|RHG18_MOUSE	0.048573	0.509576	0.389939	Factor_Age_Young	Old	No	lmer
Zcchc9	sp|Q8R1J3|ZCHC9_MOUSE	0.168495	2.0334	1.63225	Factor_Age_Young	Old	No	lm
Rap1b	sp|Q99JI6|RAP1B_MOUSE	0.135609	2.82104	2.27677	Factor_Age_Young	Old	No	lmer
Golga5	sp|Q9QYE6|GOGA5_MOUSE	0.0681218	1.5523	1.23879	Factor_Age_Young	Old	No	lmer
Slc1a4	sp|O35874|SATT_MOUSE	0.193383	0.67599	0.521745	Factor_Age_Young	Old	No	lmer
Idh1	sp|O88844|IDHC_MOUSE	0.0665762	0.414391	0.315651	Factor_Age_Young	Old	No	lmer
Cryz	sp|P47199|QOR_MOUSE	-0.100634	0.477058	0.364477	Factor_Age_Young	Old	No	lmer
Sptlc2	sp|P97363|SPTC2_MOUSE	0.281069	5.3887	4.42633	Factor_Age_Young	Old	No	lmer
Rc3h1	sp|Q4VGL6|RC3H1_MOUSE	0.0551374	0.286869	0.213727	Factor_Age_Young	Old	No	lmer
C2cd5	sp|Q7TPS5|C2CD5_MOUSE	0.183867	2.87471	2.32071	Factor_Age_Young	Old	No	lmer
Phf24	sp|Q80TL4|PHF24_MOUSE	0.764602	3.47324	2.82299	Factor_Age_Young	Old	No	lm
Mcat	sp|Q8R3F5|FABD_MOUSE	-0.0797276	0.55675	0.425886	Factor_Age_Young	Old	No	lmer
Isoc1	sp|Q91V64|ISOC1_MOUSE	-0.0206114	0.143023	0.103467	Factor_Age_Young	Old	No	lmer
Sharpin	sp|Q91WA6|SHRPN_MOUSE	0.360126	3.42372	2.7826	Factor_Age_Young	Old	No	lm
Qprt	sp|Q91X91|NADC_MOUSE	-0.0559497	0.471741	0.360326	Factor_Age_Young	Old	No	lmer
Sdhd	sp|Q9CXV1|DHSD_MOUSE	-0.374693	5.77897	4.74876	Factor_Age_Young	Old	No	lmer
Ccdc86	sp|Q9JJ89|CCD86_MOUSE	0.0280692	0.0975827	0.0690603	Factor_Age_Young	Old	No	lmer
Myo5a	tr|D3Z4J3|D3Z4J3_MOUSE	0.0399908	0.346534	0.260721	Factor_Age_Young	Old	No	lmer
Stard10	tr|E9PVP0|E9PVP0_MOUSE	-0.249571	3.89102	3.16675	Factor_Age_Young	Old	No	lmer
Gm10320	tr|E9PW43|E9PW43_MOUSE	0.0609776	0.555715	0.425191	Factor_Age_Young	Old	No	lmer
Bgn	sp|P28653|PGS1_MOUSE	0.97803	38.9515	35.7909	Factor_Age_Young	Old	No	lmer
Cwf19l2	sp|Q8BG79|C19L2_MOUSE	0.0547747	0.673228	0.519575	Factor_Age_Young	Old	No	lmer
Acot4	sp|Q8BWN8|ACOT4_MOUSE	-0.727837	5.07421	4.16851	Factor_Age_Young	Old	No	lmer
Slc27a4	sp|Q91VE0|S27A4_MOUSE	-0.00097582	0.00932393	0.00590981	Factor_Age_Young	Old	No	lmer
Adgra2	sp|Q91ZV8|AGRA2_MOUSE	0.437376	0.902059	0.705357	Factor_Age_Young	Old	No	lm
Mrpl55	sp|Q9CZ83|RM55_MOUSE	-0.0564889	0.446996	0.340721	Factor_Age_Young	Old	No	lmer
Clcn2	sp|Q9R0A1|CLCN2_MOUSE	-0.161248	1.39924	1.11382	Factor_Age_Young	Old	No	lm
Vapb	tr|Q8BH80|Q8BH80_MOUSE	-0.0695845	1.36181	1.08339	Factor_Age_Young	Old	No	lmer
Csf1	sp|P07141|CSF1_MOUSE	1.72277	4.13785	3.37415	Factor_Age_Young	Old	No	lm
Klk1	sp|P15947|KLK1_MOUSE	0.268791	0.850236	0.664026	Factor_Age_Young	Old	No	lmer
Khdrbs1	sp|Q60749|KHDR1_MOUSE	0.132023	1.75255	1.40416	Factor_Age_Young	Old	No	lmer
Pon2	sp|Q62086|PON2_MOUSE	0.0494238	0.234739	0.172987	Factor_Age_Young	Old	No	lmer
Ahctf1	sp|Q8CJF7|ELYS_MOUSE	0.253857	4.50083	3.68597	Factor_Age_Young	Old	No	lmer
Rnf126	sp|Q91YL2|RN126_MOUSE	-0.365591	1.1077	0.874328	Factor_Age_Young	Old	No	lm
Tnfaip8l2	sp|Q9D8Y7|TP8L2_MOUSE	0.600159	3.95312	3.21825	Factor_Age_Young	Old	No	lm
Prodh	sp|Q9WU79|PROD_MOUSE	-0.138221	0.852201	0.665683	Factor_Age_Young	Old	No	lmer
Pex11a	sp|Q9Z211|PX11A_MOUSE	-0.655963	2.75506	2.2239	Factor_Age_Young	Old	No	lmer
Orm2	sp|P07361|A1AG2_MOUSE	2.92058	1.78273	1.42992	Factor_Age_Young	Old	No	lm
Igf2r	sp|Q07113|MPRI_MOUSE	0.0455259	0.463193	0.353648	Factor_Age_Young	Old	No	lmer
Lbr	sp|Q3U9G9|LBR_MOUSE	0.0818379	0.850042	0.663985	Factor_Age_Young	Old	No	lmer
Atp11b	sp|Q6DFW5|AT11B_MOUSE	0.0202584	0.169341	0.123883	Factor_Age_Young	Old	No	lmer
Lin7a	sp|Q8JZS0|LIN7A_MOUSE	-0.217827	4.46491	3.65502	Factor_Age_Young	Old	No	lmer
Akr1c18	sp|Q8K023|AKC1H_MOUSE	-1.07126	6.64773	5.48736	Factor_Age_Young	Old	No	lmer
Fyco1	sp|Q8VDC1|FYCO1_MOUSE	0.276282	10.3581	8.70273	Factor_Age_Young	Old	No	lmer
Zdhhc5	sp|Q8VDZ4|ZDHC5_MOUSE	-0.0796664	1.01842	0.801924	Factor_Age_Young	Old	No	lmer
Adarb1	sp|Q91ZS8|RED1_MOUSE	0.198469	1.14041	0.901438	Factor_Age_Young	Old	No	lm
Nsmce4a	tr|G3XA30|G3XA30_MOUSE	-0.0419419	0.295194	0.219916	Factor_Age_Young	Old	No	lm
Pak1	sp|O88643|PAK1_MOUSE	0.113346	4.11048	3.35102	Factor_Age_Young	Old	No	lmer
Cbl	sp|P22682|CBL_MOUSE	0.456953	4.20673	3.43176	Factor_Age_Young	Old	No	lmer
Pyurf	sp|Q9D1C3|PREY_MOUSE	-0.00288804	0.00490401	0.00320031	Factor_Age_Young	Old	No	lmer
Tsnax	sp|Q9QZE7|TSNAX_MOUSE	0.294075	7.46164	6.18469	Factor_Age_Young	Old	No	lmer
Ank2	tr|S4R2R5|S4R2R5_MOUSE	-0.0583841	0.454018	0.345951	Factor_Age_Young	Old	No	lmer
Rabl2	sp|E9Q9D5|RBL2A_MOUSE	0.160255	0.71869	0.55572	Factor_Age_Young	Old	No	lm
Hsd17b7	sp|O88736|DHB7_MOUSE	-0.0457312	0.166243	0.121491	Factor_Age_Young	Old	No	lmer
Hdgf	sp|P51859|HDGF_MOUSE	0.239257	1.48695	1.18381	Factor_Age_Young	Old	No	lmer
Nadk	sp|P58058|NADK_MOUSE	0.15945	2.40396	1.93741	Factor_Age_Young	Old	No	lmer
Nxn	sp|P97346|NXN_MOUSE	0.195387	2.58729	2.08632	Factor_Age_Young	Old	No	lmer
Cd55	sp|Q61475|DAF1_MOUSE	0.128256	0.390464	0.296469	Factor_Age_Young	Old	No	lm
Jag1	sp|Q9QXX0|JAG1_MOUSE	0.378326	2.35829	1.90101	Factor_Age_Young	Old	No	lm
Zc3h7a	tr|E9PWW6|E9PWW6_MOUSE	0.210222	2.65493	2.1424	Factor_Age_Young	Old	No	lmer
Synrg	tr|V9GX40|V9GX40_MOUSE	0.0275109	0.156038	0.113735	Factor_Age_Young	Old	No	lmer
Timm13	sp|P62075|TIM13_MOUSE	-0.405306	5.60449	4.60728	Factor_Age_Young	Old	No	lmer
Stxbp3	sp|Q60770|STXB3_MOUSE	-0.085902	2.48273	2.00083	Factor_Age_Young	Old	No	lmer
Prrc2a	sp|Q7TSC1|PRC2A_MOUSE	0.348959	4.31308	3.52369	Factor_Age_Young	Old	No	lmer
Slc20a2	sp|Q80UP8|S20A2_MOUSE	-0.00951266	0.0527279	0.0366036	Factor_Age_Young	Old	No	lm
Rbm22	sp|Q8BHS3|RBM22_MOUSE	0.211104	3.14152	2.54837	Factor_Age_Young	Old	No	lmer
Pitpnc1	sp|Q8K4R4|PITC1_MOUSE	-0.00921908	0.0702352	0.0488869	Factor_Age_Young	Old	No	lmer
Polr3gl	sp|Q8R0C0|RPC7L_MOUSE	-0.145683	0.837754	0.653536	Factor_Age_Young	Old	No	lm
Ide	tr|Q8CGB9|Q8CGB9_MOUSE	0.0191237	0.0574802	0.0402735	Factor_Age_Young	Old	No	lmer
Tank	sp|P70347|TANK_MOUSE	0.859349	3.43361	2.79089	Factor_Age_Young	Old	No	lm
Jup	sp|Q02257|PLAK_MOUSE	0.0154181	0.196843	0.143784	Factor_Age_Young	Old	No	lmer
Fgl1	sp|Q71KU9|FGL1_MOUSE	1.54419	9.17726	7.67787	Factor_Age_Young	Old	No	lmer
Cdc42bpg	sp|Q80UW5|MRCKG_MOUSE	0.208909	12.2628	10.3996	Factor_Age_Young	Old	No	lmer
Bbx	sp|Q8VBW5|BBX_MOUSE	0.259631	1.40228	1.1159	Factor_Age_Young	Old	No	lmer
Txnrd1	sp|Q9JMH6|TRXR1_MOUSE	-0.0384026	0.490384	0.374681	Factor_Age_Young	Old	No	lmer
Tatdn2	tr|B7ZNL9|B7ZNL9_MOUSE	0.141261	1.21899	0.967261	Factor_Age_Young	Old	No	lm
Hspa8	sp|P63017|HSP7C_MOUSE	-0.129865	1.09119	0.860973	Factor_Age_Young	Old	No	lmer
Pepd	sp|Q11136|PEPD_MOUSE	-0.119558	2.09447	1.68157	Factor_Age_Young	Old	No	lmer
Nsun2	sp|Q1HFZ0|NSUN2_MOUSE	0.122372	2.51275	2.02597	Factor_Age_Young	Old	No	lmer
Slc16a11	sp|Q5NC32|MOT11_MOUSE	0.159528	0.659873	0.509072	Factor_Age_Young	Old	No	lm
Sap30l	sp|Q5SQF8|SP30L_MOUSE	0.197974	0.725664	0.561371	Factor_Age_Young	Old	No	lm
Eif2ak3	sp|Q9Z2B5|E2AK3_MOUSE	0.175237	5.26975	4.32929	Factor_Age_Young	Old	No	lmer
Tfcp2	tr|A0A2R8VKI7|A0A2R8VKI7_MOUSE	0.0633624	0.662282	0.510881	Factor_Age_Young	Old	No	lmer
Clcn3	tr|E9Q2I1|E9Q2I1_MOUSE	-0.127244	0.739004	0.572019	Factor_Age_Young	Old	No	lmer
Prkcq	sp|Q02111|KPCT_MOUSE	0.012283	0.0724941	0.0503335	Factor_Age_Young	Old	No	lmer
Pid1	sp|Q3UBG2|PCLI1_MOUSE	0.450514	4.58579	3.75766	Factor_Age_Young	Old	No	lmer
Urgcp	sp|Q5NCI0|URGCP_MOUSE	-0.0885385	0.919898	0.720434	Factor_Age_Young	Old	No	lm
Rif1	sp|Q6PR54|RIF1_MOUSE	-0.0580293	0.230606	0.169963	Factor_Age_Young	Old	No	lm
Rps27	sp|Q6ZWU9|RS27_MOUSE	0.217564	1.71362	1.37182	Factor_Age_Young	Old	No	lmer
Cep170b	sp|Q80U49|C170B_MOUSE	0.286711	7.07923	5.854	Factor_Age_Young	Old	No	lmer
Ppp1r18	sp|Q8BQ30|PPR18_MOUSE	0.673983	10.824	9.11823	Factor_Age_Young	Old	No	lmer
Kct2	sp|Q8K201|KCT2_MOUSE	0.0484752	0.244217	0.180501	Factor_Age_Young	Old	No	lm
Bbs7	sp|Q8K2G4|BBS7_MOUSE	0.188951	4.8785	4.0005	Factor_Age_Young	Old	No	lm
Cyp39a1	sp|Q9JKJ9|CP39A_MOUSE	-0.0294181	0.156085	0.113735	Factor_Age_Young	Old	No	lm
Plod1	sp|Q9R0E2|PLOD1_MOUSE	0.441279	3.46857	2.81922	Factor_Age_Young	Old	No	lmer
Csrp2	tr|A0A1W2P845|A0A1W2P845_MOUSE	0.142583	1.74038	1.39473	Factor_Age_Young	Old	No	lmer
Tmem139	tr|E9PX92|E9PX92_MOUSE	-0.175396	0.737189	0.570644	Factor_Age_Young	Old	No	lm
Numa1	tr|F6ZQA3|F6ZQA3_MOUSE	0.157261	0.575967	0.44125	Factor_Age_Young	Old	No	lm
Slc43a1	tr|G3X8X3|G3X8X3_MOUSE	-0.150034	0.332537	0.249396	Factor_Age_Young	Old	No	lm
Mllt3	sp|A2AM29|AF9_MOUSE	0.17337	3.8598	3.13911	Factor_Age_Young	Old	No	lm
Folr1	sp|P35846|FOLR1_MOUSE	0.049357	0.149316	0.108219	Factor_Age_Young	Old	No	lmer
Ppme1	sp|Q8BVQ5|PPME1_MOUSE	-0.0462634	0.346229	0.260541	Factor_Age_Young	Old	No	lmer
Mmgt1	sp|Q8K273|EMC5_MOUSE	0.155518	0.829519	0.646369	Factor_Age_Young	Old	No	lmer
Rbm10	sp|Q99KG3|RBM10_MOUSE	0.0992646	5.59765	4.60144	Factor_Age_Young	Old	No	lmer
Mrpl16	sp|Q99N93|RM16_MOUSE	-0.0236401	0.130251	0.0931534	Factor_Age_Young	Old	No	lmer
Borcs7	sp|Q9CRC6|BORC7_MOUSE	0.143495	1.6189	1.29296	Factor_Age_Young	Old	No	lmer
Maf1	sp|Q9D0U6|MAF1_MOUSE	0.246623	3.44421	2.79908	Factor_Age_Young	Old	No	lm
Prpf4	sp|Q9DAW6|PRP4_MOUSE	0.124707	1.74229	1.3963	Factor_Age_Young	Old	No	lmer
Mrps34	sp|Q9JIK9|RT34_MOUSE	-0.178154	3.44833	2.80209	Factor_Age_Young	Old	No	lmer
Misp3	tr|A0A087WQ89|A0A087WQ89_MOUSE	-0.203602	4.57077	3.74566	Factor_Age_Young	Old	No	lmer
Dst	tr|A0A571BGG5|A0A571BGG5_MOUSE	0.0833176	0.491322	0.375489	Factor_Age_Young	Old	No	lmer
Gps1	tr|G3UXW9|G3UXW9_MOUSE	-0.0422539	0.603195	0.463075	Factor_Age_Young	Old	No	lmer
Ubl4a	sp|P21126|UBL4A_MOUSE	0.0142609	0.212045	0.155622	Factor_Age_Young	Old	No	lmer
Inpp5f	sp|Q8CDA1|SAC2_MOUSE	0.0729587	0.574253	0.440233	Factor_Age_Young	Old	No	lmer
Zkscan3	sp|Q91VW9|ZKSC3_MOUSE	0.0133753	0.0318895	0.0211394	Factor_Age_Young	Old	No	lm
Rnps1	sp|Q99M28|RNPS1_MOUSE	0.0363848	0.195711	0.143257	Factor_Age_Young	Old	No	lmer
Slc29a3	sp|Q99P65|S29A3_MOUSE	-0.0505982	0.391299	0.297221	Factor_Age_Young	Old	No	lmer
Magi2	tr|A0A0G2JE00|A0A0G2JE00_MOUSE	0.00796153	0.0494532	0.03434	Factor_Age_Young	Old	No	lmer
Baz2a	tr|A0A1W2P6X9|A0A1W2P6X9_MOUSE	0.00521401	0.0309771	0.0207044	Factor_Age_Young	Old	No	lm
Pxmp2	tr|Q5D073|Q5D073_MOUSE	-0.642978	21.2152	18.7388	Factor_Age_Young	Old	No	lmer
Taok1	sp|Q5F2E8|TAOK1_MOUSE	0.119308	2.62813	2.11949	Factor_Age_Young	Old	No	lmer
Fbxo11	sp|Q7TPD1|FBX11_MOUSE	0.0592541	0.452052	0.344587	Factor_Age_Young	Old	No	lm
Rbmx2	sp|Q8R0F5|RBMX2_MOUSE	0.0486687	0.359262	0.270943	Factor_Age_Young	Old	No	lmer
Med4	sp|Q9CQA5|MED4_MOUSE	0.106862	1.54551	1.23384	Factor_Age_Young	Old	No	lmer
Psmd12	sp|Q9D8W5|PSD12_MOUSE	0.0386444	0.952282	0.747562	Factor_Age_Young	Old	No	lmer
Diablo	sp|Q9JIQ3|DBLOH_MOUSE	0.0433204	0.17698	0.129519	Factor_Age_Young	Old	No	lmer
Sh3bp1	sp|P55194|3BP1_MOUSE	0.725315	5.22759	4.29577	Factor_Age_Young	Old	No	lmer
Rab2b	sp|P59279|RAB2B_MOUSE	-0.144939	1.70715	1.36635	Factor_Age_Young	Old	No	lmer
Grb2	sp|Q60631|GRB2_MOUSE	0.267244	3.17432	2.57624	Factor_Age_Young	Old	No	lmer
Naa35	sp|Q6PHQ8|NAA35_MOUSE	-0.0375683	0.877498	0.686267	Factor_Age_Young	Old	No	lmer
Parp16	sp|Q7TMM8|PAR16_MOUSE	0.0210371	0.173447	0.126665	Factor_Age_Young	Old	No	lm
Dpp8	sp|Q80YA7|DPP8_MOUSE	0.086003	2.74319	2.21372	Factor_Age_Young	Old	No	lmer
Commd9	sp|Q8K2Q0|COMD9_MOUSE	0.0902957	0.608801	0.467418	Factor_Age_Young	Old	No	lmer
Grk2	sp|Q99MK8|ARBK1_MOUSE	0.340768	4.89685	4.01656	Factor_Age_Young	Old	No	lmer
Mrrf	sp|Q9D6S7|RRFM_MOUSE	-0.189906	4.62537	3.79101	Factor_Age_Young	Old	No	lmer
Eefsec	sp|Q9JHW4|SELB_MOUSE	0.00341782	0.0417022	0.0286423	Factor_Age_Young	Old	No	lmer
Add2	sp|Q9QYB8|ADDB_MOUSE	0.0101982	0.0182812	0.012238	Factor_Age_Young	Old	No	lmer
Igkv4-59	tr|A0A0B4J1I8|A0A0B4J1I8_MOUSE	1.72053	5.39681	4.43352	Factor_Age_Young	Old	No	lmer
Fam169b	tr|A0A1B0GRP6|A0A1B0GRP6_MOUSE	0.242759	1.11215	0.878264	Factor_Age_Young	Old	No	lm
Abr	tr|A0A571BG95|A0A571BG95_MOUSE	0.0912357	0.946196	0.742756	Factor_Age_Young	Old	No	lmer
Med24	tr|A6PW47|A6PW47_MOUSE	-0.0809644	1.00986	0.794517	Factor_Age_Young	Old	No	lm
Eif3a	sp|P23116|EIF3A_MOUSE	0.0371095	0.397437	0.302245	Factor_Age_Young	Old	No	lmer
Evc	sp|P57680|EVC_MOUSE	0.0322764	0.433873	0.33021	Factor_Age_Young	Old	No	lmer
Glg1	sp|Q61543|GSLG1_MOUSE	0.0358325	0.356339	0.268752	Factor_Age_Young	Old	No	lmer
Ly6e	sp|Q64253|LY6E_MOUSE	1.71718	16.6279	14.4885	Factor_Age_Young	Old	No	lmer
Wdr24	sp|Q8CFJ9|WDR24_MOUSE	0.107372	1.23398	0.979476	Factor_Age_Young	Old	No	lm
Pspc1	sp|Q8R326|PSPC1_MOUSE	0.220767	5.08627	4.17815	Factor_Age_Young	Old	No	lmer
Upb1	sp|Q8VC97|BUP1_MOUSE	0.0443636	0.107095	0.0764378	Factor_Age_Young	Old	No	lmer
Ufsp2	sp|Q99K23|UFSP2_MOUSE	-0.141474	1.69988	1.36061	Factor_Age_Young	Old	No	lmer
Tbc1d10a	tr|Q5SPX8|Q5SPX8_MOUSE	-0.0433583	0.392738	0.298309	Factor_Age_Young	Old	No	lmer
Man2b1	sp|O09159|MA2B1_MOUSE	0.248777	0.626474	0.482033	Factor_Age_Young	Old	No	lmer
Rab3gap1	sp|Q80UJ7|RB3GP_MOUSE	0.0372925	0.751718	0.582629	Factor_Age_Young	Old	No	lmer
Zc2hc1a	sp|Q8BJH1|ZC21A_MOUSE	0.249266	2.15165	1.72828	Factor_Age_Young	Old	No	lmer
Apoa5	sp|Q8C7G5|APOA5_MOUSE	0.484745	2.19667	1.7672	Factor_Age_Young	Old	No	lm
Ogt	sp|Q8CGY8|OGT1_MOUSE	-0.0351258	0.797061	0.619742	Factor_Age_Young	Old	No	lmer
Ndufs1	sp|Q91VD9|NDUS1_MOUSE	-0.213505	2.21929	1.78599	Factor_Age_Young	Old	No	lmer
Xpnpep1	tr|Q3UE92|Q3UE92_MOUSE	0.076961	0.59716	0.458194	Factor_Age_Young	Old	No	lmer
Kdm3b	sp|Q6ZPY7|KDM3B_MOUSE	0.230778	5.54096	4.55334	Factor_Age_Young	Old	No	lmer
Scrib	sp|Q80U72|SCRIB_MOUSE	0.114449	4.88586	4.00746	Factor_Age_Young	Old	No	lmer
Gpc3	sp|Q8CFZ4|GPC3_MOUSE	0.762379	8.84557	7.38829	Factor_Age_Young	Old	No	lmer
Lyrm2	sp|Q8R033|LYRM2_MOUSE	-0.122332	0.571047	0.437488	Factor_Age_Young	Old	No	lmer
Cadm1	tr|E9PYN1|E9PYN1_MOUSE	0.200456	1.71917	1.37661	Factor_Age_Young	Old	No	lmer
Extl3	tr|Q6P1H4|Q6P1H4_MOUSE	0.452576	6.76726	5.5867	Factor_Age_Young	Old	No	lmer
Prkacb	sp|P68181|KAPCB_MOUSE	0.202075	3.72524	3.02757	Factor_Age_Young	Old	No	lmer
Cyfip2	sp|Q5SQX6|CYFP2_MOUSE	-0.128365	2.98719	2.4156	Factor_Age_Young	Old	No	lmer
Cdkn2c	sp|Q60772|CDN2C_MOUSE	0.375927	5.24183	4.30571	Factor_Age_Young	Old	No	lmer
Pea15	sp|Q62048|PEA15_MOUSE	0.306004	2.16627	1.74095	Factor_Age_Young	Old	No	lmer
Trnau1ap	sp|Q80VC6|TSAP1_MOUSE	-0.00591261	0.0346303	0.0234349	Factor_Age_Young	Old	No	lmer
Fhip2b	sp|Q80YR2|FHI2B_MOUSE	0.229965	1.54959	1.2369	Factor_Age_Young	Old	No	lm
Arl14ep	sp|Q8BIX3|AL14E_MOUSE	0.297279	5.04929	4.14706	Factor_Age_Young	Old	No	lm
Stx5	sp|Q8K1E0|STX5_MOUSE	0.0775451	0.959022	0.753179	Factor_Age_Young	Old	No	lmer
Tfap2a	tr|A0A286YD43|A0A286YD43_MOUSE	0.0225907	0.0664582	0.0461633	Factor_Age_Young	Old	No	lm
Eef1a1	tr|D3YZ68|D3YZ68_MOUSE	-1.01443	7.17545	5.93393	Factor_Age_Young	Old	No	lm
Aco1	sp|P28271|ACOHC_MOUSE	-0.201992	1.56009	1.24524	Factor_Age_Young	Old	No	lmer
Sts	sp|P50427|STS_MOUSE	0.118797	0.453481	0.345665	Factor_Age_Young	Old	No	lmer
Kap	sp|P61110|ANRE_MOUSE	1.03411	2.43668	1.96379	Factor_Age_Young	Old	No	lm
Grb7	sp|Q03160|GRB7_MOUSE	-0.124887	1.64772	1.31699	Factor_Age_Young	Old	No	lmer
Clpb	sp|Q60649|CLPB_MOUSE	-0.255419	1.96963	1.58016	Factor_Age_Young	Old	No	lmer
Rmnd5a	sp|Q80YQ8|RMD5A_MOUSE	0.157427	1.75797	1.4083	Factor_Age_Young	Old	No	lmer
Map1s	sp|Q8C052|MAP1S_MOUSE	0.267788	2.81675	2.27308	Factor_Age_Young	Old	No	lmer
Inpp5k	sp|Q8C5L6|INP5K_MOUSE	0.13852	2.84583	2.29734	Factor_Age_Young	Old	No	lmer
Ctbs	sp|Q8R242|DIAC_MOUSE	0.125683	0.667155	0.514618	Factor_Age_Young	Old	No	lmer
Mrpl46	sp|Q9EQI8|RM46_MOUSE	-0.0909417	0.625062	0.48083	Factor_Age_Young	Old	No	lmer
2310061I04Rik	tr|B8JJ69|B8JJ69_MOUSE	-0.354545	15.7639	13.6577	Factor_Age_Young	Old	No	lmer
Kctd17	tr|E0CYQ0|E0CYQ0_MOUSE	0.110245	0.848332	0.662659	Factor_Age_Young	Old	No	lm
Eml4	tr|F8WJ93|F8WJ93_MOUSE	0.193721	1.67425	1.33882	Factor_Age_Young	Old	No	lmer
Clta	tr|Q6PFA2|Q6PFA2_MOUSE	0.0424842	0.550183	0.420738	Factor_Age_Young	Old	No	lmer
Myo6	tr|V9GX76|V9GX76_MOUSE	-0.148383	0.293627	0.218765	Factor_Age_Young	Old	No	lmer
Pgap3	sp|A2A559|PGAP3_MOUSE	0.207446	0.74135	0.574144	Factor_Age_Young	Old	No	lm
Kdr	sp|P35918|VGFR2_MOUSE	-0.0760548	0.413815	0.315202	Factor_Age_Young	Old	No	lmer
Lrpap1	sp|P55302|AMRP_MOUSE	-0.114785	1.03946	0.81883	Factor_Age_Young	Old	No	lmer
Pgap1	sp|Q3UUQ7|PGAP1_MOUSE	0.0570852	0.569171	0.435952	Factor_Age_Young	Old	No	lmer
C9orf72	sp|Q6DFW0|CI072_MOUSE	-0.129984	0.793505	0.617022	Factor_Age_Young	Old	No	lm
Bud31	sp|Q6PGH1|BUD31_MOUSE	0.0314387	0.300842	0.224671	Factor_Age_Young	Old	No	lmer
Wdr91	sp|Q7TMQ7|WDR91_MOUSE	0.103449	2.22689	1.79182	Factor_Age_Young	Old	No	lmer
Zkscan1	sp|Q8BGS3|ZKSC1_MOUSE	0.0320536	0.12463	0.0886744	Factor_Age_Young	Old	No	lm
Bbs4	sp|Q8C1Z7|BBS4_MOUSE	0.0536836	0.445446	0.339491	Factor_Age_Young	Old	No	lm
Ddx54	sp|Q8K4L0|DDX54_MOUSE	0.279712	1.91451	1.53498	Factor_Age_Young	Old	No	lmer
Stap2	sp|Q8R0L1|STAP2_MOUSE	0.304919	1.41832	1.12855	Factor_Age_Young	Old	No	lm
Ntmt1	sp|Q8R2U4|NTM1A_MOUSE	0.295371	7.40353	6.13133	Factor_Age_Young	Old	No	lm
Utp6	sp|Q8VCY6|UTP6_MOUSE	0.102267	0.98763	0.776858	Factor_Age_Young	Old	No	lmer
Mvk	sp|Q9R008|KIME_MOUSE	-0.0144401	0.0581818	0.0405899	Factor_Age_Young	Old	No	lmer
Ccl8	sp|Q9Z121|CCL8_MOUSE	-0.0689578	0.2539	0.187643	Factor_Age_Young	Old	No	lm
Glyr1	tr|D3YYT1|D3YYT1_MOUSE	0.112967	4.46283	3.6538	Factor_Age_Young	Old	No	lmer
Gtpbp3	tr|E9PWV7|E9PWV7_MOUSE	-0.0244353	0.117751	0.0834217	Factor_Age_Young	Old	No	lmer
Gemin4	tr|Q6P6L6|Q6P6L6_MOUSE	0.074369	0.438322	0.333769	Factor_Age_Young	Old	No	lmer
Sars	tr|Q8C483|Q8C483_MOUSE	-0.0655747	0.426839	0.325265	Factor_Age_Young	Old	No	lmer
Tmem201	sp|A2A8U2|TM201_MOUSE	-0.170224	2.1145	1.69848	Factor_Age_Young	Old	No	lm
Rtf1	sp|A2AQ19|RTF1_MOUSE	0.249611	1.34578	1.07	Factor_Age_Young	Old	No	lmer
Acacb	sp|E9Q4Z2|ACACB_MOUSE	0.310495	5.81633	4.77985	Factor_Age_Young	Old	No	lmer
Gamt	sp|O35969|GAMT_MOUSE	-0.256628	1.65734	1.325	Factor_Age_Young	Old	No	lmer
Mdk	sp|P12025|MK_MOUSE	1.08424	3.71921	3.02328	Factor_Age_Young	Old	No	lmer
Nr2f2	sp|P43135|COT2_MOUSE	0.237134	6.4112	5.28873	Factor_Age_Young	Old	No	lmer
Polr2l	sp|P62876|RPAB5_MOUSE	0.112637	2.35676	1.89963	Factor_Age_Young	Old	No	lmer
Siae	sp|P70665|SIAE_MOUSE	0.739786	2.54646	2.05319	Factor_Age_Young	Old	No	lm
Cdk16	sp|Q04735|CDK16_MOUSE	0.00264777	0.00906223	0.0057489	Factor_Age_Young	Old	No	lm
Slc2a13	sp|Q3UHK1|MYCT_MOUSE	0.147466	0.43187	0.328904	Factor_Age_Young	Old	No	lm
Afg1l	sp|Q3V384|AFG1L_MOUSE	-0.219321	2.0037	1.60787	Factor_Age_Young	Old	No	lmer
Kifbp	sp|Q6ZPU9|KBP_MOUSE	0.0568621	0.362711	0.273349	Factor_Age_Young	Old	No	lmer
Poglut1	sp|Q8BYB9|PGLT1_MOUSE	0.130834	1.12403	0.887653	Factor_Age_Young	Old	No	lmer
Xrn2	sp|Q9DBR1|XRN2_MOUSE	0.21856	4.27436	3.49097	Factor_Age_Young	Old	No	lmer
Dysf	tr|A0A0N4SV63|A0A0N4SV63_MOUSE	0.0311348	0.231491	0.170603	Factor_Age_Young	Old	No	lmer
Ech1	sp|O35459|ECH1_MOUSE	-0.181744	1.24196	0.98611	Factor_Age_Young	Old	No	lmer
Stx8	sp|O88983|STX8_MOUSE	0.0187445	0.206156	0.151552	Factor_Age_Young	Old	No	lmer
Atp6v1d	sp|P57746|VATD_MOUSE	-0.0985142	0.848185	0.66261	Factor_Age_Young	Old	No	lmer
Slc23a3	sp|Q60850|S23A3_MOUSE	0.279594	1.83252	1.46864	Factor_Age_Young	Old	No	lm
Ndrg1	sp|Q62433|NDRG1_MOUSE	-0.267231	3.5819	2.91199	Factor_Age_Young	Old	No	lmer
Maco1	sp|Q7TQE6|MACOI_MOUSE	0.586027	6.53433	5.3894	Factor_Age_Young	Old	No	lmer
Nsun6	sp|Q7TS68|NSUN6_MOUSE	0.167437	1.86332	1.49444	Factor_Age_Young	Old	No	lmer
Sipa1l1	sp|Q8C0T5|SI1L1_MOUSE	0.0124641	0.0831236	0.0582706	Factor_Age_Young	Old	No	lmer
Mtrf1	sp|Q8K126|RF1M_MOUSE	-0.0632676	0.50828	0.388907	Factor_Age_Young	Old	No	lmer
Lipa	sp|Q9Z0M5|LICH_MOUSE	0.307719	1.57909	1.26029	Factor_Age_Young	Old	No	lmer
Iglc1	tr|A0A0G2JE99|A0A0G2JE99_MOUSE	1.74659	6.47145	5.33823	Factor_Age_Young	Old	No	lmer
Plekha5	tr|A0A0N4SWF5|A0A0N4SWF5_MOUSE	0.113418	0.455288	0.347093	Factor_Age_Young	Old	No	lm
Nmrk1	tr|A0A498WGT1|A0A498WGT1_MOUSE	0.135665	0.890077	0.695728	Factor_Age_Young	Old	No	lmer
Col14a1	tr|B7ZNH7|B7ZNH7_MOUSE	0.654383	8.57557	7.15272	Factor_Age_Young	Old	No	lmer
Slfn1	tr|Q9Z0I7|Q9Z0I7_MOUSE	1.66873	2.42071	1.95137	Factor_Age_Young	Old	No	lm
Papss2	sp|O88428|PAPS2_MOUSE	0.250381	2.12149	1.70443	Factor_Age_Young	Old	No	lmer
Rab22a	sp|P35285|RB22A_MOUSE	0.0957861	1.17847	0.934093	Factor_Age_Young	Old	No	lmer
Hsdl2	sp|Q2TPA8|HSDL2_MOUSE	-0.137622	1.03675	0.816784	Factor_Age_Young	Old	No	lmer
Snrpg	sp|P62309|RUXG_MOUSE	0.19228	3.40613	2.76823	Factor_Age_Young	Old	No	lmer
Dab2	sp|P98078|DAB2_MOUSE	0.0892401	0.322116	0.241813	Factor_Age_Young	Old	No	lmer
Znf740	sp|Q6NZQ6|ZN740_MOUSE	0.330772	2.77362	2.2387	Factor_Age_Young	Old	No	lm
Pik3c3	sp|Q6PF93|PK3C3_MOUSE	0.203294	4.09095	3.33409	Factor_Age_Young	Old	No	lmer
Cnih4	sp|Q9CX13|CNIH4_MOUSE	0.136788	1.58175	1.26244	Factor_Age_Young	Old	No	lmer
Vars1	sp|Q9Z1Q9|SYVC_MOUSE	0.233399	3.77857	3.06979	Factor_Age_Young	Old	No	lmer
Ints9	tr|A0A0R4J0J5|A0A0R4J0J5_MOUSE	0.0603176	0.625504	0.481202	Factor_Age_Young	Old	No	lmer
Srcin1	tr|A0A571BG39|A0A571BG39_MOUSE	-0.081194	0.564178	0.431909	Factor_Age_Young	Old	No	lmer
Cyp2b10	tr|G3X8Q9|G3X8Q9_MOUSE	-0.380036	1.09414	0.862993	Factor_Age_Young	Old	No	lm
Abraxas2	tr|Z4YJY0|Z4YJY0_MOUSE	-0.0951275	0.721283	0.557737	Factor_Age_Young	Old	No	lmer
Flot1	sp|O08917|FLOT1_MOUSE	0.256686	11.1821	9.41074	Factor_Age_Young	Old	No	lmer
Alpl	sp|P09242|PPBT_MOUSE	0.0694074	0.265834	0.196698	Factor_Age_Young	Old	No	lmer
Cyp2e1	sp|Q05421|CP2E1_MOUSE	-0.0272489	0.111686	0.0797323	Factor_Age_Young	Old	No	lmer
Herc2	sp|Q4U2R1|HERC2_MOUSE	0.143501	3.23941	2.62887	Factor_Age_Young	Old	No	lmer
Glmn	sp|Q8BZM1|GLMN_MOUSE	0.120053	1.9473	1.56161	Factor_Age_Young	Old	No	lmer
Cyp51a1	sp|Q8K0C4|CP51A_MOUSE	-0.555959	6.31129	5.20315	Factor_Age_Young	Old	No	lmer
Rufy2	sp|Q8R4C2|RUFY2_MOUSE	-0.0444746	0.988117	0.777264	Factor_Age_Young	Old	No	lmer
Timm50	sp|Q9D880|TIM50_MOUSE	-0.176441	1.69307	1.355	Factor_Age_Young	Old	No	lmer
Pycr3	sp|Q9DCC4|P5CR3_MOUSE	-0.10181	1.28493	1.01978	Factor_Age_Young	Old	No	lmer
Vezt	tr|D3Z4E6|D3Z4E6_MOUSE	0.0119304	0.10836	0.07732	Factor_Age_Young	Old	No	lm
Zc3h18	tr|G3X8T2|G3X8T2_MOUSE	0.164244	1.78461	1.43135	Factor_Age_Young	Old	No	lmer
Ywhag	sp|P61982|1433G_MOUSE	0.190262	2.19585	1.76673	Factor_Age_Young	Old	No	lmer
Gstt1	sp|Q64471|GSTT1_MOUSE	0.287235	2.53033	2.04093	Factor_Age_Young	Old	No	lmer
Fam234a	sp|Q8C0Z1|F234A_MOUSE	-0.407054	6.3338	5.22181	Factor_Age_Young	Old	No	lmer
Aldh6a1	sp|Q9EQ20|MMSA_MOUSE	-0.200941	1.48907	1.18574	Factor_Age_Young	Old	No	lmer
Pfn2	sp|Q9JJV2|PROF2_MOUSE	-0.0958817	0.511842	0.391612	Factor_Age_Young	Old	No	lmer
Itsn2	tr|B2RR82|B2RR82_MOUSE	0.157038	4.11695	3.35692	Factor_Age_Young	Old	No	lmer
Tspan15	sp|F7BWT7|TSN15_MOUSE	0.173081	1.28382	1.01886	Factor_Age_Young	Old	No	lm
Sycp1	sp|Q62209|SYCP1_MOUSE	0.58865	3.14569	2.55175	Factor_Age_Young	Old	No	lm
Dis3l2	sp|Q8CI75|DI3L2_MOUSE	-0.108636	2.06864	1.66025	Factor_Age_Young	Old	No	lmer
Klc4	sp|Q9DBS5|KLC4_MOUSE	-0.0857491	1.18213	0.936958	Factor_Age_Young	Old	No	lmer
Clca3a1	sp|Q9QX15|CA3A1_MOUSE	1.4259	9.73424	8.16659	Factor_Age_Young	Old	No	lmer
Fgfr4	tr|A0A0R4IZY3|A0A0R4IZY3_MOUSE	-0.0798518	0.443374	0.337866	Factor_Age_Young	Old	No	lm
Sptb	tr|Q3UGX2|Q3UGX2_MOUSE	-0.43453	0.837861	0.653566	Factor_Age_Young	Old	No	lmer
Ttc38	sp|A3KMP2|TTC38_MOUSE	-0.00133156	0.0119628	0.00794341	Factor_Age_Young	Old	No	lmer
Pbxip1	sp|Q3TVI8|PBIP1_MOUSE	0.352829	2.40519	1.93821	Factor_Age_Young	Old	No	lmer
Klhdc10	sp|Q6PAR0|KLD10_MOUSE	-0.214661	1.68966	1.35191	Factor_Age_Young	Old	No	lm
Uvrag	sp|Q8K245|UVRAG_MOUSE	0.232581	5.90864	4.85584	Factor_Age_Young	Old	No	lmer
Dennd1a	sp|Q8K382|DEN1A_MOUSE	0.00689663	0.0437499	0.0301874	Factor_Age_Young	Old	No	lmer
Acy3	sp|Q91XE4|ACY3_MOUSE	-0.610193	4.32239	3.53135	Factor_Age_Young	Old	No	lmer
Ccdc9	tr|D3YW42|D3YW42_MOUSE	0.249103	3.99657	3.25375	Factor_Age_Young	Old	No	lmer
Mgat5	sp|Q8R4G6|MGT5A_MOUSE	0.434157	8.90492	7.43895	Factor_Age_Young	Old	No	lmer
Alg12	sp|Q8VDB2|ALG12_MOUSE	-0.0519874	0.411474	0.313571	Factor_Age_Young	Old	No	lm
Ptbp2	sp|Q91Z31|PTBP2_MOUSE	0.0910097	0.525751	0.402144	Factor_Age_Young	Old	No	lmer
Cpt1b	sp|Q924X2|CPT1B_MOUSE	-0.191208	2.10509	1.69038	Factor_Age_Young	Old	No	lmer
Chchd1	sp|Q9CQA6|CHCH1_MOUSE	-0.144688	0.976061	0.767477	Factor_Age_Young	Old	No	lmer
Isca2	sp|Q9DCB8|ISCA2_MOUSE	-0.048304	0.514902	0.394276	Factor_Age_Young	Old	No	lmer
Igkv4-55	tr|A0A0B4J1I9|A0A0B4J1I9_MOUSE	-0.0548732	0.208214	0.152986	Factor_Age_Young	Old	No	lm
Smtn	tr|D3Z3Q3|D3Z3Q3_MOUSE	0.201959	0.666071	0.513677	Factor_Age_Young	Old	No	lmer
Gm45837	tr|F7D3W5|F7D3W5_MOUSE	0.327142	2.00138	1.60623	Factor_Age_Young	Old	No	lmer
Phb2	sp|O35129|PHB2_MOUSE	-0.111077	1.66508	1.33101	Factor_Age_Young	Old	No	lmer
Prnp	sp|P04925|PRIO_MOUSE	0.275916	2.68948	2.17038	Factor_Age_Young	Old	No	lmer
Wnk1	sp|P83741|WNK1_MOUSE	0.357253	3.57022	2.90288	Factor_Age_Young	Old	No	lmer
Colgalt1	sp|Q8K297|GT251_MOUSE	0.358699	3.24296	2.6318	Factor_Age_Young	Old	No	lmer
Adar	sp|Q99MU3|DSRAD_MOUSE	0.274371	2.59555	2.09315	Factor_Age_Young	Old	No	lm
Arpc2	sp|Q9CVB6|ARPC2_MOUSE	0.184782	4.86441	3.9894	Factor_Age_Young	Old	No	lmer
Slc4a4	tr|A0A668KM61|A0A668KM61_MOUSE	-0.308653	1.32002	1.04885	Factor_Age_Young	Old	No	lmer
Aldoa	tr|A6ZI44|A6ZI44_MOUSE	0.0244129	0.297686	0.221991	Factor_Age_Young	Old	No	lmer
AY358078	tr|Q6UY53|Q6UY53_MOUSE	1.03754	5.20871	4.28156	Factor_Age_Young	Old	No	lmer
Nipsnap1	sp|O55125|NIPS1_MOUSE	-0.228231	2.71847	2.19305	Factor_Age_Young	Old	No	lmer
Rcn1	sp|Q05186|RCN1_MOUSE	0.667081	5.42299	4.45476	Factor_Age_Young	Old	No	lmer
Ncoa7	sp|Q6DFV7|NCOA7_MOUSE	0.0960837	0.485627	0.370903	Factor_Age_Young	Old	No	lmer
Rap2a	sp|Q80ZJ1|RAP2A_MOUSE	-0.0104597	0.068968	0.0479637	Factor_Age_Young	Old	No	lmer
Fgd4	sp|Q91ZT5|FGD4_MOUSE	-0.0235506	0.398361	0.302852	Factor_Age_Young	Old	No	lmer
Tf	sp|Q921I1|TRFE_MOUSE	0.900464	10.5472	8.87333	Factor_Age_Young	Old	No	lmer
Gar1	sp|Q9CY66|GAR1_MOUSE	-0.061895	0.572319	0.438692	Factor_Age_Young	Old	No	lmer
Ptpro	tr|E9Q4I1|E9Q4I1_MOUSE	0.630467	4.44694	3.64208	Factor_Age_Young	Old	No	lmer
Sec24c	tr|G3X972|G3X972_MOUSE	-0.0424588	1.00777	0.79284	Factor_Age_Young	Old	No	lmer
Odf2	sp|A3KGV1|ODFP2_MOUSE	0.132506	4.26497	3.48236	Factor_Age_Young	Old	No	lmer
Hbb-bh1	sp|P04444|HBBZ_MOUSE	-0.674976	1.09772	0.865892	Factor_Age_Young	Old	No	lm
Cep68	sp|Q8C0D9|CEP68_MOUSE	-0.0289362	0.428039	0.32596	Factor_Age_Young	Old	No	lmer
Ceacam2	sp|Q925P2|CEAM2_MOUSE	0.114304	0.339443	0.255029	Factor_Age_Young	Old	No	lm
Tmed9	sp|Q99KF1|TMED9_MOUSE	0.115493	1.68082	1.34427	Factor_Age_Young	Old	No	lmer
Med29	sp|Q9DB91|MED29_MOUSE	0.372313	1.7554	1.40641	Factor_Age_Young	Old	No	lm
Nudt6	tr|Q3ULU4|Q3ULU4_MOUSE	0.171656	1.19894	0.95051	Factor_Age_Young	Old	No	lmer
Fmnl2	sp|A2APV2|FMNL2_MOUSE	0.327906	4.42936	3.62578	Factor_Age_Young	Old	No	lmer
Ctsl	sp|P06797|CATL1_MOUSE	0.423815	3.60213	2.92988	Factor_Age_Young	Old	No	lmer
Cfp	sp|P11680|PROP_MOUSE	1.44427	3.5088	2.85157	Factor_Age_Young	Old	No	lmer
Abracl	sp|Q4KML4|ABRAL_MOUSE	0.238693	2.45014	1.97426	Factor_Age_Young	Old	No	lmer
Acvrl1	sp|Q61288|ACVL1_MOUSE	0.263323	1.09799	0.866066	Factor_Age_Young	Old	No	lm
F13a1	sp|Q8BH61|F13A_MOUSE	0.918508	4.91488	4.03001	Factor_Age_Young	Old	No	lmer
Gcc2	tr|B2RSU7|B2RSU7_MOUSE	0.0548482	0.442948	0.337502	Factor_Age_Young	Old	No	lmer
Gm20431	tr|E9PY39|E9PY39_MOUSE	-0.0512703	1.01378	0.798107	Factor_Age_Young	Old	No	lmer
C1s1	tr|E9Q6C2|E9Q6C2_MOUSE	0.405298	2.59901	2.09597	Factor_Age_Young	Old	No	lmer
Lama5	sp|Q61001|LAMA5_MOUSE	0.340151	5.56502	4.57226	Factor_Age_Young	Old	No	lmer
Gngt2	sp|Q61017|GBGT2_MOUSE	0.267703	2.07164	1.66247	Factor_Age_Young	Old	No	lm
Dtd2	sp|Q8BHA3|DTD2_MOUSE	-0.012811	0.0774177	0.0538866	Factor_Age_Young	Old	No	lmer
Tns2	sp|Q8CGB6|TNS2_MOUSE	0.231342	3.68865	2.99987	Factor_Age_Young	Old	No	lmer
Pik3ap1	sp|Q9EQ32|BCAP_MOUSE	2.02926	6.8713	5.67687	Factor_Age_Young	Old	No	lm
Fkbp9	sp|Q9Z247|FKBP9_MOUSE	0.273586	4.0428	3.29273	Factor_Age_Young	Old	No	lmer
Igkv12-89	tr|A0A0G2JGW8|A0A0G2JGW8_MOUSE	1.47279	1.22745	0.973987	Factor_Age_Young	Old	No	lm
Llgl1	tr|A0A0R4J0S4|A0A0R4J0S4_MOUSE	0.293034	5.55876	4.56792	Factor_Age_Young	Old	No	lmer
Abhd10	sp|Q6PE15|ABHDA_MOUSE	0.118258	2.01871	1.62007	Factor_Age_Young	Old	No	lmer
Ankrd54	sp|Q91WK7|ANR54_MOUSE	0.245023	2.70689	2.18431	Factor_Age_Young	Old	No	lm
Mrpl27	sp|Q99N92|RM27_MOUSE	-0.0750354	0.374259	0.283235	Factor_Age_Young	Old	No	lmer
Rpl15	sp|Q9CZM2|RL15_MOUSE	-0.0375845	0.421053	0.320867	Factor_Age_Young	Old	No	lmer
Kcnj16	sp|Q9Z307|KCJ16_MOUSE	-0.197032	1.03692	0.816864	Factor_Age_Young	Old	No	lmer
Ceacam10	tr|A0A0R4J0G1|A0A0R4J0G1_MOUSE	3.90169	1.41716	1.12767	Factor_Age_Young	Old	No	lm
Ebf1	tr|Q5SWK4|Q5SWK4_MOUSE	0.302797	1.16184	0.919743	Factor_Age_Young	Old	No	lm
Glb1	sp|P23780|BGAL_MOUSE	0.0568698	0.758479	0.588101	Factor_Age_Young	Old	No	lmer
Khdc4	sp|Q3TCX3|KHDC4_MOUSE	0.120768	0.90033	0.703864	Factor_Age_Young	Old	No	lmer
Mettl20	sp|Q80ZM3|ETKMT_MOUSE	0.0577437	0.32367	0.242957	Factor_Age_Young	Old	No	lm
Slc25a16	sp|Q8C0K5|GDC_MOUSE	-0.405749	3.52002	2.86096	Factor_Age_Young	Old	No	lmer
Eppk1	sp|Q8R0W0|EPIPL_MOUSE	0.471552	2.8853	2.32924	Factor_Age_Young	Old	No	lmer
Grpel1	sp|Q99LP6|GRPE1_MOUSE	-0.0915239	1.36867	1.0892	Factor_Age_Young	Old	No	lmer
Mrps30	sp|Q9D0G0|RT30_MOUSE	-0.0280367	0.16993	0.124054	Factor_Age_Young	Old	No	lmer
Shpk	sp|Q9D5J6|SHPK_MOUSE	-0.176591	3.75138	3.0492	Factor_Age_Young	Old	No	lmer
Acot3	sp|Q9QYR7|ACOT3_MOUSE	0.166572	0.334025	0.25064	Factor_Age_Young	Old	No	lmer
Tbc1d23	tr|A0A2I3BRD1|A0A2I3BRD1_MOUSE	-0.0329507	0.432521	0.329364	Factor_Age_Young	Old	No	lmer
Slc6a20b	tr|A0A803YV45|A0A803YV45_MOUSE	-0.0840487	0.214856	0.158091	Factor_Age_Young	Old	No	lmer
Slc25a4	sp|P48962|ADT1_MOUSE	-0.170581	2.39471	1.9305	Factor_Age_Young	Old	No	lmer
Ncstn	sp|P57716|NICA_MOUSE	0.197703	2.45619	1.97926	Factor_Age_Young	Old	No	lmer
Dlg1	sp|Q811D0|DLG1_MOUSE	-0.072694	1.42879	1.13657	Factor_Age_Young	Old	No	lmer
Gabarapl1	sp|Q8R3R8|GBRL1_MOUSE	-0.28282	5.02574	4.12564	Factor_Age_Young	Old	No	lmer
Stx18	sp|Q8VDS8|STX18_MOUSE	-0.0363103	0.228321	0.168295	Factor_Age_Young	Old	No	lmer
Znf622	sp|Q91VY9|ZN622_MOUSE	0.1575	3.23882	2.62868	Factor_Age_Young	Old	No	lmer
Fdps	sp|Q920E5|FPPS_MOUSE	0.520508	3.66291	2.97874	Factor_Age_Young	Old	No	lmer
Nudt21	sp|Q9CQF3|CPSF5_MOUSE	0.139347	3.9557	3.22056	Factor_Age_Young	Old	No	lmer
Vps35	sp|Q9EQH3|VPS35_MOUSE	0.0311579	0.289915	0.21593	Factor_Age_Young	Old	No	lmer
Slc22a7	tr|A0A0R4J122|A0A0R4J122_MOUSE	-0.669159	6.5861	5.43485	Factor_Age_Young	Old	No	lmer
Map1lc3b	tr|M0QWC2|M0QWC2_MOUSE	0.0949829	0.880254	0.688247	Factor_Age_Young	Old	No	lm
Cwc27	sp|Q3TKY6|CWC27_MOUSE	0.254511	3.28916	2.67121	Factor_Age_Young	Old	No	lmer
Aifm3	sp|Q3TY86|AIFM3_MOUSE	-0.297652	2.32829	1.87529	Factor_Age_Young	Old	No	lm
Leo1	sp|Q5XJE5|LEO1_MOUSE	0.126116	1.13742	0.8988	Factor_Age_Young	Old	No	lmer
Ptpn23	sp|Q6PB44|PTN23_MOUSE	0.12435	2.12787	1.70976	Factor_Age_Young	Old	No	lmer
Gbp9	tr|Q8BTS3|Q8BTS3_MOUSE	0.745091	3.76426	3.05879	Factor_Age_Young	Old	No	lmer
Blzf1	sp|Q8R2X8|GO45_MOUSE	-0.0470835	0.237834	0.175448	Factor_Age_Young	Old	No	lm
Chmp5	sp|Q9D7S9|CHMP5_MOUSE	0.282443	10.068	8.44528	Factor_Age_Young	Old	No	lmer
Atp6ap1	sp|Q9R1Q9|VAS1_MOUSE	0.0431947	0.211592	0.155283	Factor_Age_Young	Old	No	lmer
Dctn6	sp|Q9WUB4|DCTN6_MOUSE	0.184899	2.3044	1.85634	Factor_Age_Young	Old	No	lmer
Dnah14	tr|A0A571BGC3|A0A571BGC3_MOUSE	0.84159	2.76605	2.23233	Factor_Age_Young	Old	No	lm
Habp4	tr|E9QKB2|E9QKB2_MOUSE	-0.0686973	0.239891	0.177274	Factor_Age_Young	Old	No	lmer
Hnrnpd	tr|G5E8G0|G5E8G0_MOUSE	0.327838	2.47913	1.99815	Factor_Age_Young	Old	No	lmer
Rabgap1l	sp|A6H6A9|RBG1L_MOUSE	-0.0235721	0.15434	0.112477	Factor_Age_Young	Old	No	lmer
F2rl1	sp|P55086|PAR2_MOUSE	0.593211	2.07822	1.66829	Factor_Age_Young	Old	No	lm
Jagn1	sp|Q5XKN4|JAGN1_MOUSE	-0.0503242	0.60885	0.467418	Factor_Age_Young	Old	No	lmer
Srpra	sp|Q9DBG7|SRPRA_MOUSE	0.152889	6.66693	5.50127	Factor_Age_Young	Old	No	lmer
Hebp1	sp|Q9R257|HEBP1_MOUSE	-0.147951	0.5913	0.453366	Factor_Age_Young	Old	No	lmer
Itgal	tr|D3Z627|D3Z627_MOUSE	1.00767	2.28786	1.84218	Factor_Age_Young	Old	No	lm
Prph	tr|G5E846|G5E846_MOUSE	0.477868	4.0393	3.28979	Factor_Age_Young	Old	No	lmer
Rrm2	sp|P11157|RIR2_MOUSE	0.271279	2.39605	1.93151	Factor_Age_Young	Old	No	lm
Cdc37	sp|Q61081|CDC37_MOUSE	0.0802836	0.582124	0.446448	Factor_Age_Young	Old	No	lmer
Stard3	sp|Q61542|STAR3_MOUSE	0.0519843	0.339556	0.255081	Factor_Age_Young	Old	No	lm
Npm1	sp|Q61937|NPM_MOUSE	0.253431	5.32237	4.37266	Factor_Age_Young	Old	No	lmer
Fkbp3	sp|Q62446|FKBP3_MOUSE	0.0265721	0.172301	0.125899	Factor_Age_Young	Old	No	lmer
Slc25a1	sp|Q8JZU2|TXTP_MOUSE	0.0229682	0.353026	0.266115	Factor_Age_Young	Old	No	lmer
Dapk2	sp|Q8VDF3|DAPK2_MOUSE	0.413947	4.54307	3.72229	Factor_Age_Young	Old	No	lmer
Aacs	sp|Q9D2R0|AACS_MOUSE	-0.524036	5.21131	4.28374	Factor_Age_Young	Old	No	lmer
Cnpy3	sp|Q9DAU1|CNPY3_MOUSE	0.166251	0.833929	0.650016	Factor_Age_Young	Old	No	lmer
Sult1b1	sp|Q9QWG7|ST1B1_MOUSE	0.0679747	0.296987	0.221365	Factor_Age_Young	Old	No	lmer
Sorbs3	sp|Q9R1Z8|VINEX_MOUSE	0.227023	5.7021	4.68714	Factor_Age_Young	Old	No	lmer
Hsf1	tr|A0A075F5C6|A0A075F5C6_MOUSE	0.376216	1.39703	1.1122	Factor_Age_Young	Old	No	lm
Kansl1	tr|A2A5Y4|A2A5Y4_MOUSE	0.0609064	0.114469	0.0813294	Factor_Age_Young	Old	No	lm
Fam241b	tr|D3Z2E9|D3Z2E9_MOUSE	0.037965	0.184585	0.134943	Factor_Age_Young	Old	No	lmer
Polr2j	tr|Q6PI63|Q6PI63_MOUSE	-0.0437539	0.193602	0.141755	Factor_Age_Young	Old	No	lmer
Cul4b	sp|A2A432|CUL4B_MOUSE	-0.0131601	0.172875	0.126361	Factor_Age_Young	Old	No	lmer
Setd1a	sp|E9PYH6|SET1A_MOUSE	0.406323	6.24569	5.14456	Factor_Age_Young	Old	No	lm
Clec11a	sp|O88200|CLC11_MOUSE	0.179719	0.763733	0.592466	Factor_Age_Young	Old	No	lm
Afm	sp|O89020|AFAM_MOUSE	0.0828505	0.161452	0.117878	Factor_Age_Young	Old	No	lmer
St14	sp|P56677|ST14_MOUSE	0.0665079	1.0257	0.80813	Factor_Age_Young	Old	No	lmer
Nup43	sp|P59235|NUP43_MOUSE	0.152613	4.28428	3.49937	Factor_Age_Young	Old	No	lmer
Renbp	sp|P82343|RENBP_MOUSE	0.070214	1.35047	1.07385	Factor_Age_Young	Old	No	lmer
Nab2	sp|Q61127|NAB2_MOUSE	0.315574	2.37867	1.91808	Factor_Age_Young	Old	No	lmer
Cltb	sp|Q6IRU5|CLCB_MOUSE	-0.05664	0.715981	0.553817	Factor_Age_Young	Old	No	lmer
Elovl5	sp|Q8BHI7|ELOV5_MOUSE	0.227546	0.923486	0.723388	Factor_Age_Young	Old	No	lm
Tcp11l2	sp|Q8K1H7|T11L2_MOUSE	0.0435637	0.487057	0.372137	Factor_Age_Young	Old	No	lmer
Hdhd5	sp|Q91WM2|HDHD5_MOUSE	-0.0988118	2.19041	1.76263	Factor_Age_Young	Old	No	lmer
Nccrp1	tr|A0A0A0MQ97|A0A0A0MQ97_MOUSE	0.189574	1.37271	1.09248	Factor_Age_Young	Old	No	lmer
Iglc3	tr|A0A0G2JGQ8|A0A0G2JGQ8_MOUSE	0.460017	0.37084	0.28031	Factor_Age_Young	Old	No	lmer
Arhgap21	tr|B7ZCJ1|B7ZCJ1_MOUSE	0.106542	2.07952	1.66946	Factor_Age_Young	Old	No	lmer
Fntb	tr|D3YWJ4|D3YWJ4_MOUSE	0.22648	2.25116	1.81185	Factor_Age_Young	Old	No	lmer
Msh2	sp|P43247|MSH2_MOUSE	0.121141	3.39225	2.7563	Factor_Age_Young	Old	No	lmer
Gnb5	sp|P62881|GNB5_MOUSE	-0.151946	0.33498	0.251355	Factor_Age_Young	Old	No	lm
Itprip	sp|Q3TNL8|IPRI_MOUSE	0.295463	1.81571	1.45546	Factor_Age_Young	Old	No	lm
Gatd1	sp|Q8BFQ8|GALD1_MOUSE	-0.0280288	0.394475	0.299871	Factor_Age_Young	Old	No	lmer
Atp6v1b1	sp|Q91YH6|VATB1_MOUSE	-0.27458	17.7016	15.4619	Factor_Age_Young	Old	No	lmer
Slc33a1	sp|Q99J27|ACATN_MOUSE	-0.187451	1.87693	1.50559	Factor_Age_Young	Old	No	lmer
Dmgdh	sp|Q9DBT9|M2GD_MOUSE	-0.117684	0.459169	0.350652	Factor_Age_Young	Old	No	lmer
Anp32b	sp|Q9EST5|AN32B_MOUSE	0.273118	7.85506	6.51294	Factor_Age_Young	Old	No	lmer
Itga2b	sp|Q9QUM0|ITA2B_MOUSE	0.213645	0.699389	0.540121	Factor_Age_Young	Old	No	lmer
Eif2d	tr|A0A0R4J298|A0A0R4J298_MOUSE	0.137231	2.25403	1.81334	Factor_Age_Young	Old	No	lmer
Psmb10	sp|O35955|PSB10_MOUSE	0.928865	8.56295	7.14405	Factor_Age_Young	Old	No	lmer
Abl1	sp|P00520|ABL1_MOUSE	0.255529	3.32439	2.69954	Factor_Age_Young	Old	No	lmer
Ifi204	sp|P0DOV2|IFI4_MOUSE	1.26312	9.49006	7.95446	Factor_Age_Young	Old	No	lmer
Icam1	sp|P13597|ICAM1_MOUSE	0.829405	9.76978	8.20027	Factor_Age_Young	Old	No	lmer
Flt1	sp|P35969|VGFR1_MOUSE	0.171759	1.51822	1.20965	Factor_Age_Young	Old	No	lmer
Pfn1	sp|P62962|PROF1_MOUSE	0.294152	5.66615	4.66041	Factor_Age_Young	Old	No	lmer
Apoc4	sp|Q61268|APOC4_MOUSE	-0.153214	0.417848	0.318302	Factor_Age_Young	Old	No	lmer
Ifit3	sp|Q64345|IFIT3_MOUSE	1.51405	8.65775	7.22418	Factor_Age_Young	Old	No	lmer
Ehbp1	sp|Q69ZW3|EHBP1_MOUSE	0.190228	3.24215	2.6312	Factor_Age_Young	Old	No	lmer
Mfsd4a	sp|Q6PDC8|MFD4A_MOUSE	0.0509615	0.0664334	0.0461633	Factor_Age_Young	Old	No	lm
Ino80	sp|Q6ZPV2|INO80_MOUSE	0.250526	2.33244	1.87902	Factor_Age_Young	Old	No	lmer
Map4k5	sp|Q8BPM2|M4K5_MOUSE	0.121954	2.94591	2.38157	Factor_Age_Young	Old	No	lmer
Matr3	sp|Q8K310|MATR3_MOUSE	0.123992	4.85056	3.97844	Factor_Age_Young	Old	No	lmer
Rbm12	sp|Q8R4X3|RBM12_MOUSE	0.0802416	0.969567	0.761791	Factor_Age_Young	Old	No	lmer
Asb13	sp|Q8VBX0|ASB13_MOUSE	0.219531	0.944748	0.741468	Factor_Age_Young	Old	No	lmer
Thap11	sp|Q9JJD0|THA11_MOUSE	0.116157	1.05488	0.831422	Factor_Age_Young	Old	No	lm
Sytl2	tr|A0A5F8MPH5|A0A5F8MPH5_MOUSE	0.545382	9.79796	8.22473	Factor_Age_Young	Old	No	lmer
Spryd3	tr|E9Q9B3|E9Q9B3_MOUSE	0.23725	6.38534	5.26682	Factor_Age_Young	Old	No	lmer
Cfhr1	tr|Q61406|Q61406_MOUSE	0.413244	3.02708	2.44952	Factor_Age_Young	Old	No	lm
Abcc1	sp|O35379|MRP1_MOUSE	0.0473871	0.286186	0.213103	Factor_Age_Young	Old	No	lmer
Igkc	sp|P01837|IGKC_MOUSE	3.204	7.98144	6.62592	Factor_Age_Young	Old	No	lmer
Prkce	sp|P16054|KPCE_MOUSE	0.0730021	2.23111	1.79523	Factor_Age_Young	Old	No	lmer
Acadvl	sp|P50544|ACADV_MOUSE	-0.0907036	0.601922	0.46206	Factor_Age_Young	Old	No	lmer
Utp14a	sp|Q640M1|UT14A_MOUSE	0.0179832	0.0413315	0.0284392	Factor_Age_Young	Old	No	lm
Flnb	sp|Q80X90|FLNB_MOUSE	0.0501978	0.586651	0.449746	Factor_Age_Young	Old	No	lmer
Ssh3	sp|Q8K330|SSH3_MOUSE	0.108392	0.985703	0.775418	Factor_Age_Young	Old	No	lmer
Agpat2	sp|Q8K3K7|PLCB_MOUSE	0.682722	7.03086	5.81477	Factor_Age_Young	Old	No	lmer
Rragc	sp|Q99K70|RRAGC_MOUSE	-0.0143175	0.211064	0.154868	Factor_Age_Young	Old	No	lmer
Smim22	tr|J3QP37|J3QP37_MOUSE	0.0550292	0.319265	0.239743	Factor_Age_Young	Old	No	lm
Hspa1b	sp|P17879|HS71B_MOUSE	-0.384757	2.80891	2.26761	Factor_Age_Young	Old	No	lmer
Pbx1	sp|P41778|PBX1_MOUSE	0.444357	1.95506	1.56889	Factor_Age_Young	Old	No	lm
Gfpt1	sp|P47856|GFPT1_MOUSE	0.0378335	0.258175	0.190795	Factor_Age_Young	Old	No	lmer
Shmt1	sp|P50431|GLYC_MOUSE	-0.0648503	0.969058	0.761523	Factor_Age_Young	Old	No	lmer
Acads	sp|Q07417|ACADS_MOUSE	-0.363318	5.2722	4.3313	Factor_Age_Young	Old	No	lmer
Elp2	sp|Q91WG4|ELP2_MOUSE	0.157069	6.1423	5.05606	Factor_Age_Young	Old	No	lmer
Gsdmd	sp|Q9D8T2|GSDMD_MOUSE	0.986444	5.82511	4.78621	Factor_Age_Young	Old	No	lmer
Gucy1a1	sp|Q9ERL9|GCYA1_MOUSE	0.629305	6.05571	4.98074	Factor_Age_Young	Old	No	lmer
Fhl1	tr|A2AEX6|A2AEX6_MOUSE	0.0215503	0.220186	0.162255	Factor_Age_Young	Old	No	lmer
Mfsd4b5	tr|E9PYY6|E9PYY6_MOUSE	0.109146	0.361483	0.272655	Factor_Age_Young	Old	No	lmer
Ngp	sp|O08692|NGP_MOUSE	0.471627	0.477453	0.364808	Factor_Age_Young	Old	No	lmer
Ell	sp|O08856|ELL_MOUSE	0.495402	3.4013	2.76448	Factor_Age_Young	Old	No	lm
C1qc	sp|Q02105|C1QC_MOUSE	2.07186	3.05652	2.47555	Factor_Age_Young	Old	No	lmer
Cavin2	sp|Q63918|CAVN2_MOUSE	0.232194	2.03603	1.63463	Factor_Age_Young	Old	No	lmer
Pds5a	sp|Q6A026|PDS5A_MOUSE	0.147546	3.45772	2.8097	Factor_Age_Young	Old	No	lmer
Rcc1l	sp|Q9CYF5|RCC1L_MOUSE	-0.053865	0.546339	0.417583	Factor_Age_Young	Old	No	lmer
Timm9	sp|Q9WV98|TIM9_MOUSE	-0.275037	2.42261	1.95268	Factor_Age_Young	Old	No	lmer
Tbc1d4	sp|Q8BYJ6|TBCD4_MOUSE	0.0268486	0.224987	0.165907	Factor_Age_Young	Old	No	lmer
Dhrsx	sp|Q8VBZ0|DHRSX_MOUSE	-0.104725	0.792407	0.616441	Factor_Age_Young	Old	No	lmer
Exoc4	sp|O35382|EXOC4_MOUSE	0.0321206	0.495651	0.379215	Factor_Age_Young	Old	No	lmer
Syngr1	sp|O55100|SNG1_MOUSE	0.0882991	0.497695	0.380686	Factor_Age_Young	Old	No	lm
Zfand5	sp|O88878|ZFAN5_MOUSE	0.309185	0.789644	0.614352	Factor_Age_Young	Old	No	lm
Dock4	sp|P59764|DOCK4_MOUSE	0.115921	3.14179	2.54845	Factor_Age_Young	Old	No	lmer
Cdk12	sp|Q14AX6|CDK12_MOUSE	0.0908639	1.57307	1.25542	Factor_Age_Young	Old	No	lmer
Ndufa4	sp|Q62425|NDUA4_MOUSE	-0.235673	3.61412	2.93998	Factor_Age_Young	Old	No	lmer
Prkd2	sp|Q8BZ03|KPCD2_MOUSE	0.138163	1.06088	0.836405	Factor_Age_Young	Old	No	lmer
Znf609	sp|Q8BZ47|ZN609_MOUSE	-0.0127492	0.0315482	0.0210705	Factor_Age_Young	Old	No	lmer
Sfpq	sp|Q8VIJ6|SFPQ_MOUSE	0.145014	1.54566	1.23389	Factor_Age_Young	Old	No	lmer
Dnajc19	sp|Q9CQV7|TIM14_MOUSE	-0.342632	3.09162	2.50479	Factor_Age_Young	Old	No	lmer
Tpcn1	sp|Q9EQJ0|TPC1_MOUSE	0.0614745	0.253871	0.187643	Factor_Age_Young	Old	No	lmer
Rbmx	sp|Q9WV02|RBMX_MOUSE	0.0525241	0.29304	0.218297	Factor_Age_Young	Old	No	lmer
Apom	sp|Q9Z1R3|APOM_MOUSE	-0.0375354	0.111586	0.0796856	Factor_Age_Young	Old	No	lmer
Igkv14-126	tr|A0A075B5K0|A0A075B5K0_MOUSE	1.54544	3.80194	3.08905	Factor_Age_Young	Old	No	lmer
Klhdc3	tr|A0A0R4J0W0|A0A0R4J0W0_MOUSE	0.0306626	0.208385	0.153042	Factor_Age_Young	Old	No	lm
Ecsit	tr|A0A0R4J174|A0A0R4J174_MOUSE	-0.206504	3.24345	2.63209	Factor_Age_Young	Old	No	lmer
Srp72	tr|F8VQC1|F8VQC1_MOUSE	-0.0195607	0.129788	0.0927444	Factor_Age_Young	Old	No	lmer
Arhgap42	sp|B2RQE8|RHG42_MOUSE	-0.0259546	0.28797	0.214532	Factor_Age_Young	Old	No	lmer
Ass1	sp|P16460|ASSY_MOUSE	-0.180014	1.43556	1.14217	Factor_Age_Young	Old	No	lmer
Ext1	sp|P97464|EXT1_MOUSE	0.309988	1.55305	1.23933	Factor_Age_Young	Old	No	lm
Gk	sp|Q64516|GLPK_MOUSE	-0.345893	2.51447	2.02728	Factor_Age_Young	Old	No	lmer
Nudt9	sp|Q8BVU5|NUDT9_MOUSE	0.119736	1.84278	1.47739	Factor_Age_Young	Old	No	lmer
Parp10	sp|Q8CIE4|PAR10_MOUSE	0.109131	0.464976	0.354916	Factor_Age_Young	Old	No	lmer
Tmem144	sp|Q8VEH0|TM144_MOUSE	0.0913578	0.64205	0.49474	Factor_Age_Young	Old	No	lm
Ifitm3	sp|Q9CQW9|IFM3_MOUSE	1.37686	9.92482	8.32852	Factor_Age_Young	Old	No	lmer
Septin8	tr|B1AQZ0|B1AQZ0_MOUSE	0.346468	5.10575	4.19479	Factor_Age_Young	Old	No	lmer
Cox6a1	tr|Q9DCW5|Q9DCW5_MOUSE	-0.113529	0.296941	0.221365	Factor_Age_Young	Old	No	lmer
Arfip1	sp|G5E8V9|ARFP1_MOUSE	0.145593	4.90505	4.02285	Factor_Age_Young	Old	No	lmer
Cd9	sp|P40240|CD9_MOUSE	0.061274	0.516118	0.395162	Factor_Age_Young	Old	No	lmer
Ppp1r7	sp|Q3UM45|PP1R7_MOUSE	0.0192564	0.173297	0.126665	Factor_Age_Young	Old	No	lmer
Nol6	sp|Q8R5K4|NOL6_MOUSE	0.0454448	0.428775	0.32638	Factor_Age_Young	Old	No	lmer
Epm2aip1	sp|Q8VEH5|EPMIP_MOUSE	-0.014511	0.167022	0.122064	Factor_Age_Young	Old	No	lmer
Vps4a	sp|Q8VEJ9|VPS4A_MOUSE	-0.0121214	0.232033	0.17103	Factor_Age_Young	Old	No	lmer
Dtd1	sp|Q9DD18|DTD1_MOUSE	0.0191639	0.0786944	0.0548992	Factor_Age_Young	Old	No	lmer
Tsc1	sp|Q9EP53|TSC1_MOUSE	0.097809	0.957574	0.751971	Factor_Age_Young	Old	No	lmer
Sucla2	sp|Q9Z2I9|SUCB1_MOUSE	-0.182195	1.82228	1.46106	Factor_Age_Young	Old	No	lmer
Tfe3	tr|A2AEW1|A2AEW1_MOUSE	0.505814	7.56485	6.26859	Factor_Age_Young	Old	No	lm
Thoc2	sp|B1AZI6|THOC2_MOUSE	0.225075	11.6099	9.81732	Factor_Age_Young	Old	No	lmer
Hmga1	sp|P17095|HMGA1_MOUSE	0.51912	26.23	23.4375	Factor_Age_Young	Old	No	lmer
Plekha6	sp|Q7TQG1|PKHA6_MOUSE	-0.0151628	0.0691525	0.0480433	Factor_Age_Young	Old	No	lmer
Lzic	sp|Q8K3C3|LZIC_MOUSE	0.198378	1.82529	1.4628	Factor_Age_Young	Old	No	lmer
Abca8b	sp|Q8K440|ABC8B_MOUSE	-0.191843	0.698849	0.539795	Factor_Age_Young	Old	No	lm
Plcd1	sp|Q8R3B1|PLCD1_MOUSE	0.161805	2.43757	1.96423	Factor_Age_Young	Old	No	lmer
Smyd3	sp|Q9CWR2|SMYD3_MOUSE	0.0621598	0.832723	0.648963	Factor_Age_Young	Old	No	lmer
Napa	sp|Q9DB05|SNAA_MOUSE	0.0250066	0.326352	0.244844	Factor_Age_Young	Old	No	lmer
Alg2	sp|Q9DBE8|ALG2_MOUSE	0.117616	2.0925	1.68004	Factor_Age_Young	Old	No	lmer
Ptbp1	tr|Q922I7|Q922I7_MOUSE	0.135727	4.60216	3.772	Factor_Age_Young	Old	No	lmer
Dld	sp|O08749|DLDH_MOUSE	-0.257214	12.4402	10.5697	Factor_Age_Young	Old	No	lmer
Ahsg	sp|P29699|FETUA_MOUSE	0.724955	43.2248	39.8882	Factor_Age_Young	Old	No	lmer
Cdk2	sp|P97377|CDK2_MOUSE	0.211128	1.70075	1.36126	Factor_Age_Young	Old	No	lmer
Eng	sp|Q63961|EGLN_MOUSE	0.560894	3.59058	2.91973	Factor_Age_Young	Old	No	lmer
Gba2	sp|Q69ZF3|GBA2_MOUSE	0.313808	1.23628	0.98133	Factor_Age_Young	Old	No	lm
Mrps7	sp|Q80X85|RT07_MOUSE	-0.272937	3.98577	3.24571	Factor_Age_Young	Old	No	lmer
Abi3	sp|Q8BYZ1|ABI3_MOUSE	0.627243	6.6472	5.48736	Factor_Age_Young	Old	No	lmer
Ccz1	sp|Q8C1Y8|CCZ1_MOUSE	0.155151	1.08041	0.852565	Factor_Age_Young	Old	No	lmer
Kiaa0513	sp|Q8R0A7|K0513_MOUSE	0.381075	1.46615	1.16761	Factor_Age_Young	Old	No	lm
Oxld1	sp|Q9CR10|OXLD1_MOUSE	-0.0865954	0.587789	0.450747	Factor_Age_Young	Old	No	lmer
Gbe1	sp|Q9D6Y9|GLGB_MOUSE	-0.0523931	0.632621	0.4873	Factor_Age_Young	Old	No	lmer
Zfyve19	sp|Q9DAZ9|ANCHR_MOUSE	0.269302	2.51207	2.0256	Factor_Age_Young	Old	No	lm
Slc13a2	sp|Q9ES88|S13A2_MOUSE	-0.553962	2.68	2.16387	Factor_Age_Young	Old	No	lmer
Znf326	sp|O88291|ZN326_MOUSE	0.0847244	1.33357	1.05987	Factor_Age_Young	Old	No	lmer
Hsd11b1	sp|P50172|DHI1_MOUSE	0.285046	3.30701	2.68549	Factor_Age_Young	Old	No	lmer
Hook2	sp|Q7TMK6|HOOK2_MOUSE	0.0703949	0.69084	0.533118	Factor_Age_Young	Old	No	lmer
Elmo2	sp|Q8BHL5|ELMO2_MOUSE	0.455845	5.09552	4.18537	Factor_Age_Young	Old	No	lmer
Cmtm4	sp|Q8CJ61|CKLF4_MOUSE	-0.245558	1.19997	0.951357	Factor_Age_Young	Old	No	lm
Aldh1l2	sp|Q8K009|AL1L2_MOUSE	-0.248685	8.47389	7.06792	Factor_Age_Young	Old	No	lmer
Cryl1	sp|Q99KP3|CRYL1_MOUSE	-0.245972	2.11238	1.69657	Factor_Age_Young	Old	No	lmer
Ap2b1	sp|Q9DBG3|AP2B1_MOUSE	0.140413	7.29165	6.03563	Factor_Age_Young	Old	No	lmer
Hebp2	sp|Q9WU63|HEBP2_MOUSE	0.115354	0.623376	0.479423	Factor_Age_Young	Old	No	lm
Plg	sp|P20918|PLMN_MOUSE	0.508244	4.27773	3.49374	Factor_Age_Young	Old	No	lmer
Riox2	sp|Q8CD15|RIOX2_MOUSE	0.226148	3.92536	3.19461	Factor_Age_Young	Old	No	lmer
Naxe	sp|Q8K4Z3|NNRE_MOUSE	-0.103502	1.26509	1.00443	Factor_Age_Young	Old	No	lmer
Gys2	sp|Q8VCB3|GYS2_MOUSE	-0.456912	7.4616	6.18469	Factor_Age_Young	Old	No	lmer
Hdlbp	sp|Q8VDJ3|VIGLN_MOUSE	0.0911387	0.859182	0.671279	Factor_Age_Young	Old	No	lmer
Rpn1	sp|Q91YQ5|RPN1_MOUSE	0.0824711	1.08806	0.858945	Factor_Age_Young	Old	No	lmer
Ptk2b	sp|Q9QVP9|FAK2_MOUSE	0.201816	4.28922	3.5034	Factor_Age_Young	Old	No	lmer
Ddb1	sp|Q3U1J4|DDB1_MOUSE	-0.0659182	1.85539	1.48791	Factor_Age_Young	Old	No	lmer
Mif4gd	sp|Q3UBZ5|MI4GD_MOUSE	0.184662	2.91264	2.3525	Factor_Age_Young	Old	No	lmer
Scaf4	sp|Q7TSH6|SCAF4_MOUSE	0.0983253	0.591395	0.453366	Factor_Age_Young	Old	No	lmer
R3hcc1	sp|Q8BSI6|R3HC1_MOUSE	0.0946534	1.82743	1.4647	Factor_Age_Young	Old	No	lmer
Cdc16	sp|Q8R349|CDC16_MOUSE	0.0980753	1.09663	0.864976	Factor_Age_Young	Old	No	lmer
NJMU	sp|Q9CYI0|NJMU_MOUSE	0.103621	1.36797	1.08879	Factor_Age_Young	Old	No	lmer
Mff	tr|E0CYB9|E0CYB9_MOUSE	-0.0466426	0.169488	0.123956	Factor_Age_Young	Old	No	lmer
Rb1	sp|P13405|RB_MOUSE	0.192948	3.68689	2.99835	Factor_Age_Young	Old	No	lm
Myo5b	sp|P21271|MYO5B_MOUSE	-0.0680182	0.538484	0.411394	Factor_Age_Young	Old	No	lmer
Hmbs	sp|P22907|HEM3_MOUSE	-0.110522	2.35384	1.89713	Factor_Age_Young	Old	No	lmer
Fbln2	sp|P37889|FBLN2_MOUSE	0.777664	4.84524	3.97471	Factor_Age_Young	Old	No	lmer
Oxr1	sp|Q4KMM3|OXR1_MOUSE	0.276699	3.43263	2.79014	Factor_Age_Young	Old	No	lmer
Ppp5c	sp|Q60676|PPP5_MOUSE	-0.0698202	0.553852	0.423627	Factor_Age_Young	Old	No	lmer
Lasp1	sp|Q61792|LASP1_MOUSE	0.210118	2.80278	2.26253	Factor_Age_Young	Old	No	lmer
Maoa	sp|Q64133|AOFA_MOUSE	-0.0238382	0.169469	0.123956	Factor_Age_Young	Old	No	lmer
Ntaq1	sp|Q80WB5|NTAQ1_MOUSE	0.25492	1.43108	1.13837	Factor_Age_Young	Old	No	lm
Chchd7	sp|Q8K2Q5|CHCH7_MOUSE	-0.213185	1.28864	1.02276	Factor_Age_Young	Old	No	lmer
Sec63	sp|Q8VHE0|SEC63_MOUSE	0.00626886	0.050236	0.0348303	Factor_Age_Young	Old	No	lmer
Rps21	sp|Q9CQR2|RS21_MOUSE	0.00124745	0.00742065	0.00471163	Factor_Age_Young	Old	No	lmer
Herpud1	sp|Q9JJK5|HERP1_MOUSE	-0.40736	1.44807	1.15339	Factor_Age_Young	Old	No	lmer
Slc25a14	sp|Q9Z2B2|UCP5_MOUSE	-0.0285143	0.261427	0.193345	Factor_Age_Young	Old	No	lmer
Ctnnd1	tr|E9Q8Z8|E9Q8Z8_MOUSE	0.0452237	0.374781	0.283616	Factor_Age_Young	Old	No	lmer
Lamtor5	tr|G3UW70|G3UW70_MOUSE	0.136317	1.02004	0.803378	Factor_Age_Young	Old	No	lmer
Serpinb9	tr|O08797|O08797_MOUSE	0.523762	3.07806	2.49326	Factor_Age_Young	Old	No	lmer
Manf	tr|Q3TMX5|Q3TMX5_MOUSE	0.286831	3.56638	2.8998	Factor_Age_Young	Old	No	lmer
Phactr1	sp|Q2M3X8|PHAR1_MOUSE	0.312721	1.18245	0.937196	Factor_Age_Young	Old	No	lm
Usp19	sp|Q3UJD6|UBP19_MOUSE	0.0576813	1.5176	1.20921	Factor_Age_Young	Old	No	lmer
Prom2	sp|Q3UUY6|PROM2_MOUSE	0.0534316	0.363104	0.273681	Factor_Age_Young	Old	No	lmer
Abhd17b	sp|Q7M759|AB17B_MOUSE	0.0452758	0.597207	0.458194	Factor_Age_Young	Old	No	lmer
Timm29	sp|Q8BGX2|TIM29_MOUSE	-0.273736	3.37824	2.74444	Factor_Age_Young	Old	No	lmer
YD286	sp|Q9CWB7|YD286_MOUSE	-0.170117	0.861353	0.672987	Factor_Age_Young	Old	No	lmer
Gpaa1	sp|Q9WTK3|GPAA1_MOUSE	-0.0589822	0.645154	0.496896	Factor_Age_Young	Old	No	lmer
Thbs4	sp|Q9Z1T2|TSP4_MOUSE	-0.170387	1.0954	0.864079	Factor_Age_Young	Old	No	lmer
Rrp8	tr|E9PVA2|E9PVA2_MOUSE	0.177796	1.47768	1.17683	Factor_Age_Young	Old	No	lm
Arhgef12	tr|F8VQN6|F8VQN6_MOUSE	0.0640215	2.27682	1.83323	Factor_Age_Young	Old	No	lmer
Arhgef10l	sp|A2AWP8|ARGAL_MOUSE	0.168754	2.15427	1.73064	Factor_Age_Young	Old	No	lmer
S100g	sp|P97816|S100G_MOUSE	-0.676439	3.24159	2.63084	Factor_Age_Young	Old	No	lmer
Tmem208	sp|Q9CR96|TM208_MOUSE	0.124412	0.461975	0.352752	Factor_Age_Young	Old	No	lmer
Cib1	sp|Q9Z0F4|CIB1_MOUSE	-0.041816	0.264275	0.195608	Factor_Age_Young	Old	No	lmer
Nudcd1	tr|A0A2K6EDK3|A0A2K6EDK3_MOUSE	0.25819	2.25713	1.81589	Factor_Age_Young	Old	No	lmer
Ccdc50	tr|A0A668KL36|A0A668KL36_MOUSE	0.391977	8.62743	7.19656	Factor_Age_Young	Old	No	lmer
Bod1l	sp|E9Q6J5|BD1L1_MOUSE	0.202662	8.83962	7.3852	Factor_Age_Young	Old	No	lmer
Pgam2	sp|O70250|PGAM2_MOUSE	-0.532272	12.7581	10.8608	Factor_Age_Young	Old	No	lmer
Plau	sp|P06869|UROK_MOUSE	0.813079	10.9505	9.21589	Factor_Age_Young	Old	No	lmer
Pla2g4a	sp|P47713|PA24A_MOUSE	0.583037	4.9685	4.07744	Factor_Age_Young	Old	No	lmer
Wdr12	sp|Q9JJA4|WDR12_MOUSE	0.317582	3.75078	3.04885	Factor_Age_Young	Old	No	lmer
Tmod2	sp|Q9JKK7|TMOD2_MOUSE	0.380391	2.00167	1.6064	Factor_Age_Young	Old	No	lm
Psma3	sp|O70435|PSA3_MOUSE	0.117517	1.90066	1.52424	Factor_Age_Young	Old	No	lmer
Epha2	sp|Q03145|EPHA2_MOUSE	0.287405	5.45709	4.48374	Factor_Age_Young	Old	No	lmer
Galk2	sp|Q68FH4|GALK2_MOUSE	-0.0186861	0.215053	0.158231	Factor_Age_Young	Old	No	lmer
Rpap2	sp|Q8VC34|RPAP2_MOUSE	0.202843	0.527636	0.40323	Factor_Age_Young	Old	No	lm
Amn	sp|Q99JB7|AMNLS_MOUSE	0.229231	2.10398	1.6894	Factor_Age_Young	Old	No	lmer
Rab3b	sp|Q9CZT8|RAB3B_MOUSE	0.182024	0.638795	0.492327	Factor_Age_Young	Old	No	lmer
Znf687	sp|Q9D2D7|ZN687_MOUSE	0.24387	2.25672	1.81562	Factor_Age_Young	Old	No	lm
Slco2a1	sp|Q9EPT5|SO2A1_MOUSE	0.536769	5.73296	4.709	Factor_Age_Young	Old	No	lmer
Ate1	tr|A0A1L1SQ41|A0A1L1SQ41_MOUSE	0.160194	10.8753	9.1601	Factor_Age_Young	Old	No	lmer
Fmnl1	tr|A0A1W2P6X3|A0A1W2P6X3_MOUSE	0.330187	6.8877	5.68855	Factor_Age_Young	Old	No	lmer
Vps8	tr|D3YUP0|D3YUP0_MOUSE	0.0460629	0.525893	0.402219	Factor_Age_Young	Old	No	lmer
Ddx5	tr|Q8BTS0|Q8BTS0_MOUSE	0.0978639	2.71972	2.19384	Factor_Age_Young	Old	No	lmer
Bet1l	sp|O35153|BET1L_MOUSE	0.177838	1.56461	1.24893	Factor_Age_Young	Old	No	lmer
F5	sp|O88783|FA5_MOUSE	0.199747	1.27947	1.01602	Factor_Age_Young	Old	No	lmer
Atp6v0a2	sp|P15920|VPP2_MOUSE	-0.0457126	0.330128	0.247351	Factor_Age_Young	Old	No	lmer
Cpe	sp|Q00493|CBPE_MOUSE	0.436055	1.09293	0.862202	Factor_Age_Young	Old	No	lm
Fhip1a	sp|Q505K2|FHI1A_MOUSE	0.00599655	0.0224531	0.0150386	Factor_Age_Young	Old	No	lm
Bod1	sp|Q5SQY2|BOD1_MOUSE	0.714871	3.67154	2.98573	Factor_Age_Young	Old	No	lm
Ube2q1	sp|Q7TSS2|UB2Q1_MOUSE	0.187678	4.75757	3.90307	Factor_Age_Young	Old	No	lmer
Ift74	sp|Q8BKE9|IFT74_MOUSE	-0.151037	1.50416	1.1982	Factor_Age_Young	Old	No	lmer
Cars2	sp|Q8BYM8|SYCM_MOUSE	-0.162497	1.2891	1.02294	Factor_Age_Young	Old	No	lm
Clec2d	sp|Q91V08|CLC2D_MOUSE	0.883193	9.91489	8.32056	Factor_Age_Young	Old	No	lm
Ctu1	sp|Q99J10|CTU1_MOUSE	0.140733	3.86677	3.14527	Factor_Age_Young	Old	No	lmer
2900026A02Rik	tr|A0A1B0GR85|A0A1B0GR85_MOUSE	0.0787204	0.591637	0.453428	Factor_Age_Young	Old	No	lmer
Cdhr5	tr|A0PJK7|A0PJK7_MOUSE	0.118324	0.600923	0.46113	Factor_Age_Young	Old	No	lmer
Acsl1	tr|D3Z041|D3Z041_MOUSE	-0.05868	0.249862	0.184463	Factor_Age_Young	Old	No	lmer
Top2a	sp|Q01320|TOP2A_MOUSE	1.86772	2.26942	1.82707	Factor_Age_Young	Old	No	lm
Mars2	sp|Q499X9|SYMM_MOUSE	-0.263966	4.02042	3.27315	Factor_Age_Young	Old	No	lmer
Trappc6a	sp|Q78XR0|TPC6A_MOUSE	0.0060066	0.0176688	0.0118791	Factor_Age_Young	Old	No	lm
Fras1	sp|Q80T14|FRAS1_MOUSE	-0.36595	7.10638	5.87777	Factor_Age_Young	Old	No	lmer
Ing4	sp|Q8C0D7|ING4_MOUSE	0.0609181	0.195064	0.142779	Factor_Age_Young	Old	No	lm
Pla2g15	sp|Q8VEB4|PAG15_MOUSE	0.364074	1.47699	1.1765	Factor_Age_Young	Old	No	lmer
Eif2b1	sp|Q99LC8|EI2BA_MOUSE	-0.0408671	1.35527	1.0777	Factor_Age_Young	Old	No	lmer
Mcts1	sp|Q9DB27|MCTS1_MOUSE	-0.0242396	0.253798	0.187643	Factor_Age_Young	Old	No	lmer
Tmcc1	tr|F8WJ98|F8WJ98_MOUSE	0.230186	0.781465	0.607669	Factor_Age_Young	Old	No	lm
Tradd	sp|Q3U0V2|TRADD_MOUSE	0.206197	2.38289	1.92143	Factor_Age_Young	Old	No	lmer
Wdr35	sp|Q8BND3|WDR35_MOUSE	0.131816	4.7455	3.8935	Factor_Age_Young	Old	No	lmer
Immp2l	sp|Q8BPT6|IMP2L_MOUSE	0.843782	1.95672	1.57003	Factor_Age_Young	Old	No	lm
Apeh	sp|Q8R146|APEH_MOUSE	-0.305862	7.44115	6.16707	Factor_Age_Young	Old	No	lmer
Pls3	sp|Q99K51|PLST_MOUSE	0.204884	2.4616	1.98363	Factor_Age_Young	Old	No	lmer
Mrpl18	sp|Q9CQL5|RM18_MOUSE	-0.0401807	0.192937	0.141281	Factor_Age_Young	Old	No	lmer
Elp4	sp|Q9ER73|ELP4_MOUSE	0.114548	2.85256	2.303	Factor_Age_Young	Old	No	lmer
Pklr	tr|G3X925|G3X925_MOUSE	0.0541031	0.419942	0.319945	Factor_Age_Young	Old	No	lmer
Otud7b	sp|B2RUR8|OTU7B_MOUSE	0.143641	2.23523	1.79867	Factor_Age_Young	Old	No	lmer
Cyp4a10	sp|O88833|CP4AA_MOUSE	-0.605095	0.951388	0.746908	Factor_Age_Young	Old	No	lmer
Gm10881	sp|P01642|KV5A9_MOUSE	2.18533	1.60837	1.28407	Factor_Age_Young	Old	No	lm
Ensa	sp|P60840|ENSA_MOUSE	0.755242	5.224	4.2926	Factor_Age_Young	Old	No	lmer
Pi4k2a	sp|Q2TBE6|P4K2A_MOUSE	0.0860467	1.13245	0.894869	Factor_Age_Young	Old	No	lmer
Dennd11	sp|Q3UHG7|DEN11_MOUSE	0.156087	1.44919	1.15432	Factor_Age_Young	Old	No	lm
Flot2	sp|Q60634|FLOT2_MOUSE	0.206201	17.0185	14.8506	Factor_Age_Young	Old	No	lmer
Hgh1	sp|Q8C3I8|HGH1_MOUSE	-0.0524006	0.372425	0.28171	Factor_Age_Young	Old	No	lm
Nat8f2	sp|Q8CHQ9|NT8F2_MOUSE	0.491993	0.993731	0.781782	Factor_Age_Young	Old	No	lm
Ahsa2	sp|Q8N9S3|AHSA2_MOUSE	-0.0392722	0.213314	0.156777	Factor_Age_Young	Old	No	lmer
Tspan8	sp|Q8R3G9|TSN8_MOUSE	0.0555648	0.26534	0.196322	Factor_Age_Young	Old	No	lmer
Alg1	sp|Q921Q3|ALG1_MOUSE	0.241379	1.61899	1.29296	Factor_Age_Young	Old	No	lmer
Arl10	sp|Q9QXJ4|ARL10_MOUSE	0.0180592	0.136765	0.0984674	Factor_Age_Young	Old	No	lmer
Rnf7	sp|Q9WTZ1|RBX2_MOUSE	-0.124776	0.557211	0.426229	Factor_Age_Young	Old	No	lm
Ldha	tr|A0A1B0GSX0|A0A1B0GSX0_MOUSE	-0.0772777	1.2845	1.01944	Factor_Age_Young	Old	No	lmer
Prdm2	tr|A2A7B5|A2A7B5_MOUSE	0.252678	0.917406	0.718258	Factor_Age_Young	Old	No	lmer
Ap5s1	tr|A2ANC6|A2ANC6_MOUSE	0.0994992	1.03901	0.818689	Factor_Age_Young	Old	No	lm
Med23	tr|E9QNV2|E9QNV2_MOUSE	0.007215	0.0570967	0.0400113	Factor_Age_Young	Old	No	lmer
Coq7	tr|Q3TYT1|Q3TYT1_MOUSE	-0.155752	5.20582	4.2791	Factor_Age_Young	Old	No	lmer
Skiv2l	tr|Q6NZR5|Q6NZR5_MOUSE	-0.000204073	0.00170555	0.00130528	Factor_Age_Young	Old	No	lmer
Psmd14	sp|O35593|PSDE_MOUSE	-0.00574699	0.0562854	0.0395121	Factor_Age_Young	Old	No	lmer
Mtnd4l	sp|P03903|NU4LM_MOUSE	-0.186944	2.12699	1.70901	Factor_Age_Young	Old	No	lm
Furin	sp|P23188|FURIN_MOUSE	0.110417	0.663768	0.512129	Factor_Age_Young	Old	No	lm
Psmb7	sp|P70195|PSB7_MOUSE	0.0235558	0.164719	0.120204	Factor_Age_Young	Old	No	lmer
Utp18	sp|Q5SSI6|UTP18_MOUSE	0.108203	2.05747	1.65227	Factor_Age_Young	Old	No	lmer
Ppp2r5a	sp|Q6PD03|2A5A_MOUSE	0.0156339	0.363281	0.273734	Factor_Age_Young	Old	No	lmer
CE024	sp|Q80X32|CE024_MOUSE	0.305643	12.5009	10.6266	Factor_Age_Young	Old	No	lmer
Cdipt	sp|Q8VDP6|CDIPT_MOUSE	-0.108221	0.338656	0.254364	Factor_Age_Young	Old	No	lmer
Mtif3	sp|Q9CZD5|IF3M_MOUSE	-0.150744	0.893694	0.698641	Factor_Age_Young	Old	No	lmer
Pbdc1	sp|Q9D0B6|PBDC1_MOUSE	0.383764	9.12186	7.63184	Factor_Age_Young	Old	No	lmer
Dpp7	sp|Q9ET22|DPP2_MOUSE	0.229865	0.519425	0.397675	Factor_Age_Young	Old	No	lmer
Amfr	sp|Q9R049|AMFR_MOUSE	0.00551938	0.0471656	0.0324147	Factor_Age_Young	Old	No	lmer
Tbl2	sp|Q9R099|TBL2_MOUSE	-0.00810029	0.0509836	0.0352486	Factor_Age_Young	Old	No	lmer
Fhl1	tr|A2AEY2|A2AEY2_MOUSE	-0.0519509	0.422722	0.322095	Factor_Age_Young	Old	No	lmer
Sh3gl2	tr|A2ALV3|A2ALV3_MOUSE	0.066309	0.403356	0.306871	Factor_Age_Young	Old	No	lmer
Dusp3	tr|B1AQF4|B1AQF4_MOUSE	0.310259	3.60714	2.93419	Factor_Age_Young	Old	No	lmer
Bola3	tr|E9PX89|E9PX89_MOUSE	-0.0837834	1.18754	0.941222	Factor_Age_Young	Old	No	lmer
Ubr1	sp|O70481|UBR1_MOUSE	0.134416	2.43704	1.96389	Factor_Age_Young	Old	No	lmer
Ptpn12	sp|P35831|PTN12_MOUSE	0.366495	4.78863	3.92867	Factor_Age_Young	Old	No	lmer
Selenop	sp|P70274|SEPP1_MOUSE	0.357706	8.52536	7.11039	Factor_Age_Young	Old	No	lmer
Atp11a	sp|P98197|AT11A_MOUSE	-0.566489	2.41111	1.94294	Factor_Age_Young	Old	No	lmer
Chmp7	sp|Q8R1T1|CHMP7_MOUSE	-0.0748531	1.90759	1.52972	Factor_Age_Young	Old	No	lmer
Mcrip2	sp|Q9CQB2|MCRI2_MOUSE	-0.260439	1.05495	0.831422	Factor_Age_Young	Old	No	lmer
Ahsp	sp|Q9CY02|AHSP_MOUSE	-0.0191782	0.0158397	0.0107613	Factor_Age_Young	Old	No	lmer
Mthfs	sp|Q9D110|MTHFS_MOUSE	-0.118655	2.30295	1.85506	Factor_Age_Young	Old	No	lmer
Maged1	sp|Q9QYH6|MAGD1_MOUSE	0.223388	2.38977	1.92686	Factor_Age_Young	Old	No	lmer
Exoc3l2	tr|D3YUP5|D3YUP5_MOUSE	-0.00864737	0.0421852	0.0290353	Factor_Age_Young	Old	No	lmer
Exoc1	tr|Q6P1Y9|Q6P1Y9_MOUSE	0.0206096	0.357616	0.269726	Factor_Age_Young	Old	No	lmer
Loxl2	sp|P58022|LOXL2_MOUSE	0.200274	0.466539	0.356221	Factor_Age_Young	Old	No	lm
Tom1l2	sp|Q5SRX1|TM1L2_MOUSE	-0.0107873	0.156226	0.113812	Factor_Age_Young	Old	No	lmer
Bcap31	sp|Q61335|BAP31_MOUSE	-0.0467641	0.639733	0.493082	Factor_Age_Young	Old	No	lmer
G0s2	sp|Q61585|G0S2_MOUSE	0.13507	0.186797	0.136706	Factor_Age_Young	Old	No	lm
Vipas39	sp|Q8BGQ1|SPE39_MOUSE	0.00180694	0.01893	0.0125317	Factor_Age_Young	Old	No	lmer
Iars2	sp|Q8BIJ6|SYIM_MOUSE	-0.142191	4.22609	3.44933	Factor_Age_Young	Old	No	lmer
Gpr107	sp|Q8BUV8|GP107_MOUSE	0.212689	4.36987	3.57323	Factor_Age_Young	Old	No	lmer
Plac9	sp|Q8K262|PLAC9_MOUSE	0.607446	6.44892	5.32114	Factor_Age_Young	Old	No	lm
Emc4	sp|Q9CZX9|EMC4_MOUSE	-0.151235	2.6571	2.14375	Factor_Age_Young	Old	No	lmer
Men1	tr|A0A0R4J1I3|A0A0R4J1I3_MOUSE	0.26599	1.32038	1.04911	Factor_Age_Young	Old	No	lm
Pcf11	tr|G3X9Z4|G3X9Z4_MOUSE	0.169485	2.1243	1.70672	Factor_Age_Young	Old	No	lmer
Tnnt3	tr|J3QP61|J3QP61_MOUSE	0.929294	1.08626	0.857236	Factor_Age_Young	Old	No	lm
Prdx6	tr|Q6GT24|Q6GT24_MOUSE	-0.123035	0.864635	0.675888	Factor_Age_Young	Old	No	lmer
C5	sp|P06684|CO5_MOUSE	0.603502	6.40785	5.28603	Factor_Age_Young	Old	No	lmer
Stom	sp|P54116|STOM_MOUSE	0.0658435	0.261031	0.193066	Factor_Age_Young	Old	No	lmer
Mapk1	sp|P63085|MK01_MOUSE	0.180815	2.98154	2.41054	Factor_Age_Young	Old	No	lmer
Cnn2	sp|Q08093|CNN2_MOUSE	0.754594	9.39175	7.86967	Factor_Age_Young	Old	No	lmer
Nr1h4	sp|Q60641|NR1H4_MOUSE	-0.0435937	0.183125	0.134099	Factor_Age_Young	Old	No	lm
Ube2r2	sp|Q6ZWZ2|UB2R2_MOUSE	0.07032	1.96546	1.57659	Factor_Age_Young	Old	No	lmer
Krt5	sp|Q922U2|K2C5_MOUSE	0.484652	7.53072	6.24134	Factor_Age_Young	Old	No	lmer
Ndufb9	sp|Q9CQJ8|NDUB9_MOUSE	-0.242839	1.41809	1.12849	Factor_Age_Young	Old	No	lmer
Tbcb	sp|Q9D1E6|TBCB_MOUSE	0.0986894	1.3104	1.04063	Factor_Age_Young	Old	No	lmer
Sf3a3	sp|Q9D554|SF3A3_MOUSE	0.0569626	0.597919	0.458746	Factor_Age_Young	Old	No	lmer
Pfkfb2	tr|A0A087WRM7|A0A087WRM7_MOUSE	-0.131417	2.53035	2.04093	Factor_Age_Young	Old	No	lmer
Nup98	tr|A0A1B0GSX7|A0A1B0GSX7_MOUSE	0.156187	4.12019	3.3593	Factor_Age_Young	Old	No	lmer
Plekhd1	sp|B2RPU2|PLHD1_MOUSE	-0.14421	1.4689	1.16987	Factor_Age_Young	Old	No	lm
Ppt1	sp|O88531|PPT1_MOUSE	0.60606	15.2079	13.1325	Factor_Age_Young	Old	No	lmer
Svs5	sp|P30933|SVS5_MOUSE	1.55625	0.526534	0.402594	Factor_Age_Young	Old	No	lmer
Nfyb	sp|P63139|NFYB_MOUSE	0.344113	2.53627	2.04595	Factor_Age_Young	Old	No	lm
Ldb1	sp|P70662|LDB1_MOUSE	0.0587354	0.540018	0.412605	Factor_Age_Young	Old	No	lm
Cbx1	sp|P83917|CBX1_MOUSE	0.1082	1.97698	1.58591	Factor_Age_Young	Old	No	lmer
Dhx40	sp|Q6PE54|DHX40_MOUSE	0.0212193	0.105989	0.0755396	Factor_Age_Young	Old	No	lmer
Sestd1	sp|Q80UK0|SESD1_MOUSE	-0.0371845	0.448182	0.341715	Factor_Age_Young	Old	No	lmer
Ig-HVM51	sp|P06330|HVM51_MOUSE	2.0873	5.01812	4.12	Factor_Age_Young	Old	No	lmer
Slc25a48	sp|Q8BW66|S2548_MOUSE	-0.0742323	0.176396	0.129158	Factor_Age_Young	Old	No	lmer
Mcam	sp|Q8R2Y2|MUC18_MOUSE	0.552186	4.6641	3.82252	Factor_Age_Young	Old	No	lmer
Plpp3	sp|Q99JY8|PLPP3_MOUSE	-0.441134	0.516412	0.395389	Factor_Age_Young	Old	No	lmer
Slc22a26	tr|Q91WJ2|Q91WJ2_MOUSE	-0.520403	1.75041	1.4022	Factor_Age_Young	Old	No	lmer
Lamb2	sp|Q61292|LAMB2_MOUSE	0.232325	1.7225	1.37961	Factor_Age_Young	Old	No	lmer
Phgdh	sp|Q61753|SERA_MOUSE	0.282859	1.54162	1.23057	Factor_Age_Young	Old	No	lmer
Paqr9	sp|Q6TCG2|PAQR9_MOUSE	-0.538864	5.49098	4.51131	Factor_Age_Young	Old	No	lmer
Mrps35	sp|Q8BJZ4|RT35_MOUSE	-0.162763	1.45288	1.15695	Factor_Age_Young	Old	No	lmer
Slc25a21	sp|Q8BZ09|ODC_MOUSE	-0.129749	0.896655	0.700895	Factor_Age_Young	Old	No	lmer
Ampd3	tr|A0A1L1SRX2|A0A1L1SRX2_MOUSE	0.125993	0.916246	0.717335	Factor_Age_Young	Old	No	lmer
Acly	tr|Q3V117|Q3V117_MOUSE	0.216192	2.41525	1.94606	Factor_Age_Young	Old	No	lmer
Ptrhd1	sp|D3Z4S3|PTRD1_MOUSE	0.0137165	0.121591	0.0862326	Factor_Age_Young	Old	No	lmer
Vangl1	sp|Q80Z96|VANG1_MOUSE	0.111741	0.790015	0.614648	Factor_Age_Young	Old	No	lmer
P3h3	sp|Q8CG70|P3H3_MOUSE	0.827852	2.36426	1.90598	Factor_Age_Young	Old	No	lm
Rnpep	sp|Q8VCT3|AMPB_MOUSE	-0.0323364	0.498816	0.381479	Factor_Age_Young	Old	No	lmer
Ndufab1	sp|Q9CR21|ACPM_MOUSE	-0.192425	0.966249	0.75916	Factor_Age_Young	Old	No	lmer
Hic2	sp|Q9JLZ6|HIC2_MOUSE	0.7893	2.44371	1.96948	Factor_Age_Young	Old	No	lm
Rbpms	sp|Q9WVB0|RBPMS_MOUSE	-0.0114982	0.0633153	0.0440928	Factor_Age_Young	Old	No	lmer
Rps6ka4	sp|Q9Z2B9|KS6A4_MOUSE	0.213998	4.61487	3.78268	Factor_Age_Young	Old	No	lmer
Slco2b1	tr|Q3V1K7|Q3V1K7_MOUSE	0.446114	4.96594	4.07527	Factor_Age_Young	Old	No	lmer
S100a6	sp|P14069|S10A6_MOUSE	0.508569	3.36813	2.73541	Factor_Age_Young	Old	No	lmer
Atp6v0d1	sp|P51863|VA0D1_MOUSE	-0.0748755	0.657189	0.507274	Factor_Age_Young	Old	No	lmer
Rbm12b2	sp|Q66JV4|R12BB_MOUSE	0.186834	1.196	0.948009	Factor_Age_Young	Old	No	lm
Cps1	sp|Q8C196|CPSM_MOUSE	-0.154151	0.149113	0.108075	Factor_Age_Young	Old	No	lmer
Smc4	sp|Q8CG47|SMC4_MOUSE	0.154862	0.217041	0.159763	Factor_Age_Young	Old	No	lm
Ggh	sp|Q9Z0L8|GGH_MOUSE	0.871504	4.33475	3.54185	Factor_Age_Young	Old	No	lmer
Nelfb	tr|A0A5H1ZRL3|A0A5H1ZRL3_MOUSE	0.19454	17.6765	15.4453	Factor_Age_Young	Old	No	lmer
Slc1a5	tr|Q9ESU7|Q9ESU7_MOUSE	0.139626	0.701776	0.542003	Factor_Age_Young	Old	No	lmer
Atp2b1	sp|G5E829|AT2B1_MOUSE	-0.0231048	0.211173	0.154921	Factor_Age_Young	Old	No	lmer
C2	sp|P21180|CO2_MOUSE	0.244242	1.65334	1.32143	Factor_Age_Young	Old	No	lmer
Mpc1	sp|P63030|MPC1_MOUSE	-0.32444	3.61114	2.93747	Factor_Age_Young	Old	No	lmer
Inip	sp|Q3TXT3|SOSSC_MOUSE	0.541362	1.89339	1.51819	Factor_Age_Young	Old	No	lm
Igbp1	sp|Q61249|IGBP1_MOUSE	0.0423219	0.547982	0.419024	Factor_Age_Young	Old	No	lmer
Lnpk	sp|Q7TQ95|LNP_MOUSE	0.0346641	0.185902	0.136019	Factor_Age_Young	Old	No	lmer
Safb2	sp|Q80YR5|SAFB2_MOUSE	0.0344905	0.360834	0.27227	Factor_Age_Young	Old	No	lmer
Psip1	sp|Q99JF8|PSIP1_MOUSE	0.189758	1.68187	1.34511	Factor_Age_Young	Old	No	lmer
Pde3a	sp|Q9Z0X4|PDE3A_MOUSE	0.128865	0.888401	0.694443	Factor_Age_Young	Old	No	lmer
Tra2a	tr|E9QP00|E9QP00_MOUSE	0.0682842	0.289385	0.215472	Factor_Age_Young	Old	No	lmer
Impdh1	tr|F7DEU6|F7DEU6_MOUSE	0.287526	1.36635	1.08736	Factor_Age_Young	Old	No	lmer
Bdh2	tr|G3UWD3|G3UWD3_MOUSE	-0.106343	0.690183	0.532572	Factor_Age_Young	Old	No	lmer
Rab23	tr|Q9D4I9|Q9D4I9_MOUSE	0.181992	5.64247	4.64018	Factor_Age_Young	Old	No	lmer
Rbm25	sp|B2RY56|RBM25_MOUSE	0.149758	3.97876	3.23925	Factor_Age_Young	Old	No	lmer
Csnk2b	sp|P67871|CSK2B_MOUSE	-0.0990165	1.38977	1.1059	Factor_Age_Young	Old	No	lmer
Ptk7	sp|Q8BKG3|PTK7_MOUSE	0.485242	7.46373	6.18493	Factor_Age_Young	Old	No	lmer
Trappc12	sp|Q8K2L8|TPC12_MOUSE	0.00682581	0.0822245	0.0575085	Factor_Age_Young	Old	No	lmer
Gid8	sp|Q9D7M1|GID8_MOUSE	0.0814092	1.28271	1.01821	Factor_Age_Young	Old	No	lmer
Jak3	tr|A0A0R4J0R7|A0A0R4J0R7_MOUSE	-0.00422483	0.0319836	0.0211472	Factor_Age_Young	Old	No	lm
Opa1	tr|F6U775|F6U775_MOUSE	-0.35117	2.31815	1.86756	Factor_Age_Young	Old	No	lmer
Kctd10	tr|F8WGQ9|F8WGQ9_MOUSE	0.14731	1.67418	1.33882	Factor_Age_Young	Old	No	lmer
Dnal4	tr|Q8CDT8|Q8CDT8_MOUSE	0.11071	0.384117	0.291115	Factor_Age_Young	Old	No	lm
Ube2g2	sp|P60605|UB2G2_MOUSE	0.0307831	0.272465	0.20181	Factor_Age_Young	Old	No	lmer
Fer	sp|P70451|FER_MOUSE	0.20582	3.34267	2.71515	Factor_Age_Young	Old	No	lmer
Pum1	sp|Q80U78|PUM1_MOUSE	0.110077	2.14726	1.72454	Factor_Age_Young	Old	No	lmer
Smndc1	sp|Q8BGT7|SPF30_MOUSE	0.483207	5.16862	4.24818	Factor_Age_Young	Old	No	lmer
Mrto4	sp|Q9D0I8|MRT4_MOUSE	0.212801	4.37039	3.57343	Factor_Age_Young	Old	No	lmer
Nebl	sp|Q9DC07|LNEBL_MOUSE	0.24438	0.909424	0.711653	Factor_Age_Young	Old	No	lmer
Smarca4	tr|A0A0R4J170|A0A0R4J170_MOUSE	0.267963	5.95418	4.89513	Factor_Age_Young	Old	No	lmer
Ugt2b37	tr|Q8VCN3|Q8VCN3_MOUSE	0.235905	0.485801	0.371011	Factor_Age_Young	Old	No	lmer
Slx9	sp|P58468|SLX9_MOUSE	1.47613	4.46172	3.65302	Factor_Age_Young	Old	No	lm
Ncf4	sp|P97369|NCF4_MOUSE	0.395958	1.56943	1.25251	Factor_Age_Young	Old	No	lmer
Usp20	sp|Q8C6M1|UBP20_MOUSE	-0.175497	2.52035	2.03219	Factor_Age_Young	Old	No	lmer
Gtf2f2	sp|Q8R0A0|T2FB_MOUSE	0.192446	2.05136	1.64748	Factor_Age_Young	Old	No	lmer
Ak6	sp|Q8VCP8|KAD6_MOUSE	-0.0933896	0.743781	0.576355	Factor_Age_Young	Old	No	lm
Ccdc47	sp|Q9D024|CCD47_MOUSE	-0.0149834	0.126587	0.0900337	Factor_Age_Young	Old	No	lmer
Svil	tr|A0A1B0GS91|A0A1B0GS91_MOUSE	0.415489	6.34743	5.23284	Factor_Age_Young	Old	No	lmer
Ofd1	tr|A2AEG2|A2AEG2_MOUSE	0.0524573	0.152397	0.110919	Factor_Age_Young	Old	No	lmer
Ankrd26	tr|D3Z482|D3Z482_MOUSE	-0.191059	0.821276	0.639648	Factor_Age_Young	Old	No	lm
Slc6a18	sp|O88576|S6A18_MOUSE	0.0497175	0.117598	0.0833235	Factor_Age_Young	Old	No	lmer
Gsr	sp|P47791|GSHR_MOUSE	0.101697	0.602068	0.462137	Factor_Age_Young	Old	No	lmer
Cand2	sp|Q6ZQ73|CAND2_MOUSE	0.0195513	0.0580025	0.0405008	Factor_Age_Young	Old	No	lmer
Rdh10	sp|Q8VCH7|RDH10_MOUSE	-0.127263	0.793123	0.617007	Factor_Age_Young	Old	No	lmer
Smap1	sp|Q91VZ6|SMAP1_MOUSE	-0.00696326	0.0616644	0.0431102	Factor_Age_Young	Old	No	lmer
Dr1	sp|Q91WV0|NC2B_MOUSE	-0.00333787	0.0168509	0.0112639	Factor_Age_Young	Old	No	lmer
Tdrd7	tr|A0A0A0MQD1|A0A0A0MQD1_MOUSE	0.203522	1.99353	1.5997	Factor_Age_Young	Old	No	lmer
IgG3	tr|A0A1Y7VJN6|A0A1Y7VJN6_MOUSE	2.50125	1.82449	1.4622	Factor_Age_Young	Old	No	lmer
Ehbp1l1	tr|E9QP49|E9QP49_MOUSE	0.361306	2.2099	1.77809	Factor_Age_Young	Old	No	lmer
Psap	tr|J3QPG5|J3QPG5_MOUSE	0.0754288	0.15366	0.111907	Factor_Age_Young	Old	No	lmer
Accs	sp|A2AIG8|1A1L1_MOUSE	0.476775	5.3685	4.41206	Factor_Age_Young	Old	No	lm
Atxn10	sp|P28658|ATX10_MOUSE	0.0787248	1.38126	1.09998	Factor_Age_Young	Old	No	lmer
Fnbp1	sp|Q80TY0|FNBP1_MOUSE	0.483397	5.06273	4.15824	Factor_Age_Young	Old	No	lmer
Cacfd1	sp|Q8BG21|FLOWR_MOUSE	-0.143382	0.347607	0.261428	Factor_Age_Young	Old	No	lm
Phyhipl	sp|Q8BGT8|PHIPL_MOUSE	-0.0457253	0.662114	0.510784	Factor_Age_Young	Old	No	lmer
Lpcat3	sp|Q91V01|MBOA5_MOUSE	-0.184787	2.94127	2.37748	Factor_Age_Young	Old	No	lmer
Chic2	sp|Q9D9G3|CHIC2_MOUSE	0.0975995	0.483079	0.369005	Factor_Age_Young	Old	No	lm
Tln2	tr|A0A1L1SQ51|A0A1L1SQ51_MOUSE	0.052965	1.18341	0.937939	Factor_Age_Young	Old	No	lmer
Mrps12	sp|O35680|RT12_MOUSE	-0.19031	2.68521	2.16711	Factor_Age_Young	Old	No	lmer
H2-Q7	sp|P14429|HA17_MOUSE	0.902386	2.39315	1.92952	Factor_Age_Young	Old	No	lm
Dennd5a	sp|Q6PAL8|DEN5A_MOUSE	0.171987	1.97271	1.58238	Factor_Age_Young	Old	No	lmer
Cptp	sp|Q8BS40|CPTP_MOUSE	0.221615	0.683581	0.527692	Factor_Age_Young	Old	No	lm
Mboat2	sp|Q8R3I2|MBOA2_MOUSE	0.0078491	0.026229	0.0174388	Factor_Age_Young	Old	No	lm
Slc5a2	sp|Q923I7|SC5A2_MOUSE	-0.29441	1.46855	1.16961	Factor_Age_Young	Old	No	lmer
CB069	sp|Q9D9H8|CB069_MOUSE	0.0502898	0.538472	0.411394	Factor_Age_Young	Old	No	lm
Stxbp2	tr|F8WGM5|F8WGM5_MOUSE	-0.0616235	0.723261	0.559496	Factor_Age_Young	Old	No	lmer
Hdac3	tr|Q3UM33|Q3UM33_MOUSE	0.171824	1.95977	1.57226	Factor_Age_Young	Old	No	lm
Cyp2j11	tr|Q3UNV2|Q3UNV2_MOUSE	-0.445536	2.28611	1.84071	Factor_Age_Young	Old	No	lmer
Cox5a	sp|P12787|COX5A_MOUSE	-0.388492	1.27801	1.01479	Factor_Age_Young	Old	No	lmer
Phka1	sp|P18826|KPB1_MOUSE	0.0323231	0.401434	0.305386	Factor_Age_Young	Old	No	lmer
Mgmt	sp|P26187|MGMT_MOUSE	0.16416	1.48055	1.17892	Factor_Age_Young	Old	No	lmer
Pebp1	sp|P70296|PEBP1_MOUSE	-0.101679	1.51471	1.20703	Factor_Age_Young	Old	No	lmer
Aarsd1	sp|Q3THG9|AASD1_MOUSE	0.0853178	0.381313	0.289047	Factor_Age_Young	Old	No	lmer
Ctdnep1	sp|Q3TP92|CNEP1_MOUSE	-0.0409751	0.19874	0.145098	Factor_Age_Young	Old	No	lm
Mre11	sp|Q61216|MRE11_MOUSE	0.247078	4.06018	3.30768	Factor_Age_Young	Old	No	lmer
Gm550	tr|A0A494BBN4|A0A494BBN4_MOUSE	0.611307	1.02811	0.809635	Factor_Age_Young	Old	No	lm
Pdzd2	tr|E9Q1M1|E9Q1M1_MOUSE	-0.0616273	0.196394	0.143499	Factor_Age_Young	Old	No	lmer
Cyp2c23	sp|E9Q5K4|CP2CN_MOUSE	0.847695	2.47943	1.99829	Factor_Age_Young	Old	No	lmer
Pvalb	sp|P32848|PRVA_MOUSE	-0.808048	2.70716	2.18441	Factor_Age_Young	Old	No	lmer
Eps15	sp|P42567|EPS15_MOUSE	0.100919	1.20058	0.951699	Factor_Age_Young	Old	No	lmer
Rpl23	sp|P62830|RL23_MOUSE	0.0119459	0.180842	0.132375	Factor_Age_Young	Old	No	lmer
Arf1	sp|P84078|ARF1_MOUSE	-0.0816023	0.614821	0.472259	Factor_Age_Young	Old	No	lmer
Heatr3	sp|Q8BQM4|HEAT3_MOUSE	0.0470729	0.399267	0.303655	Factor_Age_Young	Old	No	lmer
Trub2	sp|Q91WG3|TRUB2_MOUSE	-0.0242194	0.146042	0.10571	Factor_Age_Young	Old	No	lm
Vmp1	sp|Q99KU0|VMP1_MOUSE	-0.0493622	0.288332	0.214775	Factor_Age_Young	Old	No	lm
Gnpda2	sp|Q9CRC9|GNPI2_MOUSE	0.222354	1.64193	1.31227	Factor_Age_Young	Old	No	lmer
Cenpv	sp|Q9CXS4|CENPV_MOUSE	0.0567149	0.708325	0.547249	Factor_Age_Young	Old	No	lmer
Rpl22l1	sp|Q9D7S7|RL22L_MOUSE	0.214189	1.83208	1.46831	Factor_Age_Young	Old	No	lmer
Slc25a19	sp|Q9DAM5|TPC_MOUSE	-0.193834	2.65457	2.14225	Factor_Age_Young	Old	No	lmer
Crim1	sp|Q9JLL0|CRIM1_MOUSE	0.399523	2.32747	1.87462	Factor_Age_Young	Old	No	lm
Upk1b	sp|Q9Z2C6|UPK1B_MOUSE	-0.0951379	1.05373	0.83068	Factor_Age_Young	Old	No	lm
Gramd1b	tr|A0A1D5RLT6|A0A1D5RLT6_MOUSE	-0.291099	3.61528	2.94067	Factor_Age_Young	Old	No	lmer
Kif1b	tr|A0A5F8MPF0|A0A5F8MPF0_MOUSE	0.0500584	1.66052	1.32721	Factor_Age_Young	Old	No	lmer
Cask	tr|F6Y9I5|F6Y9I5_MOUSE	-0.22498	0.497046	0.380102	Factor_Age_Young	Old	No	lm
Naa12	tr|Q9CQX6|Q9CQX6_MOUSE	0.0772282	0.344639	0.259252	Factor_Age_Young	Old	No	lm
Numa1	sp|E9Q7G0|NUMA1_MOUSE	0.242371	7.15108	5.91306	Factor_Age_Young	Old	No	lmer
Cct4	sp|P80315|TCPD_MOUSE	-0.0406355	0.774796	0.601755	Factor_Age_Young	Old	No	lmer
Xdh	sp|Q00519|XDH_MOUSE	0.716844	9.14152	7.64996	Factor_Age_Young	Old	No	lmer
Mef2a	sp|Q60929|MEF2A_MOUSE	0.382937	1.78403	1.43088	Factor_Age_Young	Old	No	lm
B3glct	sp|Q8BHT6|B3GLT_MOUSE	0.186694	1.26591	1.00507	Factor_Age_Young	Old	No	lmer
Hirip3	sp|Q8BLH7|HIRP3_MOUSE	0.703837	2.00026	1.60555	Factor_Age_Young	Old	No	lm
P3h4	sp|Q8K2B0|SC65_MOUSE	0.567024	3.11256	2.52409	Factor_Age_Young	Old	No	lmer
Cluap1	sp|Q8R3P7|CLUA1_MOUSE	0.105058	1.24384	0.987539	Factor_Age_Young	Old	No	lmer
Smg8	sp|Q8VE18|SMG8_MOUSE	0.117418	2.86683	2.31425	Factor_Age_Young	Old	No	lmer
Atp5pb	sp|Q9CQQ7|AT5F1_MOUSE	-0.196581	1.67427	1.33882	Factor_Age_Young	Old	No	lmer
Ndufs7	sp|Q9DC70|NDUS7_MOUSE	-0.227635	2.1161	1.69983	Factor_Age_Young	Old	No	lmer
Arl6ip1	sp|Q9JKW0|AR6P1_MOUSE	-0.0392292	0.187526	0.137322	Factor_Age_Young	Old	No	lmer
Syngr2	sp|O55101|SNG2_MOUSE	0.459389	3.17119	2.57331	Factor_Age_Young	Old	No	lm
Exosc10	sp|P56960|EXOSX_MOUSE	0.241172	9.58794	8.03838	Factor_Age_Young	Old	No	lmer
Rab3a	sp|P63011|RAB3A_MOUSE	0.0675032	0.684543	0.528367	Factor_Age_Young	Old	No	lmer
Ptcd3	sp|Q14C51|PTCD3_MOUSE	-0.115705	1.84521	1.47948	Factor_Age_Young	Old	No	lmer
Gimap5	sp|Q8BWF2|GIMA5_MOUSE	0.256808	1.68937	1.35173	Factor_Age_Young	Old	No	lmer
Oxnad1	sp|Q8VE38|OXND1_MOUSE	-0.209318	2.00012	1.60555	Factor_Age_Young	Old	No	lmer
Nup160	sp|Q9Z0W3|NU160_MOUSE	0.13378	4.65816	3.81843	Factor_Age_Young	Old	No	lmer
Mocs2	tr|A0A0R4J206|A0A0R4J206_MOUSE	-0.169553	1.93133	1.54851	Factor_Age_Young	Old	No	lmer
Fus	sp|P56959|FUS_MOUSE	0.34849	4.58301	3.75589	Factor_Age_Young	Old	No	lmer
Vbp1	sp|P61759|PFD3_MOUSE	0.0444588	0.748329	0.579946	Factor_Age_Young	Old	No	lmer
Ubn1	sp|Q4G0F8|UBN1_MOUSE	0.0978838	0.848455	0.662706	Factor_Age_Young	Old	No	lm
Vps54	sp|Q5SPW0|VPS54_MOUSE	0.00733254	0.0405268	0.027917	Factor_Age_Young	Old	No	lmer
Nol11	sp|Q8BJW5|NOL11_MOUSE	0.339506	2.02499	1.62534	Factor_Age_Young	Old	No	lm
Eea1	sp|Q8BL66|EEA1_MOUSE	-0.0368834	0.522686	0.399993	Factor_Age_Young	Old	No	lmer
Slc31a2	sp|Q9CPU9|COPT2_MOUSE	0.400978	4.52786	3.70905	Factor_Age_Young	Old	No	lm
Mrpl51	sp|Q9CPY1|RM51_MOUSE	-0.164425	3.77656	3.0688	Factor_Age_Young	Old	No	lmer
Uqcc2	sp|Q9CQY6|UQCC2_MOUSE	-0.0712828	0.581475	0.445871	Factor_Age_Young	Old	No	lmer
Ccdc91	sp|Q9D8L5|CCD91_MOUSE	0.115179	3.02452	2.44753	Factor_Age_Young	Old	No	lmer
Fastkd5	tr|A0A0R4J291|A0A0R4J291_MOUSE	-0.0254068	0.381591	0.289208	Factor_Age_Young	Old	No	lmer
Ddx24	tr|F8WJA0|F8WJA0_MOUSE	0.134317	1.63695	1.30804	Factor_Age_Young	Old	No	lmer
Pou3f3	sp|P31361|PO3F3_MOUSE	-0.0413311	0.23522	0.173352	Factor_Age_Young	Old	No	lmer
Rab18	sp|P35293|RAB18_MOUSE	-0.056692	0.873179	0.682839	Factor_Age_Young	Old	No	lmer
Rabggtb	sp|P53612|PGTB2_MOUSE	0.04798	0.448973	0.342379	Factor_Age_Young	Old	No	lmer
Rgl3	sp|Q3UYI5|RGL3_MOUSE	0.153176	8.1894	6.80698	Factor_Age_Young	Old	No	lmer
Prpf38b	sp|Q80SY5|PR38B_MOUSE	0.184124	4.01052	3.26659	Factor_Age_Young	Old	No	lmer
Cc2d1b	sp|Q8BRN9|C2D1B_MOUSE	0.213079	6.79312	5.60951	Factor_Age_Young	Old	No	lmer
Psme3ip1	sp|Q91WE2|PIP30_MOUSE	0.262932	0.909947	0.711827	Factor_Age_Young	Old	No	lmer
Cotl1	sp|Q9CQI6|COTL1_MOUSE	0.49035	7.63661	6.32713	Factor_Age_Young	Old	No	lmer
Tmigd1	sp|Q9D7L8|TMIG1_MOUSE	-0.144661	0.382309	0.289802	Factor_Age_Young	Old	No	lmer
Fbxo6	sp|Q9QZN4|FBX6_MOUSE	0.128638	0.773506	0.600753	Factor_Age_Young	Old	No	lmer
Rabgap1l	tr|A0A0A6YY35|A0A0A6YY35_MOUSE	-0.0583142	0.283581	0.210971	Factor_Age_Young	Old	No	lmer
Cdh1	tr|A0A0R4IZW5|A0A0R4IZW5_MOUSE	0.10587	2.17162	1.74519	Factor_Age_Young	Old	No	lmer
Slc35a3	tr|E9Q3V2|E9Q3V2_MOUSE	-0.303283	1.48625	1.18322	Factor_Age_Young	Old	No	lmer
Crmp1	tr|Q6P1J1|Q6P1J1_MOUSE	0.461859	5.72629	4.70572	Factor_Age_Young	Old	No	lmer
Apex1	sp|P28352|APEX1_MOUSE	0.22042	1.93632	1.55245	Factor_Age_Young	Old	No	lmer
G6pc3	sp|Q6NSQ9|G6PC3_MOUSE	0.0609503	0.39808	0.302718	Factor_Age_Young	Old	No	lm
Ddx51	sp|Q6P9R1|DDX51_MOUSE	0.533471	1.56475	1.24897	Factor_Age_Young	Old	No	lmer
Ythdf3	sp|Q8BYK6|YTHD3_MOUSE	0.239477	2.73558	2.2073	Factor_Age_Young	Old	No	lmer
Afap1l1	sp|Q8BZI0|AF1L1_MOUSE	0.197579	0.830009	0.646783	Factor_Age_Young	Old	No	lmer
Shmt2	sp|Q9CZN7|GLYM_MOUSE	-0.398376	4.32025	3.52952	Factor_Age_Young	Old	No	lmer
Adck1	sp|Q9D0L4|ADCK1_MOUSE	-0.185617	3.72146	3.02528	Factor_Age_Young	Old	No	lmer
Rab11fip5	tr|A0A0N4SW73|A0A0N4SW73_MOUSE	0.0450853	0.261186	0.193162	Factor_Age_Young	Old	No	lmer
Met	sp|P16056|MET_MOUSE	-0.109133	1.67462	1.33893	Factor_Age_Young	Old	No	lmer
Acyp2	sp|P56375|ACYP2_MOUSE	-0.310159	13.3195	11.3675	Factor_Age_Young	Old	No	lmer
Pttg1ip	sp|Q8R143|PTTG_MOUSE	0.206272	2.04817	1.64475	Factor_Age_Young	Old	No	lmer
Fgfr1op2	sp|Q9CRA9|FGOP2_MOUSE	0.0633594	0.626187	0.481816	Factor_Age_Young	Old	No	lmer
Nup50	sp|Q9JIH2|NUP50_MOUSE	0.0986754	0.723699	0.559861	Factor_Age_Young	Old	No	lmer
Dguok	sp|Q9QX60|DGUOK_MOUSE	0.0685424	2.49126	2.00784	Factor_Age_Young	Old	No	lmer
BC035947	tr|B2RQY6|B2RQY6_MOUSE	0.187141	0.67647	0.522082	Factor_Age_Young	Old	No	lm
Cp	tr|E9PZD8|E9PZD8_MOUSE	0.891443	10.1471	8.51376	Factor_Age_Young	Old	No	lmer
Mrps10	tr|G5E8U5|G5E8U5_MOUSE	-0.136895	0.87479	0.683793	Factor_Age_Young	Old	No	lmer
Rnaset2b	sp|C0HKG6|RNT2B_MOUSE	0.0654126	0.221858	0.163609	Factor_Age_Young	Old	No	lmer
Pgrmc1	sp|O55022|PGRC1_MOUSE	-0.0272653	0.0905621	0.0638516	Factor_Age_Young	Old	No	lmer
Usp9x	sp|P70398|USP9X_MOUSE	0.0353784	0.870962	0.68105	Factor_Age_Young	Old	No	lmer
Gvin1	sp|Q80SU7|GVIN1_MOUSE	0.178532	1.32509	1.05298	Factor_Age_Young	Old	No	lm
Bend7	sp|Q8BSV3|BEND7_MOUSE	0.0136432	0.0620618	0.0433652	Factor_Age_Young	Old	No	lm
Cavin3	sp|Q91VJ2|CAVN3_MOUSE	0.0282599	0.155436	0.113297	Factor_Age_Young	Old	No	lmer
Kiaa2013	sp|Q91X21|K2013_MOUSE	0.0491579	0.2946	0.219468	Factor_Age_Young	Old	No	lmer
Lrp1	sp|Q91ZX7|LRP1_MOUSE	0.531929	7.74196	6.41177	Factor_Age_Young	Old	No	lmer
Srrt	sp|Q99MR6|SRRT_MOUSE	0.134384	1.59656	1.27494	Factor_Age_Young	Old	No	lmer
Mtres1	sp|Q9CQF4|MRES1_MOUSE	-0.328899	2.64338	2.13344	Factor_Age_Young	Old	No	lmer
Strn3	tr|B2RQS1|B2RQS1_MOUSE	0.0929108	1.92138	1.54077	Factor_Age_Young	Old	No	lmer
Zw10	sp|O54692|ZW10_MOUSE	0.0169737	0.250144	0.184629	Factor_Age_Young	Old	No	lmer
Scd1	sp|P13516|ACOD1_MOUSE	0.492727	3.43973	2.79547	Factor_Age_Young	Old	No	lmer
Spout1	sp|Q3UHX9|CI114_MOUSE	0.0122625	0.0794875	0.0554282	Factor_Age_Young	Old	No	lm
Ppil4	sp|Q9CXG3|PPIL4_MOUSE	0.234223	4.45061	3.64415	Factor_Age_Young	Old	No	lmer
Pdcd6ip	sp|Q9WU78|PDC6I_MOUSE	0.194923	4.7088	3.85999	Factor_Age_Young	Old	No	lmer
Vti1b	tr|Q91XH6|Q91XH6_MOUSE	0.13662	2.483	2.00095	Factor_Age_Young	Old	No	lmer
Stxbp1	sp|O08599|STXB1_MOUSE	0.193132	1.60694	1.28311	Factor_Age_Young	Old	No	lmer
Efnb1	sp|P52795|EFNB1_MOUSE	0.103595	0.274786	0.203593	Factor_Age_Young	Old	No	lmer
Cops2	sp|P61202|CSN2_MOUSE	0.0110243	0.087528	0.0617738	Factor_Age_Young	Old	No	lmer
Tbc1d24	sp|Q3UUG6|TBC24_MOUSE	-0.0415376	0.155271	0.113243	Factor_Age_Young	Old	No	lmer
Slc36a1	sp|Q8K4D3|S36A1_MOUSE	-0.327673	3.06405	2.48193	Factor_Age_Young	Old	No	lm
Themis2	sp|Q91YX0|THMS2_MOUSE	1.46943	5.35658	4.40148	Factor_Age_Young	Old	No	lmer
Nckipsd	sp|Q9ESJ4|SPN90_MOUSE	0.0926882	0.655277	0.505855	Factor_Age_Young	Old	No	lmer
2610301B20Rik	tr|B1AV75|B1AV75_MOUSE	0.176429	1.92514	1.54365	Factor_Age_Young	Old	No	lm
Bok	sp|O35425|BOK_MOUSE	0.0665352	0.650969	0.502041	Factor_Age_Young	Old	No	lmer
Prkaca	sp|P05132|KAPCA_MOUSE	0.138673	3.59808	2.92677	Factor_Age_Young	Old	No	lmer
Rras	sp|P10833|RRAS_MOUSE	0.260404	3.12276	2.53196	Factor_Age_Young	Old	No	lmer
Ctsk	sp|P55097|CATK_MOUSE	1.02675	1.35439	1.07701	Factor_Age_Young	Old	No	lm
Fkbp10	sp|Q61576|FKB10_MOUSE	0.696338	4.34178	3.54744	Factor_Age_Young	Old	No	lmer
Nelfa	sp|Q8BG30|NELFA_MOUSE	0.107727	0.807633	0.628581	Factor_Age_Young	Old	No	lmer
Maip1	sp|Q8BHE8|MAIP1_MOUSE	-0.214211	3.02613	2.44876	Factor_Age_Young	Old	No	lmer
Trpm6	sp|Q8CIR4|TRPM6_MOUSE	-0.0562244	0.251139	0.185449	Factor_Age_Young	Old	No	lmer
Abcf3	sp|Q8K268|ABCF3_MOUSE	0.135646	1.99935	1.60494	Factor_Age_Young	Old	No	lmer
Sdhb	sp|Q9CQA3|SDHB_MOUSE	-0.251727	2.73017	2.20307	Factor_Age_Young	Old	No	lmer
Ilf2	sp|Q9CXY6|ILF2_MOUSE	0.116542	2.13142	1.71201	Factor_Age_Young	Old	No	lmer
Scnn1b	sp|Q9WU38|SCNNB_MOUSE	-0.111524	0.934478	0.732712	Factor_Age_Young	Old	No	lm
Camk2d	tr|A0A0G2JGS4|A0A0G2JGS4_MOUSE	0.358655	6.34664	5.23269	Factor_Age_Young	Old	No	lmer
Cnbp	tr|A0A0N4SVS6|A0A0N4SVS6_MOUSE	-0.0834299	0.401274	0.305288	Factor_Age_Young	Old	No	lm
Rapgef1	tr|Q3UHC1|Q3UHC1_MOUSE	0.271357	3.01841	2.44217	Factor_Age_Young	Old	No	lmer
Trdmt1	sp|O55055|TRDMT_MOUSE	0.200137	0.53166	0.405987	Factor_Age_Young	Old	No	lm
Reg3b	sp|P35230|REG3B_MOUSE	-0.446795	0.546231	0.417542	Factor_Age_Young	Old	No	lm
Ptprd	sp|Q64487|PTPRD_MOUSE	-0.0421452	0.859642	0.671515	Factor_Age_Young	Old	No	lmer
Ube3c	sp|Q80U95|UBE3C_MOUSE	0.0597934	0.764062	0.592596	Factor_Age_Young	Old	No	lmer
Impa2	sp|Q91UZ5|IMPA2_MOUSE	-0.131717	2.52274	2.03427	Factor_Age_Young	Old	No	lmer
Ormdl2	sp|Q9CQZ0|ORML2_MOUSE	0.122788	2.23548	1.79878	Factor_Age_Young	Old	No	lm
Mbd3	sp|Q9Z2D8|MBD3_MOUSE	0.193687	7.3098	6.04928	Factor_Age_Young	Old	No	lmer
Epb41l1	tr|E9PV14|E9PV14_MOUSE	-0.00759367	0.0456752	0.0313898	Factor_Age_Young	Old	No	lmer
Sec14l1	sp|A8Y5H7|S14L1_MOUSE	0.0941817	0.993693	0.781782	Factor_Age_Young	Old	No	lmer
Capza2	sp|P47754|CAZA2_MOUSE	0.171566	4.29504	3.5083	Factor_Age_Young	Old	No	lmer
Timmdc1	sp|Q8BUY5|TIDC1_MOUSE	-0.133856	2.23185	1.7957	Factor_Age_Young	Old	No	lmer
Yipf4	sp|Q8C407|YIPF4_MOUSE	-0.00455327	0.0360303	0.0244324	Factor_Age_Young	Old	No	lmer
Specc1l	tr|A0A0R4J0J8|A0A0R4J0J8_MOUSE	0.177717	2.60741	2.10262	Factor_Age_Young	Old	No	lmer
Unc93b1	tr|E9PYK0|E9PYK0_MOUSE	0.0787708	0.155379	0.113296	Factor_Age_Young	Old	No	lmer
Rdh16f2	tr|Q8K3M1|Q8K3M1_MOUSE	0.717594	3.94187	3.20971	Factor_Age_Young	Old	No	lmer
H2ax	sp|P27661|H2AX_MOUSE	0.0870972	0.761115	0.590218	Factor_Age_Young	Old	No	lmer
Casp3	sp|P70677|CASP3_MOUSE	0.0850774	0.997772	0.784556	Factor_Age_Young	Old	No	lmer
Selenoh	sp|Q3UQA7|SELH_MOUSE	0.251755	2.14114	1.72041	Factor_Age_Young	Old	No	lmer
Antkmt	sp|Q501J2|ANKMT_MOUSE	0.0479692	0.451578	0.344408	Factor_Age_Young	Old	No	lmer
Larp4	sp|Q8BWW4|LARP4_MOUSE	-0.0065894	0.0266915	0.0178424	Factor_Age_Young	Old	No	lmer
Dis3l	sp|Q8C0S1|DI3L1_MOUSE	0.196719	4.69147	3.84441	Factor_Age_Young	Old	No	lmer
Edc3	sp|Q8K2D3|EDC3_MOUSE	0.137257	3.22489	2.6174	Factor_Age_Young	Old	No	lmer
Ubap2	sp|Q91VX2|UBAP2_MOUSE	0.181059	0.912924	0.714488	Factor_Age_Young	Old	No	lmer
Osbpl1a	sp|Q91XL9|OSBL1_MOUSE	-0.023941	0.408353	0.311305	Factor_Age_Young	Old	No	lmer
Letmd1	sp|Q924L1|LTMD1_MOUSE	-0.12227	3.55935	2.89409	Factor_Age_Young	Old	No	lmer
Ndufa10	sp|Q99LC3|NDUAA_MOUSE	-0.259858	1.78228	1.42964	Factor_Age_Young	Old	No	lmer
Psmb2	sp|Q9R1P3|PSB2_MOUSE	0.0624177	0.929116	0.728066	Factor_Age_Young	Old	No	lmer
Sh3glb1	tr|A0A0G2JEC4|A0A0G2JEC4_MOUSE	0.224522	1.20003	0.951357	Factor_Age_Young	Old	No	lmer
Mgl2	tr|A9XX86|A9XX86_MOUSE	0.506092	2.04874	1.64517	Factor_Age_Young	Old	No	lmer
Ston2	tr|E9PXP7|E9PXP7_MOUSE	0.0473662	0.513925	0.393563	Factor_Age_Young	Old	No	lmer
Nme1	sp|P15532|NDKA_MOUSE	-0.102744	1.41152	1.12314	Factor_Age_Young	Old	No	lmer
Por	sp|P37040|NCPR_MOUSE	-0.260553	1.69478	1.35616	Factor_Age_Young	Old	No	lmer
Smyd5	sp|Q3TYX3|SMYD5_MOUSE	0.2767	6.98555	5.776	Factor_Age_Young	Old	No	lmer
Ece1	sp|Q4PZA2|ECE1_MOUSE	0.132596	1.36672	1.08763	Factor_Age_Young	Old	No	lmer
Mtus1	sp|Q5HZI1|MTUS1_MOUSE	0.026185	0.125327	0.0891537	Factor_Age_Young	Old	No	lmer
Abcg1	sp|Q64343|ABCG1_MOUSE	0.433575	1.59338	1.27239	Factor_Age_Young	Old	No	lm
Nostrin	sp|Q6WKZ7|NOSTN_MOUSE	0.231187	1.66969	1.33487	Factor_Age_Young	Old	No	lm
Aldh1b1	sp|Q9CZS1|AL1B1_MOUSE	0.11572	2.7332	2.20543	Factor_Age_Young	Old	No	lmer
Cpn2	sp|Q9DBB9|CPN2_MOUSE	0.169001	1.59165	1.27097	Factor_Age_Young	Old	No	lmer
Col6a5	tr|A0A140T8W1|A0A140T8W1_MOUSE	-0.0846523	0.136915	0.0985623	Factor_Age_Young	Old	No	lmer
Nadk2	tr|A0A7N9VS49|A0A7N9VS49_MOUSE	-0.328608	5.53793	4.55104	Factor_Age_Young	Old	No	lmer
Stab1	tr|G3X973|G3X973_MOUSE	0.683185	7.64614	6.33273	Factor_Age_Young	Old	No	lmer
Ewsr1	tr|Q5SUS9|Q5SUS9_MOUSE	-0.260814	0.628494	0.483774	Factor_Age_Young	Old	No	lmer
Crym	sp|O54983|CRYM_MOUSE	0.09142	1.28659	1.02099	Factor_Age_Young	Old	No	lmer
Sod1	sp|P08228|SODC_MOUSE	-0.344753	1.74298	1.39666	Factor_Age_Young	Old	No	lmer
Anpep	sp|P97449|AMPN_MOUSE	-0.125488	1.84088	1.47572	Factor_Age_Young	Old	No	lmer
Ldhd	sp|Q7TNG8|LDHD_MOUSE	-0.168136	0.641849	0.494679	Factor_Age_Young	Old	No	lmer
Slc25a29	sp|Q8BL03|MCATL_MOUSE	-0.278092	4.24376	3.46551	Factor_Age_Young	Old	No	lm
Slc9a8	sp|Q8R4D1|SL9A8_MOUSE	-0.0644366	0.215575	0.158684	Factor_Age_Young	Old	No	lm
Ndufaf4	sp|Q9D1H6|NDUF4_MOUSE	-0.260439	3.74891	3.04723	Factor_Age_Young	Old	No	lmer
Igkv2-137	tr|A0A0B4J1H6|A0A0B4J1H6_MOUSE	1.60317	1.11671	0.881539	Factor_Age_Young	Old	No	lmer
Rdx	tr|A0A5F8MPB9|A0A5F8MPB9_MOUSE	-0.121937	1.09039	0.860432	Factor_Age_Young	Old	No	lmer
Asap2	tr|E9PX52|E9PX52_MOUSE	0.0301403	0.196066	0.143499	Factor_Age_Young	Old	No	lmer
Thsd7a	tr|E9QNR5|E9QNR5_MOUSE	-0.165043	2.64751	2.13677	Factor_Age_Young	Old	No	lmer
Gstt2	sp|Q61133|GSTT2_MOUSE	0.106874	1.08566	0.856715	Factor_Age_Young	Old	No	lmer
CG026	sp|Q8BGA7|CG026_MOUSE	-0.116898	0.657306	0.507306	Factor_Age_Young	Old	No	lmer
Ccm2	sp|Q8K2Y9|CCM2_MOUSE	0.284193	2.9226	2.36082	Factor_Age_Young	Old	No	lmer
Hexim1	sp|Q8R409|HEXI1_MOUSE	0.268306	0.793213	0.617022	Factor_Age_Young	Old	No	lmer
Cox6c	sp|Q9CPQ1|COX6C_MOUSE	-0.465129	1.70783	1.36669	Factor_Age_Young	Old	No	lmer
Fdx2	sp|Q9CPW2|FDX2_MOUSE	-0.0855829	0.436507	0.332311	Factor_Age_Young	Old	No	lmer
Telo2	sp|Q9DC40|TELO2_MOUSE	0.238527	1.60253	1.27955	Factor_Age_Young	Old	No	lmer
Secisbp2l	tr|A2AQE2|A2AQE2_MOUSE	-0.0566203	0.433782	0.330181	Factor_Age_Young	Old	No	lmer
Glrx2	tr|B7ZC40|B7ZC40_MOUSE	-0.145234	3.56966	2.90255	Factor_Age_Young	Old	No	lmer
Prxl2a	tr|Q3U125|Q3U125_MOUSE	-0.420251	3.80203	3.08905	Factor_Age_Young	Old	No	lmer
Cyp2a5	tr|Q91X75|Q91X75_MOUSE	-0.0405466	0.0589821	0.0411158	Factor_Age_Young	Old	No	lmer
Tinag	tr|Q9WUR0|Q9WUR0_MOUSE	-0.423542	1.06613	0.840731	Factor_Age_Young	Old	No	lmer
Flvcr1	sp|B2RXV4|FLVC1_MOUSE	0.646439	8.17912	6.79911	Factor_Age_Young	Old	No	lm
Myo10	sp|F8VQB6|MYO10_MOUSE	-0.00114623	0.0128314	0.00860324	Factor_Age_Young	Old	No	lmer
Casp12	sp|O08736|CASPC_MOUSE	0.60869	2.17014	1.74397	Factor_Age_Young	Old	No	lm
Rplp1	sp|P47955|RLA1_MOUSE	0.0373732	0.441105	0.336117	Factor_Age_Young	Old	No	lmer
Lxn	sp|P70202|LXN_MOUSE	0.417276	2.5813	2.08128	Factor_Age_Young	Old	No	lmer
Ppp2r5c	sp|Q60996|2A5G_MOUSE	0.0986096	0.994065	0.78191	Factor_Age_Young	Old	No	lmer
Gns	sp|Q8BFR4|GNS_MOUSE	0.183436	1.0263	0.808405	Factor_Age_Young	Old	No	lmer
Fbxo21	sp|Q8VDH1|FBX21_MOUSE	0.0638871	0.276311	0.204941	Factor_Age_Young	Old	No	lmer
Stk26	sp|Q99JT2|STK26_MOUSE	0.14738	1.19207	0.944698	Factor_Age_Young	Old	No	lmer
Ehd1	sp|Q9WVK4|EHD1_MOUSE	-0.116653	1.63639	1.30772	Factor_Age_Young	Old	No	lmer
Taldo1	tr|A0A1B0GR11|A0A1B0GR11_MOUSE	-0.0117325	0.0574918	0.0402735	Factor_Age_Young	Old	No	lmer
Ppp4r3a	tr|E9Q481|E9Q481_MOUSE	0.0505865	1.1793	0.934751	Factor_Age_Young	Old	No	lmer
Srsf11	tr|E9Q6E5|E9Q6E5_MOUSE	0.0514598	0.542955	0.414804	Factor_Age_Young	Old	No	lmer
Wdfy3	tr|G3UYW1|G3UYW1_MOUSE	0.218393	5.69875	4.68482	Factor_Age_Young	Old	No	lmer
Pctp	tr|Q5SV41|Q5SV41_MOUSE	-0.198493	2.2031	1.77264	Factor_Age_Young	Old	No	lmer
Ren1	sp|P06281|RENI1_MOUSE	-0.49634	3.53372	2.87306	Factor_Age_Young	Old	No	lmer
Tango2	sp|P54797|TNG2_MOUSE	-0.249595	9.49356	7.95624	Factor_Age_Young	Old	No	lmer
Lpar6	sp|Q8BMC0|LPAR6_MOUSE	-0.27028	3.74113	3.04136	Factor_Age_Young	Old	No	lm
Psmd6	sp|Q99JI4|PSMD6_MOUSE	-0.0350603	0.548172	0.419037	Factor_Age_Young	Old	No	lmer
Dusp6	sp|Q9DBB1|DUS6_MOUSE	0.0417702	0.149312	0.108219	Factor_Age_Young	Old	No	lm
Dynlrb1	tr|A2AVR9|A2AVR9_MOUSE	0.0698533	0.782557	0.608537	Factor_Age_Young	Old	No	lmer
Lrrc47	tr|E9PV22|E9PV22_MOUSE	0.153552	6.6053	5.45048	Factor_Age_Young	Old	No	lmer
Camsap2	tr|H7BX08|H7BX08_MOUSE	0.236665	6.8673	5.67366	Factor_Age_Young	Old	No	lmer
Smim26	tr|Q3V460|Q3V460_MOUSE	-0.214667	2.42162	1.95198	Factor_Age_Young	Old	No	lm
Atp5f1e	sp|P56382|ATP5E_MOUSE	-0.270209	1.29466	1.02739	Factor_Age_Young	Old	No	lmer
Sh3glb2	sp|Q8R3V5|SHLB2_MOUSE	-0.0113745	0.0648796	0.0451332	Factor_Age_Young	Old	No	lmer
Foxp1	tr|H3BLF2|H3BLF2_MOUSE	0.0446883	0.111926	0.0797886	Factor_Age_Young	Old	No	lm
Dennd5b	sp|A2RSQ0|DEN5B_MOUSE	0.0763099	1.98086	1.58918	Factor_Age_Young	Old	No	lmer
Slc18b1	sp|D3Z5L6|S18B1_MOUSE	-0.0383844	0.165048	0.120478	Factor_Age_Young	Old	No	lm
Man2b2	sp|O54782|MA2B2_MOUSE	0.46296	1.6152	1.28979	Factor_Age_Young	Old	No	lmer
Vkorc1l1	sp|Q6TEK5|VKORL_MOUSE	-0.0400308	0.516756	0.395597	Factor_Age_Young	Old	No	lm
Ankzf1	sp|Q80UU1|ANKZ1_MOUSE	-0.104329	1.25167	0.993651	Factor_Age_Young	Old	No	lmer
Znf276	sp|Q8CE64|ZN276_MOUSE	0.61698	2.69781	2.17722	Factor_Age_Young	Old	No	lm
Fgb	sp|Q8K0E8|FIBB_MOUSE	0.289602	0.663742	0.512129	Factor_Age_Young	Old	No	lmer
Commd1	sp|Q8K4M5|COMD1_MOUSE	0.0119953	0.12248	0.0870134	Factor_Age_Young	Old	No	lmer
Ttc8	sp|Q8VD72|TTC8_MOUSE	0.0699896	0.495689	0.379215	Factor_Age_Young	Old	No	lmer
Lrrfip2	tr|A0A668KLE1|A0A668KLE1_MOUSE	0.15945	2.98979	2.41731	Factor_Age_Young	Old	No	lmer
Itga8	sp|A2ARA8|ITA8_MOUSE	0.522568	8.74205	7.30164	Factor_Age_Young	Old	No	lmer
Arhgap31	sp|A6X8Z5|RHG31_MOUSE	0.064153	0.215737	0.158707	Factor_Age_Young	Old	No	lm
Map2k4	sp|P47809|MP2K4_MOUSE	-0.0184391	0.189901	0.138854	Factor_Age_Young	Old	No	lmer
Bcap29	sp|Q61334|BAP29_MOUSE	0.0900904	1.52024	1.21154	Factor_Age_Young	Old	No	lmer
Sf3b4	sp|Q8QZY9|SF3B4_MOUSE	0.143058	0.553823	0.423627	Factor_Age_Young	Old	No	lmer
Rfc3	sp|Q8R323|RFC3_MOUSE	0.258736	3.83617	3.11887	Factor_Age_Young	Old	No	lmer
Ing1	sp|Q9QXV3|ING1_MOUSE	0.19709	3.28568	2.66794	Factor_Age_Young	Old	No	lm
Hsd3b9	tr|E9Q007|E9Q007_MOUSE	0.527989	2.75978	2.22777	Factor_Age_Young	Old	No	lmer
Tmx3	sp|Q8BXZ1|TMX3_MOUSE	0.23683	7.16171	5.92283	Factor_Age_Young	Old	No	lmer
Lrrc8c	sp|Q8R502|LRC8C_MOUSE	0.272118	2.35474	1.89775	Factor_Age_Young	Old	No	lmer
Chchd4	sp|Q8VEA4|MIA40_MOUSE	-0.299363	0.415906	0.316601	Factor_Age_Young	Old	No	lm
Klkb1	sp|P26262|KLKB1_MOUSE	-0.166076	0.655462	0.5059	Factor_Age_Young	Old	No	lmer
Pold1	sp|P52431|DPOD1_MOUSE	0.309955	7.1105	5.88036	Factor_Age_Young	Old	No	lmer
Pkn2	sp|Q8BWW9|PKN2_MOUSE	0.186707	13.0305	11.1004	Factor_Age_Young	Old	No	lmer
Brd3	sp|Q8K2F0|BRD3_MOUSE	0.165551	2.84257	2.29514	Factor_Age_Young	Old	No	lmer
Anxa13	sp|Q99JG3|ANX13_MOUSE	-0.54476	1.61799	1.29216	Factor_Age_Young	Old	No	lmer
Aurkaip1	sp|Q9DCJ7|AKIP_MOUSE	-0.000935669	0.00158304	0.00123282	Factor_Age_Young	Old	No	lm
Chd5	tr|E9PYL1|E9PYL1_MOUSE	0.0146148	0.0909989	0.0642353	Factor_Age_Young	Old	No	lmer
Cops5	sp|O35864|CSN5_MOUSE	-0.000722717	0.00643542	0.00422934	Factor_Age_Young	Old	No	lmer
Mup4	sp|P11590|MUP4_MOUSE	0.670118	0.896803	0.700965	Factor_Age_Young	Old	No	lmer
Kcnq1	sp|P97414|KCNQ1_MOUSE	0.270917	1.18114	0.936212	Factor_Age_Young	Old	No	lm
Gabpa	sp|Q00422|GABPA_MOUSE	0.234716	2.54741	2.05398	Factor_Age_Young	Old	No	lmer
Ace2	sp|Q8R0I0|ACE2_MOUSE	-0.34837	2.50681	2.02123	Factor_Age_Young	Old	No	lmer
Yipf1	sp|Q91VU1|YIPF1_MOUSE	0.133201	1.36441	1.08551	Factor_Age_Young	Old	No	lm
Ncdn	sp|Q9Z0E0|NCDN_MOUSE	0.129068	1.3065	1.03729	Factor_Age_Young	Old	No	lmer
Myo1b	tr|Q7TQD7|Q7TQD7_MOUSE	0.327349	5.28999	4.34602	Factor_Age_Young	Old	No	lmer
Stx7	sp|O70439|STX7_MOUSE	0.0207461	0.114354	0.0813178	Factor_Age_Young	Old	No	lmer
Gnaz	sp|O70443|GNAZ_MOUSE	-0.0612945	0.360385	0.271883	Factor_Age_Young	Old	No	lmer
Parg	sp|O88622|PARG_MOUSE	0.185885	4.68013	3.83483	Factor_Age_Young	Old	No	lmer
Glud1	sp|P26443|DHE3_MOUSE	-0.201534	1.24777	0.99074	Factor_Age_Young	Old	No	lmer
Gstm5	sp|P48774|GSTM5_MOUSE	0.319451	5.47675	4.50087	Factor_Age_Young	Old	No	lmer
Arhgap17	sp|Q3UIA2|RHG17_MOUSE	0.180641	0.984281	0.774321	Factor_Age_Young	Old	No	lmer
Ankrd28	sp|Q505D1|ANR28_MOUSE	-0.00816322	0.0709446	0.0494151	Factor_Age_Young	Old	No	lmer
Gnas	sp|Q6R0H7|GNAS1_MOUSE	-0.0165238	0.288876	0.215142	Factor_Age_Young	Old	No	lmer
Slc17a5	sp|Q8BN82|S17A5_MOUSE	-0.254413	2.32137	1.86993	Factor_Age_Young	Old	No	lmer
Sidt2	sp|Q8CIF6|SIDT2_MOUSE	0.157549	1.12706	0.890339	Factor_Age_Young	Old	No	lmer
Cdc37l1	sp|Q9CZP7|CD37L_MOUSE	-0.0864152	0.85637	0.669006	Factor_Age_Young	Old	No	lmer
Dtna	sp|Q9D2N4|DTNA_MOUSE	0.15347	7.71672	6.39184	Factor_Age_Young	Old	No	lmer
Recql	sp|Q9Z129|RECQ1_MOUSE	0.452303	8.09735	6.728	Factor_Age_Young	Old	No	lmer
Syde1	tr|G3X960|G3X960_MOUSE	0.253637	4.12743	3.3651	Factor_Age_Young	Old	No	lmer
Tpp1	sp|O89023|TPP1_MOUSE	0.185013	1.79552	1.43955	Factor_Age_Young	Old	No	lmer
Lamp1	sp|P11438|LAMP1_MOUSE	0.248925	3.47683	2.82613	Factor_Age_Young	Old	No	lmer
Ogfod1	sp|Q3U0K8|OGFD1_MOUSE	-0.219537	1.3119	1.04184	Factor_Age_Young	Old	No	lm
Shank3	sp|Q4ACU6|SHAN3_MOUSE	0.126474	1.44017	1.14638	Factor_Age_Young	Old	No	lmer
St8sia1	sp|Q64687|SIA8A_MOUSE	0.130272	0.677655	0.522982	Factor_Age_Young	Old	No	lmer
Vma21	sp|Q78T54|VMA21_MOUSE	0.311403	1.00943	0.794164	Factor_Age_Young	Old	No	lm
Rpf1	sp|Q7TND5|RPF1_MOUSE	0.180574	0.993031	0.781283	Factor_Age_Young	Old	No	lm
Lage3	sp|Q9CR70|LAGE3_MOUSE	0.0537242	0.365246	0.275454	Factor_Age_Young	Old	No	lm
Acp1	sp|Q9D358|PPAC_MOUSE	-0.104934	2.96106	2.39304	Factor_Age_Young	Old	No	lmer
Stk19	sp|Q9JHN8|STK19_MOUSE	-0.0248797	0.229074	0.168819	Factor_Age_Young	Old	No	lmer
Gng12	tr|A0A0N4SW28|A0A0N4SW28_MOUSE	-0.206142	2.89884	2.34123	Factor_Age_Young	Old	No	lmer
Ppp4r1	tr|E9QPR5|E9QPR5_MOUSE	0.0507713	0.574883	0.440589	Factor_Age_Young	Old	No	lmer
Son	tr|H9KV00|H9KV00_MOUSE	0.171612	3.77916	3.07012	Factor_Age_Young	Old	No	lmer
Mapkapk3	sp|Q3UMW7|MAPK3_MOUSE	0.253927	1.88786	1.51416	Factor_Age_Young	Old	No	lmer
Gramd2b	sp|Q6PEM6|GRM2B_MOUSE	-0.135041	1.73248	1.38793	Factor_Age_Young	Old	No	lmer
Fastkd3	sp|Q8BSN9|FAKD3_MOUSE	-0.136362	0.651762	0.502552	Factor_Age_Young	Old	No	lm
Phldb2	sp|Q8K1N2|PHLB2_MOUSE	0.0317106	0.265955	0.196761	Factor_Age_Young	Old	No	lmer
Clptm1	sp|Q8VBZ3|CLPT1_MOUSE	-0.0869746	0.720542	0.557141	Factor_Age_Young	Old	No	lmer
Cdc42ep5	sp|Q9Z0X0|BORG3_MOUSE	0.173802	0.634247	0.488478	Factor_Age_Young	Old	No	lm
Rrn3	sp|B2RS91|RRN3_MOUSE	0.473714	4.88911	4.01034	Factor_Age_Young	Old	No	lm
Hax1	sp|O35387|HAX1_MOUSE	-0.13378	4.0424	3.29261	Factor_Age_Young	Old	No	lmer
Emp2	sp|O88662|EMP2_MOUSE	0.788466	3.67139	2.98573	Factor_Age_Young	Old	No	lm
Stt3b	sp|Q3TDQ1|STT3B_MOUSE	0.022557	0.21894	0.16132	Factor_Age_Young	Old	No	lmer
Tmem199	sp|Q5SYH2|TM199_MOUSE	0.0384877	0.254163	0.187775	Factor_Age_Young	Old	No	lmer
Nes	sp|Q6P5H2|NEST_MOUSE	0.541468	2.37222	1.91264	Factor_Age_Young	Old	No	lmer
Mblac2	sp|Q8BL86|MBLC2_MOUSE	-0.201712	5.21749	4.2878	Factor_Age_Young	Old	No	lmer
E2f4	sp|Q8R0K9|E2F4_MOUSE	0.242391	0.959037	0.753179	Factor_Age_Young	Old	No	lm
Uqcrq	sp|Q9CQ69|QCR8_MOUSE	-0.327596	7.07588	5.854	Factor_Age_Young	Old	No	lmer
Haghl	sp|Q9DB32|HAGHL_MOUSE	-0.0946746	0.196255	0.143499	Factor_Age_Young	Old	No	lm
Ppp1r2	sp|Q9DCL8|IPP2_MOUSE	0.344254	4.2521	3.47235	Factor_Age_Young	Old	No	lmer
Irgm2	tr|A0A140LIF8|A0A140LIF8_MOUSE	0.932026	4.08952	3.33379	Factor_Age_Young	Old	No	lmer
Rps15a	sp|P62245|RS15A_MOUSE	0.0592694	1.24366	0.987442	Factor_Age_Young	Old	No	lmer
Nfia	sp|Q02780|NFIA_MOUSE	0.114332	1.05745	0.833558	Factor_Age_Young	Old	No	lmer
Trim28	sp|Q62318|TIF1B_MOUSE	0.349934	5.72408	4.70483	Factor_Age_Young	Old	No	lmer
Gpd2	sp|Q64521|GPDM_MOUSE	-0.283196	3.071	2.48792	Factor_Age_Young	Old	No	lmer
Csde1	sp|Q91W50|CSDE1_MOUSE	0.0108187	0.0890057	0.0626143	Factor_Age_Young	Old	No	lmer
Cds2	sp|Q99L43|CDS2_MOUSE	0.314686	1.86694	1.49701	Factor_Age_Young	Old	No	lmer
Btf3l4	sp|Q9CQH7|BT3L4_MOUSE	-0.080484	0.358959	0.270763	Factor_Age_Young	Old	No	lmer
Usp7	tr|E9PXY8|E9PXY8_MOUSE	0.0938053	1.44939	1.15435	Factor_Age_Young	Old	No	lmer
Chil3	sp|O35744|CHIL3_MOUSE	0.54728	1.09321	0.862241	Factor_Age_Young	Old	No	lmer
Rps14	sp|P62264|RS14_MOUSE	0.0101769	0.0976267	0.0690603	Factor_Age_Young	Old	No	lmer
Ufc1	sp|Q9CR09|UFC1_MOUSE	0.00413954	0.0179477	0.0120673	Factor_Age_Young	Old	No	lmer
Setd6	sp|Q9CWY3|SETD6_MOUSE	0.0828622	0.813965	0.63359	Factor_Age_Young	Old	No	lm
Tusc2	sp|Q9WVF8|TUSC2_MOUSE	-0.217749	5.233	4.29989	Factor_Age_Young	Old	No	lmer
Add3	tr|A0A494B9K4|A0A494B9K4_MOUSE	0.257297	0.786361	0.61166	Factor_Age_Young	Old	No	lm
Csnk1a1	tr|E9PWB2|E9PWB2_MOUSE	0.0418981	0.692261	0.534074	Factor_Age_Young	Old	No	lmer
Ift122	tr|E9Q9G8|E9Q9G8_MOUSE	0.0352962	0.414239	0.315563	Factor_Age_Young	Old	No	lmer
Erg	sp|P81270|ERG_MOUSE	0.204408	2.70002	2.17861	Factor_Age_Young	Old	No	lmer
Niban1	sp|Q3UW53|NIBA1_MOUSE	0.887388	23.0002	20.4232	Factor_Age_Young	Old	No	lmer
Fbxl4	sp|Q8BH70|FBXL4_MOUSE	-0.117833	2.01686	1.61847	Factor_Age_Young	Old	No	lmer
Vps26b	sp|Q8C0E2|VP26B_MOUSE	-0.00936634	0.0791701	0.0553221	Factor_Age_Young	Old	No	lmer
Yod1	sp|Q8CB27|OTU1_MOUSE	-0.23837	0.60978	0.468189	Factor_Age_Young	Old	No	lm
Ppm1f	sp|Q8CGA0|PPM1F_MOUSE	0.229332	3.19705	2.59477	Factor_Age_Young	Old	No	lmer
Cdc26	sp|Q99JP4|CDC26_MOUSE	0.401249	5.7871	4.75579	Factor_Age_Young	Old	No	lmer
Lman2	sp|Q9DBH5|LMAN2_MOUSE	-0.0352895	0.715575	0.55362	Factor_Age_Young	Old	No	lmer
Cflar	tr|A0A2C9F2D9|A0A2C9F2D9_MOUSE	0.260356	1.78289	1.42997	Factor_Age_Young	Old	No	lm
Tspan4	tr|A0A668KLD1|A0A668KLD1_MOUSE	0.351581	4.7611	3.90517	Factor_Age_Young	Old	No	lmer
Trim26	tr|J3QN94|J3QN94_MOUSE	0.331832	2.18377	1.75654	Factor_Age_Young	Old	No	lmer
Rnaseh1	sp|O70338|RNH1_MOUSE	0.235795	1.54211	1.23065	Factor_Age_Young	Old	No	lm
Gna12	sp|P27600|GNA12_MOUSE	0.0419325	0.266304	0.196992	Factor_Age_Young	Old	No	lmer
Prdx1	sp|P35700|PRDX1_MOUSE	-0.277639	10.8182	9.11504	Factor_Age_Young	Old	No	lmer
Plscr4	sp|P58196|PLS4_MOUSE	0.177041	1.14924	0.908706	Factor_Age_Young	Old	No	lmer
Lsm8	sp|Q6ZWM4|LSM8_MOUSE	0.181767	1.85448	1.48712	Factor_Age_Young	Old	No	lmer
Carnmt1	sp|Q80UY1|CARME_MOUSE	-0.037612	0.408687	0.311515	Factor_Age_Young	Old	No	lmer
Kirrel1	sp|Q80W68|KIRR1_MOUSE	0.134483	0.871913	0.681924	Factor_Age_Young	Old	No	lmer
Rap2c	sp|Q8BU31|RAP2C_MOUSE	0.140433	1.74637	1.39927	Factor_Age_Young	Old	No	lmer
Irgq	sp|Q8VIM9|IRGQ_MOUSE	0.167094	2.58596	2.08515	Factor_Age_Young	Old	No	lmer
Rtn4ip1	sp|Q924D0|RT4I1_MOUSE	-0.222648	5.26144	4.32185	Factor_Age_Young	Old	No	lmer
Uqcrfs1	sp|Q9CR68|UCRI_MOUSE	-0.298433	6.90967	5.70814	Factor_Age_Young	Old	No	lmer
Mdp1	sp|Q9D967|MGDP1_MOUSE	0.0443841	0.533833	0.407759	Factor_Age_Young	Old	No	lmer
Itih1	tr|F8WJ05|F8WJ05_MOUSE	0.0440856	0.374681	0.283596	Factor_Age_Young	Old	No	lmer
Sec23ip	tr|G3X928|G3X928_MOUSE	0.0177392	0.291688	0.217302	Factor_Age_Young	Old	No	lmer
Capn1	sp|O35350|CAN1_MOUSE	0.211045	1.89088	1.51635	Factor_Age_Young	Old	No	lmer
Igf2bp1	sp|O88477|IF2B1_MOUSE	0.396291	0.852235	0.665683	Factor_Age_Young	Old	No	lmer
Tfam	sp|P40630|TFAM_MOUSE	-0.167829	1.28088	1.01702	Factor_Age_Young	Old	No	lmer
Psmc1	sp|P62192|PRS4_MOUSE	0.0423251	0.575315	0.440871	Factor_Age_Young	Old	No	lmer
Bcl2l1	sp|Q64373|B2CL1_MOUSE	-0.673923	10.9997	9.25795	Factor_Age_Young	Old	No	lmer
Pggt1b	sp|Q8BUY9|PGTB1_MOUSE	0.219869	4.85009	3.97844	Factor_Age_Young	Old	No	lmer
Dlst	sp|Q9D2G2|ODO2_MOUSE	-0.323625	2.53752	2.04688	Factor_Age_Young	Old	No	lmer
Pdcl	sp|Q9DBX2|PHLP_MOUSE	0.138805	0.372754	0.281977	Factor_Age_Young	Old	No	lmer
Iyd	sp|Q9DCX8|IYD1_MOUSE	-0.0314673	0.109599	0.0780754	Factor_Age_Young	Old	No	lmer
Igsf8	tr|A0A0R4J117|A0A0R4J117_MOUSE	0.243164	3.41575	2.77632	Factor_Age_Young	Old	No	lmer
Rptor	tr|A2ACM0|A2ACM0_MOUSE	0.0359131	0.754182	0.584692	Factor_Age_Young	Old	No	lmer
Mcc	tr|E9PWI3|E9PWI3_MOUSE	0.0950883	0.960324	0.7541	Factor_Age_Young	Old	No	lmer
Pip5k1c	tr|F8WHW6|F8WHW6_MOUSE	0.158424	2.28406	1.83921	Factor_Age_Young	Old	No	lmer
Aldh1a7	sp|O35945|AL1A7_MOUSE	1.24443	21.4511	18.9596	Factor_Age_Young	Old	No	lmer
Atp1b3	sp|P97370|AT1B3_MOUSE	0.229527	1.25771	0.998778	Factor_Age_Young	Old	No	lmer
Ccdc127	sp|Q3TC33|CC127_MOUSE	-0.0455064	0.663296	0.511754	Factor_Age_Young	Old	No	lmer
Eepd1	sp|Q3TGW2|EEPD1_MOUSE	0.0988377	0.995908	0.783003	Factor_Age_Young	Old	No	lmer
Slc9a1	sp|Q61165|SL9A1_MOUSE	0.0672636	0.668381	0.515702	Factor_Age_Young	Old	No	lmer
Fnip1	sp|Q68FD7|FNIP1_MOUSE	0.0344541	0.244548	0.180612	Factor_Age_Young	Old	No	lm
Pcp4l1	sp|Q6W8Q3|PC4L1_MOUSE	-0.0294749	0.0593818	0.0414509	Factor_Age_Young	Old	No	lm
Slc9a7	sp|Q8BLV3|SL9A7_MOUSE	0.163595	0.564555	0.432219	Factor_Age_Young	Old	No	lm
Get4	sp|Q9D1H7|GET4_MOUSE	0.107146	1.59772	1.27579	Factor_Age_Young	Old	No	lmer
Tubb3	sp|Q9ERD7|TBB3_MOUSE	-0.0345688	0.543419	0.415133	Factor_Age_Young	Old	No	lmer
Matn2	tr|A0A0A0MQM7|A0A0A0MQM7_MOUSE	0.760783	7.84924	6.50821	Factor_Age_Young	Old	No	lmer
Nat8f7	sp|E0CYR6|NT8F7_MOUSE	-0.302251	0.941646	0.738765	Factor_Age_Young	Old	No	lmer
Serpind1	sp|P49182|HEP2_MOUSE	0.452874	6.00279	4.93389	Factor_Age_Young	Old	No	lmer
Pkm	sp|P52480|KPYM_MOUSE	0.177679	5.29749	4.35177	Factor_Age_Young	Old	No	lmer
Oga	sp|Q9EQQ9|OGA_MOUSE	-0.00293332	0.0301573	0.020142	Factor_Age_Young	Old	No	lmer
Odc1	sp|P00860|DCOR_MOUSE	-0.303832	1.71489	1.37276	Factor_Age_Young	Old	No	lm
Plxna1	sp|P70206|PLXA1_MOUSE	0.19514	3.744	3.0435	Factor_Age_Young	Old	No	lmer
Col6a1	sp|Q04857|CO6A1_MOUSE	0.014381	0.0230762	0.0154581	Factor_Age_Young	Old	No	lmer
Vcl	sp|Q64727|VINC_MOUSE	0.270617	3.04934	2.46894	Factor_Age_Young	Old	No	lmer
Tbc1d17	sp|Q8BYH7|TBC17_MOUSE	0.0487306	0.620232	0.476863	Factor_Age_Young	Old	No	lmer
Pex16	sp|Q91XC9|PEX16_MOUSE	-0.322312	2.27151	1.82869	Factor_Age_Young	Old	No	lmer
Ndufb4	sp|Q9CQC7|NDUB4_MOUSE	-0.163085	0.948332	0.744332	Factor_Age_Young	Old	No	lmer
Obp1a	sp|Q9D3H2|OBP1A_MOUSE	0.462705	0.606896	0.466136	Factor_Age_Young	Old	No	lmer
Gnai2	sp|P08752|GNAI2_MOUSE	0.166444	2.92895	2.36681	Factor_Age_Young	Old	No	lmer
Slc2a2	sp|P14246|GTR2_MOUSE	-0.236129	3.01714	2.44109	Factor_Age_Young	Old	No	lmer
Cct2	sp|P80314|TCPB_MOUSE	-0.00468094	0.0479514	0.0330574	Factor_Age_Young	Old	No	lmer
Cdh6	sp|P97326|CADH6_MOUSE	0.24018	1.7082	1.36695	Factor_Age_Young	Old	No	lm
Zdhhc20	sp|Q5Y5T1|ZDH20_MOUSE	0.27296	1.09688	0.86513	Factor_Age_Young	Old	No	lm
Tbc1d22a	sp|Q8R5A6|TB22A_MOUSE	0.14502	6.29895	5.19431	Factor_Age_Young	Old	No	lmer
Asb7	sp|Q91ZU0|ASB7_MOUSE	-0.0117672	0.0683168	0.0475224	Factor_Age_Young	Old	No	lm
Stambp	sp|Q9CQ26|STABP_MOUSE	0.138384	3.49743	2.84305	Factor_Age_Young	Old	No	lmer
Ik	sp|Q9Z1M8|RED_MOUSE	0.151872	3.64303	2.96343	Factor_Age_Young	Old	No	lmer
Abca1	sp|P41233|ABCA1_MOUSE	0.0304549	0.109064	0.0776484	Factor_Age_Young	Old	No	lmer
Smg6	sp|P61406|EST1A_MOUSE	0.156079	0.638059	0.491801	Factor_Age_Young	Old	No	lmer
Slc16a10	sp|Q3U9N9|MOT10_MOUSE	-0.439007	1.60471	1.28152	Factor_Age_Young	Old	No	lmer
Sh3rf1	sp|Q69ZI1|SH3R1_MOUSE	0.210056	2.76166	2.22931	Factor_Age_Young	Old	No	lmer
Ostc	sp|Q78XF5|OSTC_MOUSE	-0.00389834	0.0249961	0.0166869	Factor_Age_Young	Old	No	lm
Suz12	sp|Q80U70|SUZ12_MOUSE	0.206114	2.06016	1.6547	Factor_Age_Young	Old	No	lmer
Thoc5	sp|Q8BKT7|THOC5_MOUSE	0.0991242	2.53649	2.04601	Factor_Age_Young	Old	No	lmer
Heatr5b	sp|Q8C547|HTR5B_MOUSE	-0.0688028	1.75413	1.40547	Factor_Age_Young	Old	No	lmer
Crocc	sp|Q8CJ40|CROCC_MOUSE	0.101541	0.692358	0.534099	Factor_Age_Young	Old	No	lmer
Gde1	sp|Q9JL56|GDE1_MOUSE	0.0608264	0.236096	0.174056	Factor_Age_Young	Old	No	lmer
Stk39	sp|Q9Z1W9|STK39_MOUSE	0.0695776	0.785146	0.610677	Factor_Age_Young	Old	No	lmer
Fam160a2	tr|A0A1C7CYU5|A0A1C7CYU5_MOUSE	-0.207065	19.8002	17.4056	Factor_Age_Young	Old	No	lmer
Dnajc11	sp|Q5U458|DJC11_MOUSE	-0.169919	5.86821	4.82214	Factor_Age_Young	Old	No	lmer
Ptp4a1	sp|Q63739|TP4A1_MOUSE	-0.000372001	0.00295547	0.00215455	Factor_Age_Young	Old	No	lmer
Fbxo22	sp|Q78JE5|FBX22_MOUSE	0.0647201	2.63358	2.12477	Factor_Age_Young	Old	No	lmer
Mfn1	sp|Q811U4|MFN1_MOUSE	-0.0832458	1.99205	1.59864	Factor_Age_Young	Old	No	lmer
Edem2	sp|Q8BJT9|EDEM2_MOUSE	-0.0331924	0.0923649	0.0653884	Factor_Age_Young	Old	No	lmer
CA198	sp|Q8C3W1|CA198_MOUSE	0.424756	2.84311	2.2955	Factor_Age_Young	Old	No	lmer
Niban2	sp|Q8R1F1|NIBA2_MOUSE	0.231249	4.79113	3.9305	Factor_Age_Young	Old	No	lmer
Nans	sp|Q99J77|SIAS_MOUSE	0.384308	3.91107	3.18321	Factor_Age_Young	Old	No	lmer
Vta1	sp|Q9CR26|VTA1_MOUSE	0.0220325	0.307868	0.230563	Factor_Age_Young	Old	No	lmer
Naa16	sp|Q9DBB4|NAA16_MOUSE	-0.0604655	0.433396	0.33005	Factor_Age_Young	Old	No	lmer
Gipc1	sp|Q9Z0G0|GIPC1_MOUSE	0.15505	5.68309	4.67458	Factor_Age_Young	Old	No	lmer
Serpina3k	tr|A0A0R4J0I1|A0A0R4J0I1_MOUSE	-0.486215	1.20277	0.953537	Factor_Age_Young	Old	No	lmer
Tnfaip2	tr|D3Z4L9|D3Z4L9_MOUSE	0.039964	0.302933	0.226344	Factor_Age_Young	Old	No	lmer
Slc7a1	sp|Q09143|SL7A1_MOUSE	0.280356	2.06224	1.65622	Factor_Age_Young	Old	No	lm
Mtch1	sp|Q791T5|MTCH1_MOUSE	-0.121662	0.794594	0.617953	Factor_Age_Young	Old	No	lmer
Rpain	sp|Q9CWY9|RIP_MOUSE	0.388225	1.08414	0.85545	Factor_Age_Young	Old	No	lm
Cpne8	sp|Q9DC53|CPNE8_MOUSE	0.324485	2.95509	2.38781	Factor_Age_Young	Old	No	lmer
Dpys	sp|Q9EQF5|DPYS_MOUSE	-0.389123	2.02812	1.62798	Factor_Age_Young	Old	No	lmer
Ahcyl2	tr|F8WGT1|F8WGT1_MOUSE	-0.543188	5.55935	4.56792	Factor_Age_Young	Old	No	lmer
Lyz2	sp|P08905|LYZ2_MOUSE	0.747538	1.80156	1.44365	Factor_Age_Young	Old	No	lmer
Lgals1	sp|P16045|LEG1_MOUSE	0.337924	2.4467	1.97172	Factor_Age_Young	Old	No	lmer
Cyb561	sp|Q60720|CY561_MOUSE	-0.169715	2.01585	1.61758	Factor_Age_Young	Old	No	lm
Pofut1	sp|Q91ZW2|OFUT1_MOUSE	0.312023	6.17388	5.08335	Factor_Age_Young	Old	No	lmer
Stk24	sp|Q99KH8|STK24_MOUSE	0.0598201	1.67691	1.34079	Factor_Age_Young	Old	No	lmer
Mrps18b	sp|Q99N84|RT18B_MOUSE	-0.254703	9.65023	8.09172	Factor_Age_Young	Old	No	lmer
Thumpd2	sp|Q9CZB3|THUM2_MOUSE	-0.514476	1.67514	1.33935	Factor_Age_Young	Old	No	lm
Naaladl2	tr|A0A0N4SUJ3|A0A0N4SUJ3_MOUSE	0.42229	6.98426	5.77552	Factor_Age_Young	Old	No	lm
Lpgat1	tr|E9QL80|E9QL80_MOUSE	-0.133919	1.11189	0.878094	Factor_Age_Young	Old	No	lmer
Akr1b10	tr|G5E895|G5E895_MOUSE	-0.235028	6.75951	5.58046	Factor_Age_Young	Old	No	lmer
Cyp4f39	tr|Q8BGU0|Q8BGU0_MOUSE	-0.548136	1.26469	1.00413	Factor_Age_Young	Old	No	lm
Pcid2	sp|Q8BFV2|PCID2_MOUSE	0.234671	4.84402	3.97423	Factor_Age_Young	Old	No	lmer
Tbl3	sp|Q8C4J7|TBL3_MOUSE	0.131566	1.96718	1.57795	Factor_Age_Young	Old	No	lmer
Stau2	sp|Q8CJ67|STAU2_MOUSE	-0.0379004	0.0854262	0.0600433	Factor_Age_Young	Old	No	lmer
Aagab	sp|Q8R2R3|AAGAB_MOUSE	-0.0868123	0.727528	0.562667	Factor_Age_Young	Old	No	lmer
Setd3	sp|Q91WC0|SETD3_MOUSE	-0.0908208	1.53132	1.2218	Factor_Age_Young	Old	No	lmer
Pam16	sp|Q9CQV1|TIM16_MOUSE	-0.155641	1.5353	1.22519	Factor_Age_Young	Old	No	lmer
Bud23	sp|Q9CY21|BUD23_MOUSE	0.0223939	0.112478	0.0800929	Factor_Age_Young	Old	No	lmer
Tdp2	sp|Q9JJX7|TYDP2_MOUSE	0.178071	3.12692	2.53553	Factor_Age_Young	Old	No	lmer
Dnajb2	sp|Q9QYI5|DNJB2_MOUSE	0.149627	2.27999	1.83571	Factor_Age_Young	Old	No	lmer
Spcs2	tr|A0A140LHG8|A0A140LHG8_MOUSE	0.404448	4.82702	3.96055	Factor_Age_Young	Old	No	lmer
Ig-KV3AB	sp|P01663|KV3AB_MOUSE	1.48932	3.64963	2.96811	Factor_Age_Young	Old	No	lmer
Mbp	sp|P04370|MBP_MOUSE	-0.0638745	0.242612	0.179474	Factor_Age_Young	Old	No	lm
Rangap1	sp|P46061|RAGP1_MOUSE	0.260567	2.25995	1.81844	Factor_Age_Young	Old	No	lmer
Cebpg	sp|P53568|CEBPG_MOUSE	0.119315	0.677109	0.522579	Factor_Age_Young	Old	No	lm
Dcaf13	sp|Q6PAC3|DCA13_MOUSE	0.166877	2.06589	1.65826	Factor_Age_Young	Old	No	lmer
Pnpla2	sp|Q8BJ56|PLPL2_MOUSE	0.00180946	0.00626416	0.00420886	Factor_Age_Young	Old	No	lmer
Slc19a3	sp|Q99PL8|S19A3_MOUSE	0.220292	0.521909	0.399497	Factor_Age_Young	Old	No	lmer
Plec	sp|Q9QXS1|PLEC_MOUSE	0.416106	2.22949	1.79377	Factor_Age_Young	Old	No	lmer
Sytl4	sp|Q9R0Q1|SYTL4_MOUSE	0.0278888	0.253804	0.187643	Factor_Age_Young	Old	No	lmer
Htra1	sp|Q9R118|HTRA1_MOUSE	1.98013	49.2609	45.3222	Factor_Age_Young	Old	No	lmer
Uso1	sp|Q9Z1Z0|USO1_MOUSE	-0.0702644	0.418372	0.31869	Factor_Age_Young	Old	No	lmer
Hnrnpk	tr|B2M1R6|B2M1R6_MOUSE	-0.102177	0.229898	0.169501	Factor_Age_Young	Old	No	lmer
Gtf3c2	tr|D3Z7I0|D3Z7I0_MOUSE	0.182907	5.36806	4.41206	Factor_Age_Young	Old	No	lmer
Lims1	tr|E9QP62|E9QP62_MOUSE	0.122275	1.97319	1.58264	Factor_Age_Young	Old	No	lmer
F9	sp|P16294|FA9_MOUSE	0.499854	3.66511	2.98029	Factor_Age_Young	Old	No	lmer
Rpl32	sp|P62911|RL32_MOUSE	0.00576487	0.0513654	0.0355785	Factor_Age_Young	Old	No	lmer
Cnn1	sp|Q08091|CNN1_MOUSE	0.270789	1.23089	0.976758	Factor_Age_Young	Old	No	lmer
CO061	sp|Q0VG49|CO061_MOUSE	-0.315548	3.5426	2.8808	Factor_Age_Young	Old	No	lm
Cybb	sp|Q61093|CY24B_MOUSE	1.13824	5.12145	4.20885	Factor_Age_Young	Old	No	lmer
Mterf4	sp|Q8BVN4|MTEF4_MOUSE	0.00447395	0.0256073	0.0169701	Factor_Age_Young	Old	No	lmer
Myl6b	sp|Q8CI43|MYL6B_MOUSE	0.0508769	0.392438	0.298133	Factor_Age_Young	Old	No	lmer
Mib2	sp|Q8R516|MIB2_MOUSE	0.120071	1.58729	1.26714	Factor_Age_Young	Old	No	lmer
Rabepk	sp|Q8VCH5|RABEK_MOUSE	0.309027	5.68978	4.6774	Factor_Age_Young	Old	No	lmer
Nit1	sp|Q8VDK1|NIT1_MOUSE	-0.436507	17.571	15.3483	Factor_Age_Young	Old	No	lmer
Dusp14	sp|Q9JLY7|DUS14_MOUSE	0.257482	2.42743	1.95691	Factor_Age_Young	Old	No	lm
Maz	tr|A0A0U1RNL9|A0A0U1RNL9_MOUSE	0.165355	0.509607	0.389939	Factor_Age_Young	Old	No	lm
Prdm16	tr|A2A933|A2A933_MOUSE	0.326472	7.76628	6.43287	Factor_Age_Young	Old	No	lmer
Rpe	tr|B2KGF0|B2KGF0_MOUSE	0.236827	1.272	1.01025	Factor_Age_Young	Old	No	lmer
Pafah2	tr|E9QNW6|E9QNW6_MOUSE	-0.222085	3.24776	2.63496	Factor_Age_Young	Old	No	lmer
Kars	tr|Q8R2P8|Q8R2P8_MOUSE	0.136381	4.20237	3.4283	Factor_Age_Young	Old	No	lmer
Plxnb2	sp|B2RXS4|PLXB2_MOUSE	0.0518404	0.433458	0.33005	Factor_Age_Young	Old	No	lmer
Kdm5a	sp|Q3UXZ9|KDM5A_MOUSE	0.207823	1.44989	1.15445	Factor_Age_Young	Old	No	lmer
Filip1l	sp|Q6P6L0|FIL1L_MOUSE	0.288173	1.40726	1.11963	Factor_Age_Young	Old	No	lmer
Tasp1	sp|Q8R1G1|TASP1_MOUSE	0.015828	0.0713819	0.0496422	Factor_Age_Young	Old	No	lm
Thumpd1	sp|Q99J36|THUM1_MOUSE	0.100967	1.30136	1.03317	Factor_Age_Young	Old	No	lmer
Mien1	sp|Q9CQ86|MIEN1_MOUSE	-0.033023	0.549806	0.420444	Factor_Age_Young	Old	No	lmer
Fggy	sp|A2AJL3|FGGY_MOUSE	-0.164402	3.43754	2.79373	Factor_Age_Young	Old	No	lmer
Slc25a35	sp|Q5SWT3|S2535_MOUSE	-0.108864	0.566858	0.434046	Factor_Age_Young	Old	No	lmer
Imp4	sp|Q8VHZ7|IMP4_MOUSE	0.0452086	0.183216	0.134134	Factor_Age_Young	Old	No	lmer
Mgat2	sp|Q921V5|MGAT2_MOUSE	0.0211798	0.314072	0.235631	Factor_Age_Young	Old	No	lmer
Mrpl21	sp|Q9D1N9|RM21_MOUSE	-0.0505819	0.699696	0.540356	Factor_Age_Young	Old	No	lmer
Amdhd1	sp|Q9DBA8|HUTI_MOUSE	0.351143	1.70726	1.36635	Factor_Age_Young	Old	No	lmer
Adk	tr|A0A286YCN3|A0A286YCN3_MOUSE	-0.151993	0.529486	0.404415	Factor_Age_Young	Old	No	lm
Phf3	tr|B2RQG2|B2RQG2_MOUSE	0.306462	4.8112	3.94693	Factor_Age_Young	Old	No	lmer
Cul4a	sp|Q3TCH7|CUL4A_MOUSE	0.00535922	0.0963444	0.0684091	Factor_Age_Young	Old	No	lmer
Zadh2	sp|Q8BGC4|PTGR3_MOUSE	-0.275805	8.3046	6.91611	Factor_Age_Young	Old	No	lmer
Rbm45	sp|Q8BHN5|RBM45_MOUSE	0.264062	4.19808	3.4246	Factor_Age_Young	Old	No	lmer
Armc6	sp|Q8BNU0|ARMC6_MOUSE	0.0176742	0.156837	0.114368	Factor_Age_Young	Old	No	lmer
Narf	sp|Q9CYQ7|NARF_MOUSE	-0.0691574	0.413435	0.314947	Factor_Age_Young	Old	No	lm
Rnmt	sp|Q9D0L8|MCES_MOUSE	0.0900388	1.54949	1.2369	Factor_Age_Young	Old	No	lmer
Dysf	tr|A0A0N4SUJ2|A0A0N4SUJ2_MOUSE	-0.116931	0.522289	0.399678	Factor_Age_Young	Old	No	lm
Tead4	tr|A0A0R4IZY5|A0A0R4IZY5_MOUSE	-0.149161	1.44861	1.15384	Factor_Age_Young	Old	No	lmer
Dpysl3	tr|E9PWE8|E9PWE8_MOUSE	0.696775	4.36872	3.57239	Factor_Age_Young	Old	No	lmer
Tacc2	tr|E9Q8T1|E9Q8T1_MOUSE	0.0682222	0.683978	0.527946	Factor_Age_Young	Old	No	lmer
Trmt11	tr|E9QKG3|E9QKG3_MOUSE	0.148703	1.06801	0.842443	Factor_Age_Young	Old	No	lmer
Caprin1	sp|Q60865|CAPR1_MOUSE	0.0103733	0.0750547	0.0522595	Factor_Age_Young	Old	No	lmer
Smarcd1	sp|Q61466|SMRD1_MOUSE	-0.00905621	0.0586423	0.0408281	Factor_Age_Young	Old	No	lmer
Cpa4	sp|Q6P8K8|CBPA4_MOUSE	0.755942	5.68881	4.67695	Factor_Age_Young	Old	No	lmer
Pdcl3	sp|Q8BVF2|PDCL3_MOUSE	0.0264108	0.22614	0.166745	Factor_Age_Young	Old	No	lmer
Commd10	sp|Q8JZY2|COMDA_MOUSE	0.00748209	0.0370893	0.0251748	Factor_Age_Young	Old	No	lmer
Cyrib	sp|Q921M7|CYRIB_MOUSE	0.579168	5.18571	4.2622	Factor_Age_Young	Old	No	lmer
Zswim7	sp|Q9CWQ2|ZSWM7_MOUSE	0.294228	1.38013	1.09895	Factor_Age_Young	Old	No	lm
Gemin6	sp|Q9CX53|GEMI6_MOUSE	0.0794495	0.328963	0.246772	Factor_Age_Young	Old	No	lm
Hdhd3	sp|Q9CYW4|HDHD3_MOUSE	-0.210356	4.87644	3.99955	Factor_Age_Young	Old	No	lmer
Cmtm6	sp|Q9CZ69|CKLF6_MOUSE	-0.203406	1.91174	1.53317	Factor_Age_Young	Old	No	lm
Lrba	tr|E9Q3Y4|E9Q3Y4_MOUSE	-0.139352	2.85188	2.3025	Factor_Age_Young	Old	No	lmer
Ptpru	sp|B1AUH1|PTPRU_MOUSE	-0.0790348	0.23359	0.172184	Factor_Age_Young	Old	No	lm
Cyp2a4	sp|P15392|CP2A4_MOUSE	-0.103307	0.214221	0.157513	Factor_Age_Young	Old	No	lmer
Ar	sp|P19091|ANDR_MOUSE	0.0289791	0.138779	0.0999906	Factor_Age_Young	Old	No	lmer
Sec23a	sp|Q01405|SC23A_MOUSE	-0.0939794	5.28477	4.34125	Factor_Age_Young	Old	No	lmer
Slc35a1	sp|Q61420|S35A1_MOUSE	0.183562	1.6417	1.31215	Factor_Age_Young	Old	No	lm
Mbtd1	sp|Q6P5G3|MBTD1_MOUSE	-0.0375408	0.0836462	0.0586343	Factor_Age_Young	Old	No	lm
Dcun1d1	sp|Q9QZ73|DCNL1_MOUSE	0.122994	3.29668	2.67727	Factor_Age_Young	Old	No	lmer
Sparc	tr|A0A1L1SSH9|A0A1L1SSH9_MOUSE	0.706138	3.52459	2.8653	Factor_Age_Young	Old	No	lmer
Vps26c	sp|O35075|VP26C_MOUSE	0.065407	2.02574	1.62585	Factor_Age_Young	Old	No	lmer
Coro1a	sp|O89053|COR1A_MOUSE	1.34042	7.68711	6.36748	Factor_Age_Young	Old	No	lmer
Trappc1	sp|Q5NCF2|TPPC1_MOUSE	0.0813664	1.19843	0.950174	Factor_Age_Young	Old	No	lmer
Daglb	sp|Q91WC9|DGLB_MOUSE	0.314667	3.99224	3.24997	Factor_Age_Young	Old	No	lmer
Mrps33	sp|Q9D2R8|RT33_MOUSE	-0.410849	5.49533	4.51469	Factor_Age_Young	Old	No	lmer
Ca13	sp|Q9D6N1|CAH13_MOUSE	0.838088	4.06244	3.30955	Factor_Age_Young	Old	No	lm
Nup210	sp|Q9QY81|PO210_MOUSE	0.0290481	0.388395	0.294773	Factor_Age_Young	Old	No	lmer
Gm17949	tr|A0A1B0GRV7|A0A1B0GRV7_MOUSE	-0.157165	0.58495	0.448457	Factor_Age_Young	Old	No	lm
Atp5o	tr|A0A338P7G3|A0A338P7G3_MOUSE	2.54948	3.71419	3.01901	Factor_Age_Young	Old	No	lm
Epb41	tr|A2A841|A2A841_MOUSE	-0.0775994	0.793814	0.617247	Factor_Age_Young	Old	No	lmer
Lrch3	tr|E9QAU9|E9QAU9_MOUSE	0.257657	4.76902	3.91236	Factor_Age_Young	Old	No	lmer
Acbd5	tr|E9QNH7|E9QNH7_MOUSE	-0.205077	1.70604	1.36545	Factor_Age_Young	Old	No	lmer
Tom1	tr|Q3UDC3|Q3UDC3_MOUSE	0.0814275	0.731441	0.565849	Factor_Age_Young	Old	No	lmer
Ogdh	tr|Q5SVY0|Q5SVY0_MOUSE	2.11156	3.29571	2.67651	Factor_Age_Young	Old	No	lm
Gpi	sp|P06745|G6PI_MOUSE	-0.0417399	0.819949	0.638549	Factor_Age_Young	Old	No	lmer
Mcm3	sp|P25206|MCM3_MOUSE	1.15269	5.64239	4.64018	Factor_Age_Young	Old	No	lmer
Usp48	sp|Q3V0C5|UBP48_MOUSE	0.327855	2.34183	1.88698	Factor_Age_Young	Old	No	lmer
Bcl9l	sp|Q67FY2|BCL9L_MOUSE	0.173765	0.504626	0.385779	Factor_Age_Young	Old	No	lm
Tkfc	sp|Q8VC30|TKFC_MOUSE	-0.0580609	0.802639	0.624708	Factor_Age_Young	Old	No	lmer
Sycn	sp|Q8VCK7|SYCN_MOUSE	0.45537	1.0928	0.862157	Factor_Age_Young	Old	No	lm
Mcrs1	sp|Q99L90|MCRS1_MOUSE	0.17443	4.26419	3.48201	Factor_Age_Young	Old	No	lmer
Gk	tr|B1ASZ3|B1ASZ3_MOUSE	-0.123514	0.476954	0.364439	Factor_Age_Young	Old	No	lmer
Cyp2j13	tr|Q3UNV4|Q3UNV4_MOUSE	-0.0294744	0.135883	0.0978092	Factor_Age_Young	Old	No	lmer
Nhsl2	sp|B1AXH1|NHSL2_MOUSE	-0.0965894	0.705382	0.54503	Factor_Age_Young	Old	No	lmer
Hprt1	sp|P00493|HPRT_MOUSE	0.176393	3.12295	2.53196	Factor_Age_Young	Old	No	lmer
Tst	sp|P52196|THTR_MOUSE	-0.115431	0.580368	0.445037	Factor_Age_Young	Old	No	lmer
Idh3g	sp|P70404|IDHG1_MOUSE	-0.247613	3.89829	3.17282	Factor_Age_Young	Old	No	lmer
Ctsc	sp|P97821|CATC_MOUSE	0.823065	2.45957	1.98235	Factor_Age_Young	Old	No	lmer
Fkbp5	sp|Q64378|FKBP5_MOUSE	-0.000771429	0.00320514	0.00230401	Factor_Age_Young	Old	No	lmer
Mrc2	sp|Q64449|MRC2_MOUSE	0.774171	4.0767	3.32239	Factor_Age_Young	Old	No	lmer
Tatdn1	sp|Q6P8M1|TATD1_MOUSE	0.0992703	4.51176	3.69526	Factor_Age_Young	Old	No	lmer
Prepl	sp|Q8C167|PPCEL_MOUSE	0.0544699	0.346171	0.260541	Factor_Age_Young	Old	No	lmer
Pym1	sp|Q8CHP5|PYM1_MOUSE	0.0952138	2.62558	2.11778	Factor_Age_Young	Old	No	lmer
Bloc1s5	sp|Q8R015|BL1S5_MOUSE	0.0537643	0.365293	0.275454	Factor_Age_Young	Old	No	lmer
Ttc36	sp|Q8VBW8|TTC36_MOUSE	-0.0999903	0.368559	0.278398	Factor_Age_Young	Old	No	lmer
Denr	sp|Q9CQJ6|DENR_MOUSE	-0.0496425	0.120228	0.0851865	Factor_Age_Young	Old	No	lmer
Tssc4	sp|Q9JHE7|TSSC4_MOUSE	0.205242	2.28552	1.8404	Factor_Age_Young	Old	No	lmer
Syde2	tr|E9PUP1|E9PUP1_MOUSE	0.0372773	0.117875	0.083492	Factor_Age_Young	Old	No	lmer
Med11	tr|G3UZ31|G3UZ31_MOUSE	0.452647	1.51814	1.20965	Factor_Age_Young	Old	No	lm
Tbc1d22b	tr|Q80VE5|Q80VE5_MOUSE	0.060525	0.888063	0.69434	Factor_Age_Young	Old	No	lmer
Cyp27b1	sp|O35084|CP27B_MOUSE	1.49536	5.34706	4.39377	Factor_Age_Young	Old	No	lm
Bysl	sp|O54825|BYST_MOUSE	0.190603	5.96304	4.90169	Factor_Age_Young	Old	No	lmer
Chad	sp|O55226|CHAD_MOUSE	-0.878	3.56384	2.89789	Factor_Age_Young	Old	No	lm
Pdlim7	sp|Q3TJD7|PDLI7_MOUSE	0.50577	2.98384	2.41266	Factor_Age_Young	Old	No	lmer
Unkl	sp|Q5FWH2|UNKL_MOUSE	0.117881	0.452013	0.344587	Factor_Age_Young	Old	No	lm
Limd2	sp|Q8BGB5|LIMD2_MOUSE	0.984689	5.6518	4.64707	Factor_Age_Young	Old	No	lmer
Mettl2	sp|Q8BMK1|METL2_MOUSE	0.282076	2.00364	1.60787	Factor_Age_Young	Old	No	lm
Fam151a	sp|Q8QZW3|F151A_MOUSE	-0.223559	1.45356	1.1575	Factor_Age_Young	Old	No	lmer
CA043	sp|Q8R092|CA043_MOUSE	0.232723	2.54411	2.0519	Factor_Age_Young	Old	No	lm
Rnf130	sp|Q8VEM1|GOLI_MOUSE	-0.118142	0.112769	0.0802765	Factor_Age_Young	Old	No	lm
Oxct1	sp|Q9D0K2|SCOT1_MOUSE	-0.225856	3.18574	2.58567	Factor_Age_Young	Old	No	lmer
Efhd1	sp|Q9D4J1|EFHD1_MOUSE	0.293759	3.05928	2.47811	Factor_Age_Young	Old	No	lmer
Pabir1	sp|Q9DB52|PBIR1_MOUSE	0.0138874	0.0455471	0.031365	Factor_Age_Young	Old	No	lm
Trappc2l	sp|Q9JME7|TPC2L_MOUSE	0.0360787	0.767977	0.595893	Factor_Age_Young	Old	No	lmer
Atp1a4	sp|Q9WV27|AT1A4_MOUSE	-0.00199664	0.00403902	0.00273113	Factor_Age_Young	Old	No	lmer
Kif13b	tr|A0A286YCV9|A0A286YCV9_MOUSE	0.04585	0.574154	0.440233	Factor_Age_Young	Old	No	lmer
Bak1	sp|O08734|BAK_MOUSE	0.177038	0.728141	0.563135	Factor_Age_Young	Old	No	lmer
Rps24	sp|P62849|RS24_MOUSE	0.0583765	1.36971	1.08995	Factor_Age_Young	Old	No	lmer
Myl12b	sp|Q3THE2|ML12B_MOUSE	0.223942	1.38736	1.10435	Factor_Age_Young	Old	No	lmer
Rad17	sp|Q6NXW6|RAD17_MOUSE	0.0903696	0.22606	0.166723	Factor_Age_Young	Old	No	lm
Nucks1	sp|Q80XU3|NUCKS_MOUSE	0.562262	3.08658	2.50101	Factor_Age_Young	Old	No	lmer
Rbsn	sp|Q80Y56|RBNS5_MOUSE	0.131149	1.8064	1.44781	Factor_Age_Young	Old	No	lmer
Rbbp5	sp|Q8BX09|RBBP5_MOUSE	0.211815	4.91385	4.02974	Factor_Age_Young	Old	No	lmer
Sh2b1	sp|Q91ZM2|SH2B1_MOUSE	0.0209168	0.189324	0.138447	Factor_Age_Young	Old	No	lmer
Ormdl3	sp|Q9CPZ6|ORML3_MOUSE	0.224647	2.88096	2.32545	Factor_Age_Young	Old	No	lmer
Ndufa13	sp|Q9ERS2|NDUAD_MOUSE	-0.254662	2.32356	1.87169	Factor_Age_Young	Old	No	lmer
Ttc7b	tr|A0A1Y7VL44|A0A1Y7VL44_MOUSE	-0.0104382	0.0641435	0.0446064	Factor_Age_Young	Old	No	lmer
Clcc1	tr|A2AEM2|A2AEM2_MOUSE	0.160821	6.15485	5.06739	Factor_Age_Young	Old	No	lmer
Pnkp	tr|G5E8N7|G5E8N7_MOUSE	0.21533	6.62313	5.46544	Factor_Age_Young	Old	No	lmer
Chkb	sp|O55229|CHKB_MOUSE	0.222405	3.54881	2.88632	Factor_Age_Young	Old	No	lmer
Dad1	sp|P61804|DAD1_MOUSE	0.0371718	0.170301	0.124177	Factor_Age_Young	Old	No	lmer
Fam20c	sp|Q5MJS3|FA20C_MOUSE	1.00431	2.4609	1.9833	Factor_Age_Young	Old	No	lm
Psmd11	sp|Q8BG32|PSD11_MOUSE	0.0322445	0.718604	0.55572	Factor_Age_Young	Old	No	lmer
Galnt12	sp|Q8BGT9|GLT12_MOUSE	2.42576	3.7901	3.07875	Factor_Age_Young	Old	No	lm
Mtrf1l	sp|Q8BJU9|RF1ML_MOUSE	-0.0352636	0.501651	0.383398	Factor_Age_Young	Old	No	lmer
Hif1an	sp|Q8BLR9|HIF1N_MOUSE	0.0572904	0.319791	0.240149	Factor_Age_Young	Old	No	lm
Coa3	sp|Q9D2R6|COA3_MOUSE	-0.246086	5.3873	4.42584	Factor_Age_Young	Old	No	lmer
Acox1	sp|Q9R0H0|ACOX1_MOUSE	-1.10832	3.18709	2.58682	Factor_Age_Young	Old	No	lmer
Rabac1	tr|A0A0U1RPM3|A0A0U1RPM3_MOUSE	-0.130758	1.02819	0.809635	Factor_Age_Young	Old	No	lm
Mtx1	tr|A0A6I8MWZ8|A0A6I8MWZ8_MOUSE	-0.32588	7.54675	6.25513	Factor_Age_Young	Old	No	lmer
Ifit3b	tr|E9PV48|E9PV48_MOUSE	1.71152	8.78489	7.33754	Factor_Age_Young	Old	No	lmer
Got1	sp|P05201|AATC_MOUSE	0.0488952	0.550754	0.421189	Factor_Age_Young	Old	No	lmer
Cobl	sp|Q5NBX1|COBL_MOUSE	0.290917	4.82124	3.95551	Factor_Age_Young	Old	No	lmer
Picalm	sp|Q7M6Y3|PICAL_MOUSE	0.124858	1.53593	1.2257	Factor_Age_Young	Old	No	lmer
Rnaseh2b	sp|Q80ZV0|RNH2B_MOUSE	0.1993	4.02533	3.27751	Factor_Age_Young	Old	No	lmer
Tprkb	sp|Q8QZZ7|TPRKB_MOUSE	0.00889181	0.104255	0.0742414	Factor_Age_Young	Old	No	lmer
Golga7	sp|Q91W53|GOGA7_MOUSE	-0.0106094	0.0847195	0.0593896	Factor_Age_Young	Old	No	lmer
Ccdc124	sp|Q9D8X2|CC124_MOUSE	0.0778757	0.500588	0.382724	Factor_Age_Young	Old	No	lmer
Ddx39b	sp|Q9Z1N5|DX39B_MOUSE	0.119648	0.588131	0.451021	Factor_Age_Young	Old	No	lmer
Pdzk1	tr|A0A0R4J1V0|A0A0R4J1V0_MOUSE	-0.324871	1.62661	1.29962	Factor_Age_Young	Old	No	lmer
Epb41l3	tr|A0A286YDY4|A0A286YDY4_MOUSE	-0.268141	1.58184	1.26244	Factor_Age_Young	Old	No	lmer
Osbpl5	tr|G5E833|G5E833_MOUSE	-0.0742804	1.51034	1.20367	Factor_Age_Young	Old	No	lmer
Gls	sp|D3Z7P3|GLSK_MOUSE	-0.168391	1.40215	1.11587	Factor_Age_Young	Old	No	lmer
Shoc2	sp|O88520|SHOC2_MOUSE	-0.00101875	0.0128224	0.00860324	Factor_Age_Young	Old	No	lmer
Mapk14	sp|P47811|MK14_MOUSE	0.12697	1.9035	1.52636	Factor_Age_Young	Old	No	lmer
Coa7	sp|Q921H9|COA7_MOUSE	-0.160869	1.78215	1.42964	Factor_Age_Young	Old	No	lmer
Mlxipl	sp|Q99MZ3|MLXPL_MOUSE	-0.202564	1.95643	1.56989	Factor_Age_Young	Old	No	lmer
Kti12	sp|Q9D1R2|KTI12_MOUSE	0.130943	2.39152	1.92818	Factor_Age_Young	Old	No	lmer
Slc25a20	sp|Q9Z2Z6|MCAT_MOUSE	-0.0948673	1.214	0.962986	Factor_Age_Young	Old	No	lmer
Khk	tr|A0A0J9YU79|A0A0J9YU79_MOUSE	-0.205597	2.65751	2.144	Factor_Age_Young	Old	No	lmer
Tfap2c	tr|A2APA8|A2APA8_MOUSE	1.64249	4.09334	3.33532	Factor_Age_Young	Old	No	lm
Slc25a44	tr|Q3TMC4|Q3TMC4_MOUSE	-0.140493	3.21119	2.60579	Factor_Age_Young	Old	No	lmer
Pabpc4	tr|Q6PHQ9|Q6PHQ9_MOUSE	-0.127254	1.77873	1.42682	Factor_Age_Young	Old	No	lmer
Tbc1d8b	sp|A3KGB4|TBC8B_MOUSE	0.14132	12.5481	10.6701	Factor_Age_Young	Old	No	lmer
Spryd7	sp|Q3TFQ1|SPRY7_MOUSE	-0.0692111	0.139179	0.10017	Factor_Age_Young	Old	No	lmer
Shb	sp|Q6PD21|SHB_MOUSE	0.189794	1.48783	1.18459	Factor_Age_Young	Old	No	lmer
Ces2c	sp|Q91WG0|EST2C_MOUSE	-0.558689	2.0797	1.66951	Factor_Age_Young	Old	No	lmer
Gnptg	tr|A0A0R4J0H5|A0A0R4J0H5_MOUSE	0.2101	3.2523	2.63909	Factor_Age_Young	Old	No	lmer
Yif1b	tr|A0A140LHN0|A0A140LHN0_MOUSE	-0.0890183	0.206715	0.15194	Factor_Age_Young	Old	No	lmer
Cox5b-ps	tr|Q9D881|Q9D881_MOUSE	-0.148246	1.11888	0.883343	Factor_Age_Young	Old	No	lmer
Farp1	sp|F8VPU2|FARP1_MOUSE	0.192579	7.7295	6.4025	Factor_Age_Young	Old	No	lmer
Aldoc	sp|P05063|ALDOC_MOUSE	0.314213	3.96569	3.22915	Factor_Age_Young	Old	No	lmer
Lum	sp|P51885|LUM_MOUSE	0.454103	11.1644	9.3979	Factor_Age_Young	Old	No	lmer
Tsen34	sp|Q8BMZ5|SEN34_MOUSE	0.267638	3.4454	2.7996	Factor_Age_Young	Old	No	lmer
Taok3	sp|Q8BYC6|TAOK3_MOUSE	0.148966	0.859572	0.671515	Factor_Age_Young	Old	No	lmer
Gpat4	sp|Q8K2C8|GPAT4_MOUSE	0.0318743	0.324113	0.243276	Factor_Age_Young	Old	No	lmer
Mto1	sp|Q923Z3|MTO1_MOUSE	-0.170594	2.4035	1.93724	Factor_Age_Young	Old	No	lmer
Eola1	sp|Q9D1F3|EOLA1_MOUSE	0.284398	1.91475	1.53507	Factor_Age_Young	Old	No	lm
Glb1l2	tr|A0A0R4J0L1|A0A0R4J0L1_MOUSE	0.0903114	0.541149	0.413333	Factor_Age_Young	Old	No	lmer
Lipe	tr|E9Q4M2|E9Q4M2_MOUSE	0.14829	0.883289	0.690903	Factor_Age_Young	Old	No	lmer
Golph3l	tr|H3BJ07|H3BJ07_MOUSE	0.280971	3.20991	2.60556	Factor_Age_Young	Old	No	lmer
Igtp	tr|Q9DCE9|Q9DCE9_MOUSE	0.562053	1.83109	1.46744	Factor_Age_Young	Old	No	lmer
Etf1	sp|Q8BWY3|ERF1_MOUSE	0.0882294	0.532471	0.406664	Factor_Age_Young	Old	No	lmer
Pgam5	sp|Q8BX10|PGAM5_MOUSE	0.408727	9.81256	8.23177	Factor_Age_Young	Old	No	lmer
Atp1a1	sp|Q8VDN2|AT1A1_MOUSE	-0.229176	2.22726	1.79204	Factor_Age_Young	Old	No	lmer
Ciao2a	sp|Q9DCL2|CIA2A_MOUSE	0.0279841	0.0876578	0.0618505	Factor_Age_Young	Old	No	lm
Aoc1	tr|E9PYN9|E9PYN9_MOUSE	0.819206	3.99122	3.24978	Factor_Age_Young	Old	No	lmer
Macf1	tr|F6XCT0|F6XCT0_MOUSE	-0.258002	2.20369	1.77296	Factor_Age_Young	Old	No	lm
Elf1	sp|Q60775|ELF1_MOUSE	0.615343	6.00117	4.93313	Factor_Age_Young	Old	No	lm
Rnf214	sp|Q8BFU3|RN214_MOUSE	0.131015	2.32405	1.87191	Factor_Age_Young	Old	No	lmer
Lars1	sp|Q8BMJ2|SYLC_MOUSE	0.0526514	1.59938	1.27725	Factor_Age_Young	Old	No	lmer
Tdrp	sp|Q8C5P7|TDRP_MOUSE	0.251119	0.741822	0.574543	Factor_Age_Young	Old	No	lmer
Rhot2	sp|Q8JZN7|MIRO2_MOUSE	-0.228243	3.07133	2.48806	Factor_Age_Young	Old	No	lmer
Snrk	sp|Q8VDU5|SNRK_MOUSE	0.00605488	0.0310446	0.0207206	Factor_Age_Young	Old	No	lmer
Acss1	sp|Q99NB1|ACS2L_MOUSE	-0.215688	3.25351	2.6401	Factor_Age_Young	Old	No	lmer
Atp7a	tr|A2AG68|A2AG68_MOUSE	-0.00308829	0.0246822	0.0166058	Factor_Age_Young	Old	No	lmer
Zbp1	tr|A2APF7|A2APF7_MOUSE	1.98831	5.89978	4.84924	Factor_Age_Young	Old	No	lmer
Agpat1	sp|O35083|PLCA_MOUSE	-0.0134022	0.0186635	0.0123667	Factor_Age_Young	Old	No	lmer
Malt1	sp|Q2TBA3|MALT1_MOUSE	0.198564	4.23457	3.45721	Factor_Age_Young	Old	No	lmer
Gmip	sp|Q6PGG2|GMIP_MOUSE	0.847731	2.4019	1.93623	Factor_Age_Young	Old	No	lm
Ttc12	sp|Q8BW49|TTC12_MOUSE	-0.0330781	0.0581995	0.0405899	Factor_Age_Young	Old	No	lmer
Slc35b2	sp|Q91ZN5|S35B2_MOUSE	0.194808	2.40744	1.94016	Factor_Age_Young	Old	No	lm
Prss8	sp|Q9ESD1|PRSS8_MOUSE	0.136182	0.725844	0.561422	Factor_Age_Young	Old	No	lmer
Nme3	sp|Q9WV85|NDK3_MOUSE	-0.0746836	1.13275	0.895078	Factor_Age_Young	Old	No	lmer
Atp2a3	tr|E9Q559|E9Q559_MOUSE	0.467637	12.9723	11.0464	Factor_Age_Young	Old	No	lmer
Sh3tc1	tr|G3X9F6|G3X9F6_MOUSE	-0.0386844	0.748868	0.580411	Factor_Age_Young	Old	No	lmer
Ugt2b38	tr|Q91WH2|Q91WH2_MOUSE	-0.412729	3.45275	2.80584	Factor_Age_Young	Old	No	lmer
Plat	sp|P11214|TPA_MOUSE	0.684599	7.72976	6.4025	Factor_Age_Young	Old	No	lmer
Zfp37	sp|P17141|ZFP37_MOUSE	-0.204188	1.80399	1.44553	Factor_Age_Young	Old	No	lm
Cd48	sp|P18181|CD48_MOUSE	1.56934	10.7179	9.0272	Factor_Age_Young	Old	No	lm
Hspa4l	sp|P48722|HS74L_MOUSE	-0.227874	7.21674	5.9691	Factor_Age_Young	Old	No	lmer
Dnph1	sp|Q80VJ3|DNPH1_MOUSE	0.117238	0.82289	0.64111	Factor_Age_Young	Old	No	lmer
Tlcd4	sp|Q8CGF5|TLCD4_MOUSE	0.0167688	0.0529344	0.0367325	Factor_Age_Young	Old	No	lm
Ddx39a	sp|Q8VDW0|DX39A_MOUSE	0.0587623	0.870177	0.68042	Factor_Age_Young	Old	No	lmer
Txndc9	sp|Q9CQ79|TXND9_MOUSE	-0.0130401	0.0682236	0.0474964	Factor_Age_Young	Old	No	lmer
Ddx59	sp|Q9DBN9|DDX59_MOUSE	0.0656223	0.50232	0.383867	Factor_Age_Young	Old	No	lm
Cyp2s1	sp|Q9DBX6|CP2S1_MOUSE	-0.00931765	0.0747024	0.0520679	Factor_Age_Young	Old	No	lmer
Ranbp2	sp|Q9ERU9|RBP2_MOUSE	0.109751	2.03222	1.63157	Factor_Age_Young	Old	No	lmer
Pygl	sp|Q9ET01|PYGL_MOUSE	-0.0328094	0.247942	0.183008	Factor_Age_Young	Old	No	lmer
Rangrf	sp|Q9JIB0|MOG1_MOUSE	-0.11827	0.697588	0.53897	Factor_Age_Young	Old	No	lm
Slc7a5	sp|Q9Z127|LAT1_MOUSE	0.596119	2.908	2.34877	Factor_Age_Young	Old	No	lm
D17h6s53e	sp|Q9Z1R4|CF047_MOUSE	0.292835	5.24351	4.30646	Factor_Age_Young	Old	No	lmer
Ganc	tr|A2AQJ8|A2AQJ8_MOUSE	0.205848	3.27557	2.65969	Factor_Age_Young	Old	No	lmer
Ptgis	sp|O35074|PTGIS_MOUSE	0.541425	10.0016	8.38715	Factor_Age_Young	Old	No	lmer
Slc25a45	sp|Q8CFJ7|S2545_MOUSE	-0.111662	0.642189	0.494777	Factor_Age_Young	Old	No	lmer
Ppp2r2d	sp|Q925E7|2ABD_MOUSE	0.0356724	0.294041	0.219116	Factor_Age_Young	Old	No	lmer
Prkrip1	sp|Q9CWV6|PKRI1_MOUSE	0.217448	5.94948	4.891	Factor_Age_Young	Old	No	lmer
Cog7	tr|A0A0R4J0Q9|A0A0R4J0Q9_MOUSE	0.0746893	1.60073	1.27807	Factor_Age_Young	Old	No	lmer
Hnrnph3	tr|D3Z3N4|D3Z3N4_MOUSE	0.024393	0.107265	0.0764784	Factor_Age_Young	Old	No	lmer
Cox18	tr|G5E8U6|G5E8U6_MOUSE	-0.32665	6.78975	5.60842	Factor_Age_Young	Old	No	lm
Dnpep	tr|Q3TVK3|Q3TVK3_MOUSE	0.116045	2.1243	1.70672	Factor_Age_Young	Old	No	lmer
Arfgef1	sp|G3X9K3|BIG1_MOUSE	-0.0590944	0.955529	0.750408	Factor_Age_Young	Old	No	lmer
Nudt19	sp|P11930|NUD19_MOUSE	-1.05422	5.09409	4.18435	Factor_Age_Young	Old	No	lmer
Ezr	sp|P26040|EZRI_MOUSE	-0.154892	4.24289	3.46523	Factor_Age_Young	Old	No	lmer
Acadm	sp|P45952|ACADM_MOUSE	-0.622677	6.05919	4.9832	Factor_Age_Young	Old	No	lmer
Snrpa1	sp|P57784|RU2A_MOUSE	0.109509	3.18979	2.58893	Factor_Age_Young	Old	No	lmer
Eif1ad	sp|Q3THJ3|EIF1A_MOUSE	0.953891	2.51009	2.02392	Factor_Age_Young	Old	No	lm
Snip1	sp|Q8BIZ6|SNIP1_MOUSE	0.371817	3.68136	2.99388	Factor_Age_Young	Old	No	lm
Slc25a32	sp|Q8BMG8|MFTC_MOUSE	-0.13065	3.62559	2.9498	Factor_Age_Young	Old	No	lmer
Lats1	sp|Q8BYR2|LATS1_MOUSE	0.0234719	0.108555	0.0774613	Factor_Age_Young	Old	No	lm
Os9	sp|Q8K2C7|OS9_MOUSE	0.285793	6.37101	5.25445	Factor_Age_Young	Old	No	lmer
Cbr3	sp|Q8K354|CBR3_MOUSE	0.701339	4.55751	3.7344	Factor_Age_Young	Old	No	lmer
Spns1	sp|Q8R0G7|SPNS1_MOUSE	0.0679241	0.523837	0.40058	Factor_Age_Young	Old	No	lm
Nup155	sp|Q99P88|NU155_MOUSE	0.0832765	1.5108	1.20403	Factor_Age_Young	Old	No	lmer
Ighv1-85	tr|A0A075B5Y6|A0A075B5Y6_MOUSE	-0.0389298	0.0959959	0.0681138	Factor_Age_Young	Old	No	lm
Kpna4	tr|A0A0B4J1E7|A0A0B4J1E7_MOUSE	0.0603954	1.85213	1.48524	Factor_Age_Young	Old	No	lmer
Atr	tr|A0A1L1SSL9|A0A1L1SSL9_MOUSE	0.0493634	0.685609	0.529362	Factor_Age_Young	Old	No	lmer
Fabp7	tr|E9Q0H6|E9Q0H6_MOUSE	0.0776089	0.340786	0.256157	Factor_Age_Young	Old	No	lmer
Trp53bp2	tr|E9QJU8|E9QJU8_MOUSE	0.0960912	0.745267	0.577472	Factor_Age_Young	Old	No	lmer
Cux1	tr|H3BJN3|H3BJN3_MOUSE	-0.0410889	0.361011	0.272375	Factor_Age_Young	Old	No	lmer
Eif4a1	sp|P60843|IF4A1_MOUSE	0.130965	2.91758	2.35653	Factor_Age_Young	Old	No	lmer
Zfyve27	sp|Q3TXX3|ZFY27_MOUSE	0.147381	0.680203	0.525172	Factor_Age_Young	Old	No	lm
Hgsnat	sp|Q3UDW8|HGNAT_MOUSE	0.30075	4.24899	3.46953	Factor_Age_Young	Old	No	lmer
Gga2	sp|Q6P5E6|GGA2_MOUSE	0.073378	0.469763	0.358671	Factor_Age_Young	Old	No	lmer
Pdpr	sp|Q7TSQ8|PDPR_MOUSE	0.00153307	0.0235667	0.015796	Factor_Age_Young	Old	No	lmer
Sowahb	sp|Q8BZW2|SWAHB_MOUSE	0.446407	2.35058	1.89416	Factor_Age_Young	Old	No	lm
Mcfd2	sp|Q8K5B2|MCFD2_MOUSE	0.340435	0.408933	0.311635	Factor_Age_Young	Old	No	lm
Igsf3	tr|A0A0A6YX40|A0A0A6YX40_MOUSE	-0.0365575	0.223075	0.16454	Factor_Age_Young	Old	No	lm
H2-Eb1	tr|A0A498U6I0|A0A498U6I0_MOUSE	1.37462	5.14449	4.22902	Factor_Age_Young	Old	No	lmer
Gm43302	tr|L7N1X8|L7N1X8_MOUSE	1.01903	4.49044	3.67753	Factor_Age_Young	Old	No	lmer
Arid4b	sp|A2CG63|ARI4B_MOUSE	-0.170347	1.96308	1.5749	Factor_Age_Young	Old	No	lmer
Ttr	sp|P07309|TTHY_MOUSE	-0.0481623	0.0928491	0.065713	Factor_Age_Young	Old	No	lmer
Cnp	sp|P16330|CN37_MOUSE	0.559445	5.38135	4.42127	Factor_Age_Young	Old	No	lmer
Abce1	sp|P61222|ABCE1_MOUSE	-0.0298317	0.521267	0.398988	Factor_Age_Young	Old	No	lmer
Pip5k1a	sp|P70182|PI51A_MOUSE	0.0144467	0.0548786	0.038469	Factor_Age_Young	Old	No	lmer
Havcr1	sp|Q5QNS5|HAVR1_MOUSE	1.92728	5.07552	4.16942	Factor_Age_Young	Old	No	lmer
Slc44a4	sp|Q91VA1|CTL4_MOUSE	0.023627	0.0947031	0.0671409	Factor_Age_Young	Old	No	lmer
Slc3a1	sp|Q91WV7|SLC31_MOUSE	-0.318186	1.10272	0.870208	Factor_Age_Young	Old	No	lmer
Tmem115	sp|Q9WUH1|TM115_MOUSE	0.0158412	0.154707	0.112734	Factor_Age_Young	Old	No	lm
Keap1	sp|Q9Z2X8|KEAP1_MOUSE	0.145208	1.75714	1.4077	Factor_Age_Young	Old	No	lmer
Tpm1	tr|E9Q452|E9Q452_MOUSE	0.497489	2.48043	1.99892	Factor_Age_Young	Old	No	lmer
Kcnk1	sp|O08581|KCNK1_MOUSE	0.087402	0.244839	0.180717	Factor_Age_Young	Old	No	lmer
Ccn2	sp|P29268|CCN2_MOUSE	0.383943	0.995376	0.78265	Factor_Age_Young	Old	No	lmer
Alcam	sp|Q61490|CD166_MOUSE	0.136537	1.56895	1.25213	Factor_Age_Young	Old	No	lmer
Snx14	sp|Q8BHY8|SNX14_MOUSE	-0.0721882	1.54904	1.23666	Factor_Age_Young	Old	No	lmer
Mrps23	sp|Q8VE22|RT23_MOUSE	-0.134066	0.984042	0.774163	Factor_Age_Young	Old	No	lmer
Etfa	sp|Q99LC5|ETFA_MOUSE	-0.220752	1.64493	1.31463	Factor_Age_Young	Old	No	lmer
Tomm7	sp|Q9D173|TOM7_MOUSE	-0.112231	1.32532	1.05302	Factor_Age_Young	Old	No	lmer
Plscr2	sp|Q9DCW2|PLS2_MOUSE	0.395402	2.3833	1.92162	Factor_Age_Young	Old	No	lmer
Isg20	sp|Q9JL16|ISG20_MOUSE	1.64723	2.22166	1.78782	Factor_Age_Young	Old	No	lm
Ahcyl2	tr|H3BL31|H3BL31_MOUSE	0.931555	2.4471	1.97182	Factor_Age_Young	Old	No	lm
Tsr2	tr|H7BWY8|H7BWY8_MOUSE	0.122143	1.25413	0.995834	Factor_Age_Young	Old	No	lmer
Atp5if1	sp|O35143|ATIF1_MOUSE	-0.481965	3.122	2.53139	Factor_Age_Young	Old	No	lmer
Mt-Cyb	sp|P00158|CYB_MOUSE	-0.291377	4.34101	3.54719	Factor_Age_Young	Old	No	lm
Aqr	sp|Q8CFQ3|AQR_MOUSE	0.116644	1.42947	1.13706	Factor_Age_Young	Old	No	lmer
Tmem129	sp|Q8K304|TM129_MOUSE	-0.0348644	0.328297	0.246367	Factor_Age_Young	Old	No	lm
Mfsd4b1	sp|Q8VCV9|MF4B1_MOUSE	-0.0413666	0.105386	0.0751514	Factor_Age_Young	Old	No	lm
Tmem135	sp|Q9CYV5|TM135_MOUSE	-0.298133	2.83194	2.28627	Factor_Age_Young	Old	No	lmer
Pus1	sp|Q9WU56|TRUA_MOUSE	0.148845	1.45776	1.16072	Factor_Age_Young	Old	No	lmer
Prpf40b	tr|A0A0R4J1S2|A0A0R4J1S2_MOUSE	0.0975192	0.323362	0.242818	Factor_Age_Young	Old	No	lm
Acss2	tr|A2AQN4|A2AQN4_MOUSE	-0.199458	1.6002	1.27774	Factor_Age_Young	Old	No	lmer
Bin1	tr|Q6P1B9|Q6P1B9_MOUSE	0.124545	0.659836	0.509072	Factor_Age_Young	Old	No	lmer
Lrp2	sp|A2ARV4|LRP2_MOUSE	-0.142517	1.48134	1.17931	Factor_Age_Young	Old	No	lmer
Rpl27a	sp|P14115|RL27A_MOUSE	0.0374857	0.30746	0.230275	Factor_Age_Young	Old	No	lmer
Pkn1	sp|P70268|PKN1_MOUSE	0.252849	6.69613	5.52531	Factor_Age_Young	Old	No	lmer
Pxdn	sp|Q3UQ28|PXDN_MOUSE	0.142331	0.346672	0.260798	Factor_Age_Young	Old	No	lmer
Prkaa1	sp|Q5EG47|AAPK1_MOUSE	0.136395	1.3617	1.08337	Factor_Age_Young	Old	No	lmer
Supt6h	sp|Q62383|SPT6H_MOUSE	0.140676	3.0189	2.44247	Factor_Age_Young	Old	No	lmer
CL029	sp|Q8BHN7|CL029_MOUSE	0.0755754	0.558064	0.427014	Factor_Age_Young	Old	No	lmer
Slain2	sp|Q8CI08|SLAI2_MOUSE	0.152362	0.827408	0.644791	Factor_Age_Young	Old	No	lmer
Mob3b	sp|Q8VE04|MOB3B_MOUSE	-0.0884501	0.313917	0.235535	Factor_Age_Young	Old	No	lm
Ascc2	sp|Q91WR3|ASCC2_MOUSE	0.227787	6.51957	5.37534	Factor_Age_Young	Old	No	lmer
Lactb2	sp|Q99KR3|LACB2_MOUSE	-0.492281	5.45129	4.47871	Factor_Age_Young	Old	No	lmer
Evpl	sp|Q9D952|EVPL_MOUSE	0.325847	21.8616	19.3422	Factor_Age_Young	Old	No	lmer
Farsb	sp|Q9WUA2|SYFB_MOUSE	-0.00914009	0.111258	0.079519	Factor_Age_Young	Old	No	lmer
Aprt	sp|P08030|APT_MOUSE	0.111059	2.22938	1.79377	Factor_Age_Young	Old	No	lmer
Fam98a	sp|Q3TJZ6|FA98A_MOUSE	-0.017859	0.383072	0.29038	Factor_Age_Young	Old	No	lmer
Adamtsl2	sp|Q7TSK7|ATL2_MOUSE	0.74015	3.40445	2.76698	Factor_Age_Young	Old	No	lmer
Fam210a	sp|Q8BGY7|F210A_MOUSE	-0.190283	4.58853	3.76006	Factor_Age_Young	Old	No	lmer
Mrpl34	sp|Q99N91|RM34_MOUSE	-0.108583	1.04813	0.826001	Factor_Age_Young	Old	No	lmer
Gng10	sp|Q9CXP8|GBG10_MOUSE	0.641348	3.2078	2.60402	Factor_Age_Young	Old	No	lm
Adam9	tr|A0A140LHU0|A0A140LHU0_MOUSE	0.338247	2.42833	1.95755	Factor_Age_Young	Old	No	lmer
Hcfc1	tr|B1AUX2|B1AUX2_MOUSE	0.210785	2.72808	2.20132	Factor_Age_Young	Old	No	lmer
Ppp2r3a	tr|B2RXC8|B2RXC8_MOUSE	0.123324	0.727649	0.562716	Factor_Age_Young	Old	No	lmer
Ubl5	tr|E0CZB3|E0CZB3_MOUSE	0.045857	0.185827	0.136016	Factor_Age_Young	Old	No	lmer
Fam98c	tr|E9PYD1|E9PYD1_MOUSE	-0.187899	18.6792	16.384	Factor_Age_Young	Old	No	lmer
Rbm3	sp|O89086|RBM3_MOUSE	0.51075	5.07857	4.17206	Factor_Age_Young	Old	No	lmer
Ang	sp|P21570|ANGI_MOUSE	0.730031	3.16934	2.57185	Factor_Age_Young	Old	No	lmer
Neo1	sp|P97798|NEO1_MOUSE	0.21219	5.81508	4.77945	Factor_Age_Young	Old	No	lmer
Sox13	sp|Q04891|SOX13_MOUSE	0.0452828	0.195185	0.142843	Factor_Age_Young	Old	No	lm
B9d2	sp|Q3UK10|B9D2_MOUSE	0.119528	1.17726	0.933148	Factor_Age_Young	Old	No	lm
Fn3krp	sp|Q8K274|KT3K_MOUSE	-0.163124	4.61414	3.7823	Factor_Age_Young	Old	No	lmer
Alas1	sp|Q8VC19|HEM1_MOUSE	-0.384441	4.38301	3.5848	Factor_Age_Young	Old	No	lmer
Bag2	sp|Q91YN9|BAG2_MOUSE	-0.122842	1.02155	0.804637	Factor_Age_Young	Old	No	lmer
Anks3	sp|Q9CZK6|ANKS3_MOUSE	0.15011	0.569466	0.436179	Factor_Age_Young	Old	No	lm
Ehhadh	sp|Q9DBM2|ECHP_MOUSE	-1.23067	4.90461	4.02279	Factor_Age_Young	Old	No	lmer
Pmpca	sp|Q9DC61|MPPA_MOUSE	-0.148754	0.767221	0.595286	Factor_Age_Young	Old	No	lmer
Parva	sp|Q9EPC1|PARVA_MOUSE	0.198916	2.66854	2.15405	Factor_Age_Young	Old	No	lmer
Tnfrsf21	sp|Q9EPU5|TNR21_MOUSE	-0.119859	0.520197	0.398248	Factor_Age_Young	Old	No	lmer
Plin4	tr|A0A571BEC9|A0A571BEC9_MOUSE	0.0941753	0.170945	0.124765	Factor_Age_Young	Old	No	lmer
Max	sp|P28574|MAX_MOUSE	0.194951	1.18551	0.939551	Factor_Age_Young	Old	No	lmer
Ppcdc	sp|Q8BZB2|COAC_MOUSE	-0.12104	0.969256	0.761561	Factor_Age_Young	Old	No	lmer
Uba6	sp|Q8C7R4|UBA6_MOUSE	0.150087	1.21144	0.960782	Factor_Age_Young	Old	No	lmer
Gle1	sp|Q8R322|GLE1_MOUSE	0.182926	4.57165	3.74621	Factor_Age_Young	Old	No	lmer
Scrn2	sp|Q8VCA8|SCRN2_MOUSE	-0.200465	1.64426	1.31407	Factor_Age_Young	Old	No	lmer
Xpot	sp|Q9CRT8|XPOT_MOUSE	0.0915293	2.37974	1.91872	Factor_Age_Young	Old	No	lmer
Slc13a1	sp|Q9JHI4|S13A1_MOUSE	0.668505	2.72503	2.19867	Factor_Age_Young	Old	No	lmer
Sphk2	sp|Q9JIA7|SPHK2_MOUSE	0.0525986	0.372036	0.281444	Factor_Age_Young	Old	No	lmer
Gbp2	sp|Q9Z0E6|GBP2_MOUSE	0.395484	1.91644	1.53642	Factor_Age_Young	Old	No	lmer
Macf1	tr|F7ACR9|F7ACR9_MOUSE	0.0884435	0.517075	0.395722	Factor_Age_Young	Old	No	lmer
Mrpl23	sp|O35972|RM23_MOUSE	-0.0449587	0.444455	0.338563	Factor_Age_Young	Old	No	lmer
Gnaq	sp|P21279|GNAQ_MOUSE	-0.0751551	1.95816	1.57089	Factor_Age_Young	Old	No	lmer
Nudt2	sp|P56380|AP4A_MOUSE	-0.0533736	1.72441	1.3814	Factor_Age_Young	Old	No	lmer
Klhl9	sp|Q6ZPT1|KLHL9_MOUSE	0.0578772	0.645364	0.497	Factor_Age_Young	Old	No	lmer
Atg2b	sp|Q80XK6|ATG2B_MOUSE	0.0403339	0.487437	0.372387	Factor_Age_Young	Old	No	lmer
Gorab	sp|Q8BRM2|GORAB_MOUSE	1.51322	2.37807	1.91792	Factor_Age_Young	Old	No	lm
Ptgr2	sp|Q8VDQ1|PTGR2_MOUSE	-0.0432094	0.527405	0.403066	Factor_Age_Young	Old	No	lmer
Dram2	sp|Q9CR48|DRAM2_MOUSE	0.110003	0.526797	0.402716	Factor_Age_Young	Old	No	lm
Kmt2b	tr|F8WJ40|F8WJ40_MOUSE	-0.100391	0.177603	0.129974	Factor_Age_Young	Old	No	lmer
Mettl27	tr|Q8BGM4|Q8BGM4_MOUSE	-0.146262	2.39999	1.93476	Factor_Age_Young	Old	No	lmer
Smpd2	sp|O70572|NSMA_MOUSE	-0.19883	1.87829	1.5066	Factor_Age_Young	Old	No	lmer
Hspa2	sp|P17156|HSP72_MOUSE	0.329641	10.9048	9.18149	Factor_Age_Young	Old	No	lmer
Pdss1	sp|Q33DR2|DPS1_MOUSE	0.0201406	0.180845	0.132375	Factor_Age_Young	Old	No	lm
Sepsecs	sp|Q6P6M7|SPCS_MOUSE	-0.0246691	0.219645	0.16191	Factor_Age_Young	Old	No	lmer
Map2k7	sp|Q8CE90|MP2K7_MOUSE	0.0678991	1.24218	0.986233	Factor_Age_Young	Old	No	lmer
Adgrg1	sp|Q8K209|AGRG1_MOUSE	0.350117	17.2373	15.0468	Factor_Age_Young	Old	No	lmer
Mpc2	sp|Q9D023|MPC2_MOUSE	-0.274002	4.60426	3.77343	Factor_Age_Young	Old	No	lmer
Lysmd1	sp|Q9D0E3|LYSM1_MOUSE	0.0623703	0.260547	0.192641	Factor_Age_Young	Old	No	lmer
Fam162a	sp|Q9D6U8|F162A_MOUSE	-0.213248	3.27846	2.66237	Factor_Age_Young	Old	No	lmer
Pfdn4	tr|Q3UWL8|Q3UWL8_MOUSE	-0.0162634	0.0818546	0.0572663	Factor_Age_Young	Old	No	lmer
Las1l	sp|A2BE28|LAS1L_MOUSE	0.282309	3.91857	3.18963	Factor_Age_Young	Old	No	lmer
Mndal	sp|D0QMC3|MNDAL_MOUSE	0.988447	7.61898	6.31171	Factor_Age_Young	Old	No	lmer
B4galt1	sp|P15535|B4GT1_MOUSE	0.225146	2.00406	1.60804	Factor_Age_Young	Old	No	lmer
Septin1	sp|P42209|SEPT1_MOUSE	0.751846	4.0885	3.33305	Factor_Age_Young	Old	No	lmer
Timm10	sp|P62073|TIM10_MOUSE	-0.224682	2.74826	2.21846	Factor_Age_Young	Old	No	lmer
Mettl14	sp|Q3UIK4|MET14_MOUSE	0.196379	4.00617	3.2628	Factor_Age_Young	Old	No	lmer
Zfand3	sp|Q497H0|ZFAN3_MOUSE	0.393176	1.70112	1.36151	Factor_Age_Young	Old	No	lm
Cd180	sp|Q62192|CD180_MOUSE	0.886989	5.09033	4.1818	Factor_Age_Young	Old	No	lmer
Crtc3	sp|Q91X84|CRTC3_MOUSE	0.351239	2.62744	2.11896	Factor_Age_Young	Old	No	lm
Grb14	sp|Q9JLM9|GRB14_MOUSE	0.129182	1.36009	1.08196	Factor_Age_Young	Old	No	lmer
Plekha6	tr|A0A087WPX6|A0A087WPX6_MOUSE	-0.583746	3.71278	3.01809	Factor_Age_Young	Old	No	lm
Eif2b4	tr|D3Z780|D3Z780_MOUSE	-0.069402	1.28318	1.01849	Factor_Age_Young	Old	No	lmer
Ntn1	sp|O09118|NET1_MOUSE	-0.00352955	0.0357966	0.0242932	Factor_Age_Young	Old	No	lmer
Exoc7	sp|O35250|EXOC7_MOUSE	-0.0158533	0.199838	0.146027	Factor_Age_Young	Old	No	lmer
Nid2	sp|O88322|NID2_MOUSE	0.0583655	0.269827	0.199634	Factor_Age_Young	Old	No	lmer
Fgf1	sp|P61148|FGF1_MOUSE	0.105749	0.736819	0.570347	Factor_Age_Young	Old	No	lmer
Rbfa	sp|Q6P3B9|RBFA_MOUSE	0.0650525	0.686569	0.530035	Factor_Age_Young	Old	No	lmer
Dars2	sp|Q8BIP0|SYDM_MOUSE	-0.231632	15.0078	12.9499	Factor_Age_Young	Old	No	lmer
Nradd	sp|Q8CJ26|NRADD_MOUSE	0.376888	2.43693	1.96389	Factor_Age_Young	Old	No	lm
Mrpl11	sp|Q9CQF0|RM11_MOUSE	-0.0587432	0.422384	0.321874	Factor_Age_Young	Old	No	lmer
Ipo7	sp|Q9EPL8|IPO7_MOUSE	0.0474628	0.463356	0.353746	Factor_Age_Young	Old	No	lmer
Lmnb2	tr|A0A0R4J0Q5|A0A0R4J0Q5_MOUSE	0.341886	21.8496	19.3422	Factor_Age_Young	Old	No	lmer
Epb41l2	tr|Q80UE5|Q80UE5_MOUSE	0.59074	1.56506	1.24917	Factor_Age_Young	Old	No	lm
Sp1	sp|O89090|SP1_MOUSE	0.110659	0.83235	0.648666	Factor_Age_Young	Old	No	lmer
Bcl2l13	sp|P59017|B2L13_MOUSE	-0.0794388	0.664673	0.512846	Factor_Age_Young	Old	No	lmer
Galnt3	sp|P70419|GALT3_MOUSE	-0.00410614	0.0159513	0.0107613	Factor_Age_Young	Old	No	lmer
Rogdi	sp|Q3TDK6|ROGDI_MOUSE	-0.104091	1.20245	0.953307	Factor_Age_Young	Old	No	lmer
Homer3	sp|Q99JP6|HOME3_MOUSE	0.265339	2.69129	2.17186	Factor_Age_Young	Old	No	lmer
Smim8	sp|Q9CQQ0|SMIM8_MOUSE	0.112284	0.667377	0.51477	Factor_Age_Young	Old	No	lm
Hmga1	tr|A0A338P6D0|A0A338P6D0_MOUSE	0.456858	5.35537	4.40073	Factor_Age_Young	Old	No	lmer
Ccdc40	tr|A0A494BAF9|A0A494BAF9_MOUSE	-0.0286983	0.0884612	0.06225	Factor_Age_Young	Old	No	lmer
Mprip	tr|F6RND9|F6RND9_MOUSE	0.0775871	1.40951	1.12134	Factor_Age_Young	Old	No	lmer
Heatr1	tr|G3X9B1|G3X9B1_MOUSE	0.178558	2.84454	2.29658	Factor_Age_Young	Old	No	lmer
Dtnb	sp|O70585|DTNB_MOUSE	0.0989775	2.6104	2.10497	Factor_Age_Young	Old	No	lmer
Cct7	sp|P80313|TCPH_MOUSE	-0.0252926	0.222544	0.164123	Factor_Age_Young	Old	No	lmer
Stard7	sp|Q8R1R3|STAR7_MOUSE	-0.137602	3.60151	2.92949	Factor_Age_Young	Old	No	lmer
Ndufs3	sp|Q9DCT2|NDUS3_MOUSE	-0.25741	2.29437	1.84743	Factor_Age_Young	Old	No	lmer
Nubp2	sp|Q9R061|NUBP2_MOUSE	0.049852	0.632836	0.487347	Factor_Age_Young	Old	No	lmer
Pck1	sp|Q9Z2V4|PCKGC_MOUSE	-1.07108	3.41782	2.77794	Factor_Age_Young	Old	No	lmer
Igkv3-5	tr|A0A140T8M6|A0A140T8M6_MOUSE	1.8012	1.32875	1.05595	Factor_Age_Young	Old	No	lm
Stard3nl	tr|A0A1Y7VJA7|A0A1Y7VJA7_MOUSE	-0.00316265	0.0154074	0.0104783	Factor_Age_Young	Old	No	lm
Pusl1	sp|A2ADA5|PUSL1_MOUSE	0.0470638	0.541928	0.413844	Factor_Age_Young	Old	No	lmer
Aox3	sp|G3X982|AOXC_MOUSE	0.134709	0.392163	0.29792	Factor_Age_Young	Old	No	lmer
Sod2	sp|P09671|SODM_MOUSE	-0.411286	9.29115	7.78057	Factor_Age_Young	Old	No	lmer
Tagln	sp|P37804|TAGL_MOUSE	0.377027	2.54151	2.04971	Factor_Age_Young	Old	No	lmer
Atp5pf	sp|P97450|ATP5J_MOUSE	0.161998	0.823626	0.641618	Factor_Age_Young	Old	No	lmer
Nln	sp|Q91YP2|NEUL_MOUSE	0.117537	3.99473	3.25219	Factor_Age_Young	Old	No	lmer
Retreg3	sp|Q9CQV4|RETR3_MOUSE	-0.422993	3.06928	2.48658	Factor_Age_Young	Old	No	lmer
Slc23a1	sp|Q9Z2J0|S23A1_MOUSE	-0.120135	0.498461	0.381248	Factor_Age_Young	Old	No	lmer
Rpl31	tr|A0A0A6YX26|A0A0A6YX26_MOUSE	-0.106256	1.45171	1.15605	Factor_Age_Young	Old	No	lmer
Ybx2	tr|B2RUF0|B2RUF0_MOUSE	-0.361144	2.05482	1.65025	Factor_Age_Young	Old	No	lm
Efemp2	tr|G5E8D6|G5E8D6_MOUSE	0.691381	3.92539	3.19461	Factor_Age_Young	Old	No	lmer
Ppp2r5d	tr|Q7TNL5|Q7TNL5_MOUSE	-0.0612728	0.894283	0.698994	Factor_Age_Young	Old	No	lmer
Ddx19b	tr|Q8BZY3|Q8BZY3_MOUSE	0.160708	3.62071	2.94586	Factor_Age_Young	Old	No	lmer
C1qbp	tr|Q8R5L1|Q8R5L1_MOUSE	-0.132872	4.6574	3.81801	Factor_Age_Young	Old	No	lmer
Mllt1	tr|Q9ERL0|Q9ERL0_MOUSE	0.287296	3.35628	2.72527	Factor_Age_Young	Old	No	lmer
Gsta3	sp|P30115|GSTA3_MOUSE	0.312574	2.3013	1.8538	Factor_Age_Young	Old	No	lmer
Sccpdh	sp|Q8R127|SCPDL_MOUSE	-0.191487	4.14713	3.38218	Factor_Age_Young	Old	No	lmer
Serpina1c	tr|A0A0R4J0X5|A0A0R4J0X5_MOUSE	-0.202022	0.533531	0.407524	Factor_Age_Young	Old	No	lmer
Syvn1	tr|A0A0R4J1R1|A0A0R4J1R1_MOUSE	0.242964	3.09152	2.50479	Factor_Age_Young	Old	No	lmer
Nop2	tr|E9QN31|E9QN31_MOUSE	0.104787	1.38242	1.10075	Factor_Age_Young	Old	No	lmer
Smim20	sp|D3Z7Q2|SIM20_MOUSE	-0.150143	0.951406	0.746908	Factor_Age_Young	Old	No	lmer
Cpne2	sp|P59108|CPNE2_MOUSE	0.266477	2.62494	2.11742	Factor_Age_Young	Old	No	lmer
Lrch1	sp|P62046|LRCH1_MOUSE	0.260659	2.8122	2.26986	Factor_Age_Young	Old	No	lmer
Nceh1	sp|Q8BLF1|NCEH1_MOUSE	-0.258091	2.90296	2.34446	Factor_Age_Young	Old	No	lmer
Plcl2	sp|Q8K394|PLCL2_MOUSE	0.23574	3.01472	2.43923	Factor_Age_Young	Old	No	lmer
Usp15	sp|Q8R5H1|UBP15_MOUSE	0.0525522	0.878114	0.68668	Factor_Age_Young	Old	No	lmer
Bpnt1	tr|A0A1B0GRV0|A0A1B0GRV0_MOUSE	-0.0975161	0.590015	0.452229	Factor_Age_Young	Old	No	lmer
Septin10	tr|A0A1W2P6J7|A0A1W2P6J7_MOUSE	0.358	4.44928	3.64346	Factor_Age_Young	Old	No	lmer
Osbpl7	tr|A2A716|A2A716_MOUSE	-0.0560058	0.419726	0.319909	Factor_Age_Young	Old	No	lm
IgG2c	tr|F6TQW2|F6TQW2_MOUSE	3.15345	8.01269	6.65261	Factor_Age_Young	Old	No	lmer
Mocs2	tr|F6ZGI7|F6ZGI7_MOUSE	-0.146466	1.72988	1.386	Factor_Age_Young	Old	No	lmer
Taf15	tr|Q8BQ46|Q8BQ46_MOUSE	0.165957	1.56444	1.24886	Factor_Age_Young	Old	No	lmer
Negr1	sp|Q80Z24|NEGR1_MOUSE	0.47512	2.38561	1.92328	Factor_Age_Young	Old	No	lm
Pla1a	sp|Q8VI78|PLA1A_MOUSE	0.624482	3.9584	3.22272	Factor_Age_Young	Old	No	lm
Psmd9	sp|Q9CR00|PSMD9_MOUSE	-0.0144278	0.0681859	0.0474964	Factor_Age_Young	Old	No	lmer
Mtmr1	tr|I7HJQ9|I7HJQ9_MOUSE	0.108951	2.79865	2.25926	Factor_Age_Young	Old	No	lmer
Arhgap6	sp|O54834|RHG06_MOUSE	0.128282	1.62406	1.29751	Factor_Age_Young	Old	No	lmer
Pde4a	sp|O89084|PDE4A_MOUSE	-0.2645	3.23139	2.62248	Factor_Age_Young	Old	No	lmer
Dipk2a	sp|Q3USZ8|DIK2A_MOUSE	-0.155875	0.394544	0.299871	Factor_Age_Young	Old	No	lm
Mertk	sp|Q60805|MERTK_MOUSE	0.00709787	0.0507491	0.0351031	Factor_Age_Young	Old	No	lmer
Ift172	sp|Q6VH22|IF172_MOUSE	0.133383	1.82943	1.4659	Factor_Age_Young	Old	No	lmer
Krt7	sp|Q9DCV7|K2C7_MOUSE	0.253187	4.66394	3.82252	Factor_Age_Young	Old	No	lmer
Shank2	tr|D3Z5K8|D3Z5K8_MOUSE	0.0888152	0.482536	0.368687	Factor_Age_Young	Old	No	lmer
Sec24d	tr|Q6NXL1|Q6NXL1_MOUSE	0.077409	0.490009	0.374528	Factor_Age_Young	Old	No	lmer
Sri	sp|Q6P069|SORCN_MOUSE	0.0966882	1.13454	0.89644	Factor_Age_Young	Old	No	lmer
Neil2	sp|Q6R2P8|NEIL2_MOUSE	-0.0159728	0.0447274	0.0309584	Factor_Age_Young	Old	No	lm
Enpp6	sp|Q8BGN3|ENPP6_MOUSE	-0.285242	6.9705	5.76418	Factor_Age_Young	Old	No	lmer
Cant1	sp|Q8VCF1|CANT1_MOUSE	0.278161	7.26761	6.01284	Factor_Age_Young	Old	No	lmer
Cys1	tr|A0A0R4J216|A0A0R4J216_MOUSE	0.0241903	0.158937	0.116082	Factor_Age_Young	Old	No	lmer
Pde1c	tr|A0A5F8MPG4|A0A5F8MPG4_MOUSE	0.337785	1.06222	0.837497	Factor_Age_Young	Old	No	lm
Reps1	sp|O54916|REPS1_MOUSE	0.0903559	1.65233	1.32053	Factor_Age_Young	Old	No	lmer
Msh6	sp|P54276|MSH6_MOUSE	0.271769	5.15633	4.23797	Factor_Age_Young	Old	No	lmer
Ube2m	sp|P61082|UBC12_MOUSE	-0.0256314	0.40745	0.310527	Factor_Age_Young	Old	No	lmer
Slc16a9	sp|Q7TM99|MOT9_MOUSE	-0.18494	0.718138	0.555538	Factor_Age_Young	Old	No	lm
Bst2	sp|Q8R2Q8|BST2_MOUSE	0.99143	3.52844	2.8687	Factor_Age_Young	Old	No	lmer
Mipep	sp|A6H611|MIPEP_MOUSE	-0.0905241	0.63046	0.485461	Factor_Age_Young	Old	No	lmer
Ctbp1	sp|O88712|CTBP1_MOUSE	0.0506341	0.583621	0.447606	Factor_Age_Young	Old	No	lmer
Alb	sp|P07724|ALBU_MOUSE	0.280396	3.19492	2.59306	Factor_Age_Young	Old	No	lmer
Hexa	sp|P29416|HEXA_MOUSE	0.532325	3.58849	2.91788	Factor_Age_Young	Old	No	lmer
F13b	sp|Q07968|F13B_MOUSE	-0.0840324	0.535964	0.409355	Factor_Age_Young	Old	No	lmer
B4galnt1	sp|Q09200|B4GN1_MOUSE	1.19351	2.18821	1.76058	Factor_Age_Young	Old	No	lm
Wdr44	sp|Q6NVE8|WDR44_MOUSE	0.257463	3.71068	3.01693	Factor_Age_Young	Old	No	lmer
Cryzl1	sp|Q921W4|QORL1_MOUSE	0.0461758	1.15881	0.917232	Factor_Age_Young	Old	No	lmer
Bbs5	sp|Q9CZQ9|BBS5_MOUSE	-0.125619	0.685823	0.529504	Factor_Age_Young	Old	No	lm
Itpa	sp|Q9D892|ITPA_MOUSE	0.110522	0.728169	0.563135	Factor_Age_Young	Old	No	lmer
Rabggta	sp|Q9JHK4|PGTA_MOUSE	-0.0806703	2.24459	1.80638	Factor_Age_Young	Old	No	lmer
Xrcc5	sp|P27641|XRCC5_MOUSE	0.244861	3.06371	2.48178	Factor_Age_Young	Old	No	lmer
Ca8	sp|P28651|CAH8_MOUSE	0.255058	3.69832	3.00732	Factor_Age_Young	Old	No	lmer
Sqle	sp|P52019|ERG1_MOUSE	-0.0404159	0.196273	0.143499	Factor_Age_Young	Old	No	lmer
Nptn	sp|P97300|NPTN_MOUSE	-0.0278414	0.264763	0.195886	Factor_Age_Young	Old	No	lmer
Cbfb	sp|Q08024|PEBB_MOUSE	0.430968	3.3309	2.70541	Factor_Age_Young	Old	No	lmer
Birc2	sp|Q62210|BIRC2_MOUSE	0.371828	5.30152	4.35498	Factor_Age_Young	Old	No	lmer
Magi1	sp|Q6RHR9|MAGI1_MOUSE	0.0208618	0.270079	0.199714	Factor_Age_Young	Old	No	lmer
CK054	sp|Q91V76|CK054_MOUSE	-0.304291	2.4488	1.97323	Factor_Age_Young	Old	No	lmer
Snrnp48	sp|Q9D361|SNR48_MOUSE	-0.11089	0.523656	0.40058	Factor_Age_Young	Old	No	lm
Atp5po	sp|Q9DB20|ATPO_MOUSE	-0.184033	2.44626	1.97158	Factor_Age_Young	Old	No	lmer
Pcmt1	tr|E0CYV0|E0CYV0_MOUSE	-0.0323818	0.345662	0.260153	Factor_Age_Young	Old	No	lmer
Esrp1	tr|F8WGU3|F8WGU3_MOUSE	-0.0740494	0.500784	0.38279	Factor_Age_Young	Old	No	lmer
Gne	tr|Q3UW64|Q3UW64_MOUSE	0.0150623	0.0768806	0.0535606	Factor_Age_Young	Old	No	lmer
Yipf3	sp|Q3UDR8|YIPF3_MOUSE	0.0350764	0.721611	0.557992	Factor_Age_Young	Old	No	lmer
Cep135	sp|Q6P5D4|CP135_MOUSE	0.154345	0.939914	0.737272	Factor_Age_Young	Old	No	lmer
Rnf41	sp|Q8BH75|RNF41_MOUSE	0.342636	2.00079	1.60589	Factor_Age_Young	Old	No	lm
Arfrp1	sp|Q8BXL7|ARFRP_MOUSE	0.083968	0.511469	0.391437	Factor_Age_Young	Old	No	lmer
Slc43a2	sp|Q8CGA3|LAT4_MOUSE	-0.419945	3.48977	2.83661	Factor_Age_Young	Old	No	lmer
Phc3	sp|Q8CHP6|PHC3_MOUSE	0.358879	7.55176	6.25748	Factor_Age_Young	Old	No	lm
Eif3b	sp|Q8JZQ9|EIF3B_MOUSE	0.0406855	0.459962	0.351253	Factor_Age_Young	Old	No	lmer
Actr6	sp|Q9D864|ARP6_MOUSE	0.101354	0.347366	0.261248	Factor_Age_Young	Old	No	lm
[truncated: 6,686 more rows]

## Sheet: Table S3
Supplementary Table S3. Fold changes for old vs. young plasma (18-plex)
Gene	Protein	Est_Fc	Pval	Qval	Reference_condition	Comparision_condition	Is_outlier	modelFit
Napsa	sp|O09043|NAPSA_MOUSE	0.0245152	0.103711	0.0496464	Factor_Age_young	old	No	lm
Pcdh12	sp|O55134|PCD12_MOUSE	-0.17361	0.608123	0.378677	Factor_Age_young	old	No	lm
Tln1	sp|P26039|TLN1_MOUSE	-0.0854523	0.0954804	0.047766	Factor_Age_young	old	No	lm
Dpp4	sp|P28843|DPP4_MOUSE	0.335059	2.49072	1.94728	Factor_Age_young	old	No	lmer
Saa4	sp|P31532|SAA4_MOUSE	-0.32425	5.04947	4.21796	Factor_Age_young	old	No	lmer
Masp1	sp|P98064|MASP1_MOUSE	-0.090156	2.59352	2.02757	Factor_Age_young	old	No	lmer
Sec31a	sp|Q3UPL0|SC31A_MOUSE	0.671897	0.97663	0.662863	Factor_Age_young	old	No	lm
Lbp	sp|Q61805|LBP_MOUSE	0.00882886	0.0531263	0.0312461	Factor_Age_young	old	No	lmer
Apon	tr|G3X9D6|G3X9D6_MOUSE	0.115884	2.31222	1.7964	Factor_Age_young	old	No	lm
H2-Q10	sp|P01898|HA10_MOUSE	0.285442	6.3844	5.4251	Factor_Age_young	old	No	lmer
Bpifa2	sp|P07743|BPIA2_MOUSE	2.39286	1.77997	1.33672	Factor_Age_young	old	No	lm
Cd48	sp|P18181|CD48_MOUSE	0.194241	0.336573	0.184886	Factor_Age_young	old	No	lm
Ldhd	sp|Q7TNG8|LDHD_MOUSE	-0.156251	0.101761	0.0491614	Factor_Age_young	old	No	lm
Igkv14-111	tr|A0A140T8P9|A0A140T8P9_MOUSE	1.42143	2.5297	1.9729	Factor_Age_young	old	No	lm
Dmkn	tr|E9Q2P1|E9Q2P1_MOUSE	-0.685059	0.971866	0.660677	Factor_Age_young	old	No	lm
Try5	tr|Q9QUK9|Q9QUK9_MOUSE	-0.0502805	0.685887	0.433492	Factor_Age_young	old	No	lmer
Lipc	sp|P27656|LIPC_MOUSE	0.0818414	0.589241	0.364924	Factor_Age_young	old	No	lmer
Ndrg1	sp|Q62433|NDRG1_MOUSE	0.164506	0.461219	0.27529	Factor_Age_young	old	No	lm
Aldob	sp|Q91Y97|ALDOB_MOUSE	0.203571	0.443086	0.266398	Factor_Age_young	old	No	lmer
Oxct1	sp|Q9D0K2|SCOT1_MOUSE	0.457245	0.58908	0.364924	Factor_Age_young	old	No	lmer
Psmb3	sp|Q9R1P1|PSB3_MOUSE	0.128723	0.733486	0.465989	Factor_Age_young	old	No	lmer
Hspa5	sp|P20029|BIP_MOUSE	0.0469163	0.263219	0.13323	Factor_Age_young	old	No	lmer
Apoc4	sp|Q61268|APOC4_MOUSE	-0.183525	0.951545	0.641639	Factor_Age_young	old	No	lmer
C8a	sp|Q8K182|CO8A_MOUSE	-0.938832	9.37148	8.23035	Factor_Age_young	old	No	lmer
Ehhadh	sp|Q9DBM2|ECHP_MOUSE	0.0820454	0.0657459	0.0372148	Factor_Age_young	old	No	lm
Pi16	sp|Q9ET66|PI16_MOUSE	-0.496531	16.0038	14.5951	Factor_Age_young	old	No	lmer
Spint1	sp|Q9R097|SPIT1_MOUSE	-0.661411	1.395	1.0036	Factor_Age_young	old	No	lm
Pygm	sp|Q9WUB3|PYGM_MOUSE	-0.422379	0.771712	0.490314	Factor_Age_young	old	No	lm
Psma7	sp|Q9Z2U0|PSA7_MOUSE	0.166488	3.23922	2.58096	Factor_Age_young	old	No	lm
Igkv16-104	tr|A0A0B4J1I1|A0A0B4J1I1_MOUSE	0.316333	0.669294	0.425111	Factor_Age_young	old	No	lm
C6	tr|Q91X70|Q91X70_MOUSE	-0.876434	5.18138	4.33691	Factor_Age_young	old	No	lmer
Ctsh	sp|P49935|CATH_MOUSE	0.322094	0.318385	0.172884	Factor_Age_young	old	No	lm
Flna	sp|Q8BTM8|FLNA_MOUSE	-0.12555	0.177043	0.0845148	Factor_Age_young	old	No	lm
Fermt3	sp|Q8K1B8|URP2_MOUSE	-0.112797	0.12003	0.0600587	Factor_Age_young	old	No	lm
Ces2c	sp|Q91WG0|EST2C_MOUSE	-0.42013	4.15529	3.40154	Factor_Age_young	old	No	lm
Proz	sp|Q9CQW3|PROZ_MOUSE	-0.510102	21.3469	19.7373	Factor_Age_young	old	No	lmer
Cndp2	sp|Q9D1A2|CNDP2_MOUSE	-0.0287735	0.0278361	0.0170337	Factor_Age_young	old	No	lm
Ighv3-5	tr|A0A0A6YWB6|A0A0A6YWB6_MOUSE	0.0942892	0.113481	0.0582189	Factor_Age_young	old	No	lm
Serpina3k	tr|A0A0R4J0I1|A0A0R4J0I1_MOUSE	-1.04132	17.8383	16.3406	Factor_Age_young	old	No	lmer
Apof	tr|A0A0R4J0M4|A0A0R4J0M4_MOUSE	-0.368047	1.77889	1.33672	Factor_Age_young	old	No	lm
Prg4	tr|E0CZ58|E0CZ58_MOUSE	0.432122	5.94685	5.01523	Factor_Age_young	old	No	lm
Hspa4	tr|Q3U2G2|Q3U2G2_MOUSE	0.0394033	0.198212	0.0961415	Factor_Age_young	old	No	lmer
Mstn	sp|O08689|GDF8_MOUSE	-1.00372	5.93988	5.01359	Factor_Age_young	old	No	lm
Osmr	sp|O70458|OSMR_MOUSE	0.139895	0.579672	0.358659	Factor_Age_young	old	No	lm
Lamp2	sp|P17047|LAMP2_MOUSE	0.0250308	0.112995	0.0582189	Factor_Age_young	old	No	lm
Aldh1a1	sp|P24549|AL1A1_MOUSE	0.511336	2.67856	2.09526	Factor_Age_young	old	No	lm
Pltp	sp|P55065|PLTP_MOUSE	0.665069	12.0986	10.8383	Factor_Age_young	old	No	lmer
Acta2	sp|P62737|ACTA_MOUSE	-0.269264	2.78941	2.17719	Factor_Age_young	old	No	lmer
Reln	sp|Q60841|RELN_MOUSE	0.0424033	0.117259	0.0600587	Factor_Age_young	old	No	lm
Procr	sp|Q64695|EPCR_MOUSE	-0.491866	2.24633	1.74269	Factor_Age_young	old	No	lm
Ugp2	sp|Q91ZJ5|UGPA_MOUSE	0.564456	0.763915	0.486102	Factor_Age_young	old	No	lm
Dkk3	sp|Q9QUN9|DKK3_MOUSE	-0.288451	1.74165	1.30294	Factor_Age_young	old	No	lm
Igkv4-79	tr|A0A075B5L8|A0A075B5L8_MOUSE	0.880301	1.28783	0.913105	Factor_Age_young	old	No	lm
Fbln5	tr|A0A1Y7VJW9|A0A1Y7VJW9_MOUSE	0.0438215	0.331855	0.181381	Factor_Age_young	old	No	lm
Il1rap	tr|E9Q6I2|E9Q6I2_MOUSE	0.0687928	0.673997	0.427177	Factor_Age_young	old	No	lmer
Cfhr2	tr|Q4LDF6|Q4LDF6_MOUSE	-0.151645	1.75443	1.314	Factor_Age_young	old	No	lmer
Gp1ba	sp|O35930|GP1BA_MOUSE	0.788049	13.225	11.9164	Factor_Age_young	old	No	lmer
Pigr	sp|O70570|PIGR_MOUSE	1.69485	5.82525	4.91456	Factor_Age_young	old	No	lmer
Krt19	sp|P19001|K1C19_MOUSE	-0.0698242	0.0583742	0.0345094	Factor_Age_young	old	No	lm
Hook2	sp|Q7TMK6|HOOK2_MOUSE	0.508258	2.76676	2.16218	Factor_Age_young	old	No	lm
Vwf	sp|Q8CIZ8|VWF_MOUSE	-0.0503033	0.0737186	0.0396659	Factor_Age_young	old	No	lmer
Igkv12-89	tr|A0A0G2JGW8|A0A0G2JGW8_MOUSE	0.303576	1.00594	0.684351	Factor_Age_young	old	No	lm
Clca3b	tr|E9PUL3|E9PUL3_MOUSE	0.527186	7.23314	6.20594	Factor_Age_young	old	No	lm
Itih4	sp|A6X935|ITIH4_MOUSE	0.381617	3.97071	3.24788	Factor_Age_young	old	No	lmer
Adgrf5	sp|G5E8Q8|AGRF5_MOUSE	-0.0814108	0.481725	0.289002	Factor_Age_young	old	No	lm
Ifnar2	sp|O35664|INAR2_MOUSE	0.0408629	0.386234	0.223735	Factor_Age_young	old	No	lmer
Apoc1	sp|P34928|APOC1_MOUSE	0.145024	1.11834	0.770997	Factor_Age_young	old	No	lmer
Gsr	sp|P47791|GSHR_MOUSE	0.0407288	0.0747816	0.0396659	Factor_Age_young	old	No	lm
Psmb4	sp|P99026|PSB4_MOUSE	0.153039	2.6725	2.09408	Factor_Age_young	old	No	lm
Cstb	sp|Q62426|CYTB_MOUSE	-0.0305453	0.0282426	0.0170337	Factor_Age_young	old	No	lm
Bpnt2	sp|Q80V26|IMPA3_MOUSE	-0.212287	0.544121	0.332205	Factor_Age_young	old	No	lm
Ighv3-6	sp|P18531|HVM60_MOUSE	1.55468	2.44697	1.91006	Factor_Age_young	old	No	lmer
Mbl1	sp|P39039|MBL1_MOUSE	0.0433563	0.361497	0.206236	Factor_Age_young	old	No	lmer
Isoc2a	sp|P85094|ISC2A_MOUSE	-0.0122441	0.00737855	0.00296303	Factor_Age_young	old	No	lm
F13b	sp|Q07968|F13B_MOUSE	-0.247275	1.715	1.28004	Factor_Age_young	old	No	lmer
Acy3	sp|Q91XE4|ACY3_MOUSE	0.00494261	0.00297309	0.000629691	Factor_Age_young	old	No	lm
Vnn1	sp|Q9Z0K8|VNN1_MOUSE	1.73161	15.967	14.5892	Factor_Age_young	old	No	lm
Ighv1-66	tr|A0A075B5X5|A0A075B5X5_MOUSE	1.83631	2.35315	1.82691	Factor_Age_young	old	No	lm
Ighv1-80	tr|A0A075B5Y3|A0A075B5Y3_MOUSE	1.11382	1.71467	1.28004	Factor_Age_young	old	No	lm
Hrg	tr|A0A0R4J039|A0A0R4J039_MOUSE	0.291373	3.79103	3.08764	Factor_Age_young	old	No	lmer
Igkv6-17	tr|A0A140T8Q3|A0A140T8Q3_MOUSE	0.17157	0.227553	0.112542	Factor_Age_young	old	No	lmer
Klkb1	sp|P26262|KLKB1_MOUSE	0.0584921	0.884731	0.582444	Factor_Age_young	old	No	lmer
Pdia3	sp|P27773|PDIA3_MOUSE	-0.254456	1.47823	1.0806	Factor_Age_young	old	No	lm
Mif	sp|P34884|MIF_MOUSE	0.116457	0.368742	0.210781	Factor_Age_young	old	No	lm
Psma2	sp|P49722|PSA2_MOUSE	0.0876221	0.661728	0.419317	Factor_Age_young	old	No	lmer
Btf3	sp|Q64152|BTF3_MOUSE	0.0191336	0.0346976	0.0206663	Factor_Age_young	old	No	lm
Fgl1	sp|Q71KU9|FGL1_MOUSE	-0.13394	0.215644	0.107029	Factor_Age_young	old	No	lmer
Psma6	sp|Q9QUM9|PSA6_MOUSE	0.057241	0.517035	0.316415	Factor_Age_young	old	No	lmer
Ccl8	sp|Q9Z121|CCL8_MOUSE	-0.0012115	0.00337539	0.000629691	Factor_Age_young	old	No	lmer
Fn1	tr|A0A087WSN6|A0A087WSN6_MOUSE	0.242285	4.57099	3.77621	Factor_Age_young	old	No	lmer
Ighv5-9-1	tr|A0A0A6YVS4|A0A0A6YVS4_MOUSE	4.34209	7.21872	6.19816	Factor_Age_young	old	No	lm
Ighv1-59	tr|A0A0A6YXE0|A0A0A6YXE0_MOUSE	0.955867	1.55253	1.14217	Factor_Age_young	old	No	lm
Igfals	tr|A0A0R4J0S2|A0A0R4J0S2_MOUSE	-0.0477642	0.863796	0.567738	Factor_Age_young	old	No	lmer
Man1a	tr|A0A1W2P788|A0A1W2P788_MOUSE	0.0725069	0.699644	0.443869	Factor_Age_young	old	No	lmer
Fgg	tr|Q3UER8|Q3UER8_MOUSE	0.0395777	0.295941	0.159316	Factor_Age_young	old	No	lmer
Ig-KV3A1	sp|P01654|KV3A1_MOUSE	3.07276	8.16909	7.11431	Factor_Age_young	old	No	lmer
Slc3a2	sp|P10852|4F2_MOUSE	-0.177397	1.8183	1.36869	Factor_Age_young	old	No	lmer
Hexb	sp|P20060|HEXB_MOUSE	-0.182474	0.215546	0.107029	Factor_Age_young	old	No	lm
Apoc2	sp|Q05020|APOC2_MOUSE	-0.213117	1.6592	1.2326	Factor_Age_young	old	No	lmer
Mup20	sp|Q5FW60|MUP20_MOUSE	-0.504295	3.15564	2.51419	Factor_Age_young	old	No	lmer
Ppp1r9b	sp|Q6R891|NEB2_MOUSE	-0.105152	0.159955	0.0780039	Factor_Age_young	old	No	lm
Myh9	sp|Q8VDD5|MYH9_MOUSE	-0.122741	0.149336	0.0704056	Factor_Age_young	old	No	lm
Hdlbp	sp|Q8VDJ3|VIGLN_MOUSE	-0.00183495	0.00251656	0.000629691	Factor_Age_young	old	No	lm
Ighv11-1	tr|A0A075B5R6|A0A075B5R6_MOUSE	2.00014	3.47476	2.78999	Factor_Age_young	old	No	lm
Ighv1-4	tr|A0A075B5T4|A0A075B5T4_MOUSE	0.946235	2.11003	1.6221	Factor_Age_young	old	No	lm
Ighd	tr|A0A0A6YW14|A0A0A6YW14_MOUSE	2.16586	1.86165	1.40715	Factor_Age_young	old	No	lm
Ighv1-5	tr|A0A0A6YWG2|A0A0A6YWG2_MOUSE	0.57352	0.646826	0.406603	Factor_Age_young	old	No	lm
2210010C04Rik	tr|Q9CPN9|Q9CPN9_MOUSE	-2.39395	1.6081	1.19451	Factor_Age_young	old	No	lm
C4b	sp|P01029|CO4B_MOUSE	-0.451201	10.9296	9.70227	Factor_Age_young	old	No	lmer
B2m	sp|P01887|B2MG_MOUSE	0.169009	3.82702	3.11725	Factor_Age_young	old	No	lmer
Apoa4	sp|P06728|APOA4_MOUSE	-0.241532	2.93892	2.31366	Factor_Age_young	old	No	lmer
Itgb2	sp|P11835|ITB2_MOUSE	-0.308829	3.11726	2.48127	Factor_Age_young	old	No	lm
Npm1	sp|Q61937|NPM_MOUSE	-0.296324	0.348934	0.196357	Factor_Age_young	old	No	lm
Immt	sp|Q8CAQ8|MIC60_MOUSE	-0.444529	0.74567	0.47505	Factor_Age_young	old	No	lm
Habp2	sp|Q8K0D2|HABP2_MOUSE	-0.132032	4.95487	4.1318	Factor_Age_young	old	No	lmer
Hpx	sp|Q91X72|HEMO_MOUSE	-0.0895428	0.716888	0.457707	Factor_Age_young	old	No	lmer
Aass	sp|Q99K67|AASS_MOUSE	0.0315399	0.0510901	0.0298694	Factor_Age_young	old	No	lm
Fbp1	sp|Q9QXD6|F16P1_MOUSE	0.114825	0.224798	0.112143	Factor_Age_young	old	No	lm
Hgfac	sp|Q9R098|HGFA_MOUSE	0.256253	6.24717	5.30469	Factor_Age_young	old	No	lmer
Igkv6-13	tr|A0A075B5N7|A0A075B5N7_MOUSE	0.422715	2.86281	2.24282	Factor_Age_young	old	No	lm
Serpina1a	tr|A0A0A0MQA3|A0A0A0MQA3_MOUSE	-0.417145	18.3756	16.8577	Factor_Age_young	old	No	lmer
Mgam	tr|A0A571BF69|A0A571BF69_MOUSE	0.490901	13.3685	12.0469	Factor_Age_young	old	No	lmer
Vmn2r7	tr|E9PYL5|E9PYL5_MOUSE	0.36642	2.67769	2.09526	Factor_Age_young	old	No	lm
Serpina3n	tr|G3X8T9|G3X8T9_MOUSE	-0.0776466	0.639667	0.402705	Factor_Age_young	old	No	lmer
Cfhr1	tr|Q61406|Q61406_MOUSE	0.0783621	1.21407	0.851085	Factor_Age_young	old	No	lmer
Cfp	sp|P11680|PROP_MOUSE	-0.0898562	0.626939	0.393214	Factor_Age_young	old	No	lmer
Mrc1	sp|Q61830|MRC1_MOUSE	-0.163654	1.41601	1.02151	Factor_Age_young	old	No	lmer
Postn	sp|Q62009|POSTN_MOUSE	-0.824572	34.8414	32.9044	Factor_Age_young	old	No	lmer
Arpc5	sp|Q9CPW4|ARPC5_MOUSE	-0.351848	0.3572	0.202836	Factor_Age_young	old	No	lm
Ighv5-9	tr|A0A075B5Q2|A0A075B5Q2_MOUSE	0.906663	2.56228	1.99864	Factor_Age_young	old	No	lm
Gpld1	tr|Q8VCU2|Q8VCU2_MOUSE	0.297137	10.1141	8.95519	Factor_Age_young	old	No	lmer
Ig-HVM51	sp|P06330|HVM51_MOUSE	1.54694	4.45708	3.66619	Factor_Age_young	old	No	lmer
Me1	sp|P06801|MAOX_MOUSE	0.38029	0.587946	0.36484	Factor_Age_young	old	No	lm
Ltf	sp|P08071|TRFL_MOUSE	0.204643	3.83238	3.11937	Factor_Age_young	old	No	lmer
Cst3	sp|P21460|CYTC_MOUSE	0.0390706	0.253171	0.126555	Factor_Age_young	old	No	lm
Msn	sp|P26041|MOES_MOUSE	-0.0311427	0.0681198	0.0386544	Factor_Age_young	old	No	lm
Hmgcl	sp|P38060|HMGCL_MOUSE	-0.162367	0.140969	0.0655743	Factor_Age_young	old	No	lm
Serpind1	sp|P49182|HEP2_MOUSE	0.0299318	0.467718	0.27769	Factor_Age_young	old	No	lmer
Pla2g7	sp|Q60963|PAFA_MOUSE	0.172285	1.81786	1.36869	Factor_Age_young	old	No	lmer
Aldh1l1	sp|Q8R0Y6|AL1L1_MOUSE	0.200725	0.216953	0.107029	Factor_Age_young	old	No	lm
Thbs4	sp|Q9Z1T2|TSP4_MOUSE	-1.32802	71.9423	69.1022	Factor_Age_young	old	No	lmer
Ighv1-67	tr|A0A0G2JFN9|A0A0G2JFN9_MOUSE	1.49305	2.63489	2.06662	Factor_Age_young	old	No	lm
Sell	tr|B1B507|B1B507_MOUSE	0.244756	0.572922	0.352952	Factor_Age_young	old	No	lm
Apoc3	tr|E9QP56|E9QP56_MOUSE	-0.0111452	0.0437632	0.0258252	Factor_Age_young	old	No	lmer
Ig-HVM57	sp|P18528|HVM57_MOUSE	1.18769	3.92107	3.20154	Factor_Age_young	old	No	lm
C1qc	sp|Q02105|C1QC_MOUSE	-0.213128	1.09454	0.756866	Factor_Age_young	old	No	lm
Cdh17	sp|Q9R100|CAD17_MOUSE	-0.238471	0.467489	0.27769	Factor_Age_young	old	No	lm
Ighv1-81	tr|A0A075B5Y4|A0A075B5Y4_MOUSE	0.479227	0.621898	0.389247	Factor_Age_young	old	No	lm
Ighv9-3	tr|A0A0B4J1J5|A0A0B4J1J5_MOUSE	1.35911	1.61145	1.19451	Factor_Age_young	old	No	lmer
Igkv12-44	tr|A0A140T8M2|A0A140T8M2_MOUSE	1.81073	3.52487	2.83705	Factor_Age_young	old	No	lm
Gnptg	tr|A0A140T8R4|A0A140T8R4_MOUSE	0.540068	4.39372	3.61432	Factor_Age_young	old	No	lmer
Hbb-y	tr|Q9CR49|Q9CR49_MOUSE	-0.344504	0.643839	0.404706	Factor_Age_young	old	No	lm
Ighv1-61	sp|P01749|HVM05_MOUSE	0.526414	1.22735	0.862918	Factor_Age_young	old	No	lm
Krt18	sp|P05784|K1C18_MOUSE	-0.195887	0.137407	0.0651988	Factor_Age_young	old	No	lm
Chga	sp|P26339|CMGA_MOUSE	-0.142009	0.860149	0.566974	Factor_Age_young	old	No	lm
Apod	sp|P51910|APOD_MOUSE	0.063481	0.528809	0.325191	Factor_Age_young	old	No	lmer
Spp2	sp|Q8K1I3|SPP24_MOUSE	0.118834	0.224708	0.112143	Factor_Age_young	old	No	lm
Pebp1	tr|D3Z1V4|D3Z1V4_MOUSE	0.0808364	0.0742353	0.0396659	Factor_Age_young	old	No	lm
Ig-LV1E	sp|P01727|LV1E_MOUSE	0.496497	2.09103	1.60695	Factor_Age_young	old	No	lmer
Cct6a	sp|P80317|TCPZ_MOUSE	0.0929028	0.691887	0.438368	Factor_Age_young	old	No	lm
Gm2a	sp|Q60648|SAP3_MOUSE	-0.539632	1.10308	0.759538	Factor_Age_young	old	No	lm
Lap3	sp|Q9CPY7|AMPL_MOUSE	0.1236	0.850931	0.561053	Factor_Age_young	old	No	lmer
Ptms	sp|Q9D0J8|PTMS_MOUSE	0.428924	1.24689	0.879535	Factor_Age_young	old	No	lm
Igkv5-43	tr|A0A0B4J1J2|A0A0B4J1J2_MOUSE	1.48177	5.39046	4.53713	Factor_Age_young	old	No	lmer
Fcmr	tr|A0A0G2LB91|A0A0G2LB91_MOUSE	0.935911	2.55468	1.99333	Factor_Age_young	old	No	lm
Serpina1c	tr|A0A0R4J0X5|A0A0R4J0X5_MOUSE	-0.178113	0.275082	0.142546	Factor_Age_young	old	No	lm
Cfh	tr|E9Q8I0|E9Q8I0_MOUSE	0.188431	0.729962	0.465268	Factor_Age_young	old	No	lmer
C4bpa	sp|P08607|C4BPA_MOUSE	0.118445	0.389558	0.22523	Factor_Age_young	old	No	lmer
Eno3	sp|P21550|ENOB_MOUSE	-0.75656	0.543922	0.332205	Factor_Age_young	old	No	lm
Mug1	sp|P28665|MUG1_MOUSE	-0.395401	19.0197	17.4806	Factor_Age_young	old	No	lmer
Flt4	sp|P35917|VGFR3_MOUSE	0.0303709	0.307228	0.165222	Factor_Age_young	old	No	lmer
Actb	sp|P60710|ACTB_MOUSE	-0.02309	0.140455	0.0655743	Factor_Age_young	old	No	lmer
Apoa1	sp|Q00623|APOA1_MOUSE	-0.0967336	0.758801	0.482176	Factor_Age_young	old	No	lmer
Mertk	sp|Q60805|MERTK_MOUSE	0.139878	0.627232	0.393214	Factor_Age_young	old	No	lmer
Cnpy4	sp|Q8BQ47|CNPY4_MOUSE	-0.38749	0.30219	0.161921	Factor_Age_young	old	No	lm
Tf	sp|Q921I1|TRFE_MOUSE	0.101329	1.1657	0.808463	Factor_Age_young	old	No	lmer
Ca2	sp|P00920|CAH2_MOUSE	-0.24926	1.34145	0.960732	Factor_Age_young	old	No	lmer
Lifr	sp|P42703|LIFR_MOUSE	-1.29899	30.972	29.1733	Factor_Age_young	old	No	lmer
Anpep	sp|P97449|AMPN_MOUSE	-0.0195586	0.0693395	0.0386544	Factor_Age_young	old	No	lmer
Ambp	sp|Q07456|AMBP_MOUSE	0.231923	6.258	5.30999	Factor_Age_young	old	No	lmer
Mri1	sp|Q9CQT1|MTNA_MOUSE	-0.219996	0.293558	0.159316	Factor_Age_young	old	No	lm
Ighv1-39	tr|A0A075B5V5|A0A075B5V5_MOUSE	1.01811	2.33566	1.81361	Factor_Age_young	old	No	lmer
Ighv1-42	tr|A0A0A6YY38|A0A0A6YY38_MOUSE	0.491177	0.814586	0.528363	Factor_Age_young	old	No	lm
Igkv12-38	tr|A0A0G2JEI7|A0A0G2JEI7_MOUSE	1.40789	1.49564	1.09487	Factor_Age_young	old	No	lm
Naglu	tr|O88325|O88325_MOUSE	0.132354	1.09494	0.756866	Factor_Age_young	old	No	lm
Psma3	sp|O70435|PSA3_MOUSE	0.239825	1.63788	1.21608	Factor_Age_young	old	No	lm
Nras	sp|P08556|RASN_MOUSE	0.0704918	0.175658	0.0845148	Factor_Age_young	old	No	lm
C2	sp|P21180|CO2_MOUSE	-0.255496	12.3362	11.0643	Factor_Age_young	old	No	lmer
Ces1c	sp|P23953|EST1C_MOUSE	0.163195	7.82456	6.77685	Factor_Age_young	old	No	lmer
Rab11b	sp|P46638|RB11B_MOUSE	0.151209	0.633957	0.398077	Factor_Age_young	old	No	lm
Selenop	sp|P70274|SEPP1_MOUSE	0.00355542	0.0389932	0.0230129	Factor_Age_young	old	No	lmer
Idh3g	sp|P70404|IDHG1_MOUSE	-0.334165	1.02403	0.699797	Factor_Age_young	old	No	lm
C8g	sp|Q8VCG4|CO8G_MOUSE	-0.884083	9.91015	8.76024	Factor_Age_young	old	No	lmer
Ssbp3	sp|Q9D032|SSBP3_MOUSE	0.0200338	0.19911	0.0961415	Factor_Age_young	old	No	lmer
Keg1	sp|Q9DCY0|KEG1_MOUSE	-0.239674	0.413214	0.242425	Factor_Age_young	old	No	lm
Ighv8-5	tr|A0A0A6YY60|A0A0A6YY60_MOUSE	-1.54907	1.31421	0.935	Factor_Age_young	old	No	lm
Hbb-bs	tr|A8DUK4|A8DUK4_MOUSE	-0.33941	0.712521	0.454478	Factor_Age_young	old	No	lmer
Ptprg	sp|Q05909|PTPRG_MOUSE	-0.102379	0.548447	0.333653	Factor_Age_young	old	No	lm
Hadh	sp|Q61425|HCDH_MOUSE	0.327554	0.447837	0.266398	Factor_Age_young	old	No	lmer
Ces3a	sp|Q63880|EST3A_MOUSE	-0.162169	0.859305	0.566974	Factor_Age_young	old	No	lm
Isoc1	sp|Q91V64|ISOC1_MOUSE	0.0515716	0.100621	0.0491614	Factor_Age_young	old	No	lm
Umod	sp|Q91X17|UROM_MOUSE	-0.201276	1.40106	1.00812	Factor_Age_young	old	No	lm
Pecr	sp|Q99MZ7|PECR_MOUSE	-0.164164	0.150353	0.0706699	Factor_Age_young	old	No	lm
Psma4	sp|Q9R1P0|PSA4_MOUSE	0.135378	2.32671	1.80675	Factor_Age_young	old	No	lmer
Iglc1	tr|A0A0G2JE99|A0A0G2JE99_MOUSE	0.708995	2.73475	2.13768	Factor_Age_young	old	No	lmer
Albfm1	tr|F8VQ07|F8VQ07_MOUSE	0.282053	3.99109	3.26493	Factor_Age_young	old	No	lmer
Afm	sp|O89020|AFAM_MOUSE	0.18224	4.23195	3.47103	Factor_Age_young	old	No	lmer
Lyz2	sp|P08905|LYZ2_MOUSE	0.574731	1.62825	1.2081	Factor_Age_young	old	No	lm
Fabp3	sp|P11404|FABPH_MOUSE	-0.594759	0.487785	0.293101	Factor_Age_young	old	No	lm
Hsp90ab1	sp|P11499|HS90B_MOUSE	0.0258525	0.0730295	0.0396659	Factor_Age_young	old	No	lmer
Psmb7	sp|P70195|PSB7_MOUSE	-0.176154	2.52178	1.96734	Factor_Age_young	old	No	lm
Psmb6	sp|Q60692|PSB6_MOUSE	0.084941	0.260466	0.132188	Factor_Age_young	old	No	lm
Lcp1	sp|Q61233|PLSL_MOUSE	0.0922821	0.67761	0.42959	Factor_Age_young	old	No	lmer
Tnpo1	sp|Q8BFY9|TNPO1_MOUSE	-0.103977	0.425165	0.25064	Factor_Age_young	old	No	lm
Ighv1-54	tr|A0A075B5W5|A0A075B5W5_MOUSE	0.974518	1.34653	0.962786	Factor_Age_young	old	No	lm
Igkv8-19	tr|A0A140T8M4|A0A140T8M4_MOUSE	1.06986	4.30916	3.53351	Factor_Age_young	old	No	lmer
Mup14	tr|B8JI96|B8JI96_MOUSE	-2.20839	9.27969	8.15558	Factor_Age_young	old	No	lmer
Fabp4	sp|P04117|FABP4_MOUSE	-0.034459	0.0678563	0.0386544	Factor_Age_young	old	No	lm
Ctsb	sp|P10605|CATB_MOUSE	0.131479	1.34193	0.960732	Factor_Age_young	old	No	lmer
Plg	sp|P20918|PLMN_MOUSE	-0.120129	7.16619	6.15216	Factor_Age_young	old	No	lmer
Pdgfra	sp|P26618|PGFRA_MOUSE	-0.556984	3.38281	2.70407	Factor_Age_young	old	No	lm
Asl	sp|Q91YI0|ARLY_MOUSE	0.170256	0.752327	0.480312	Factor_Age_young	old	No	lm
Lrp1	sp|Q91ZX7|LRP1_MOUSE	-0.194814	8.65158	7.55619	Factor_Age_young	old	No	lmer
Mfap4	sp|Q9D1H9|MFAP4_MOUSE	-0.869792	6.30163	5.34802	Factor_Age_young	old	No	lmer
Ighv1-22	tr|A0A075B5U7|A0A075B5U7_MOUSE	0.188858	0.494216	0.296575	Factor_Age_young	old	No	lmer
Ighv14-4	tr|A0A0A6YVR1|A0A0A6YVR1_MOUSE	1.46	2.74055	2.14099	Factor_Age_young	old	No	lm
C9	tr|A0A0R4J032|A0A0R4J032_MOUSE	-1.00937	31.9287	30.0886	Factor_Age_young	old	No	lmer
Aldh9a1	tr|Q3U367|Q3U367_MOUSE	0.00757	0.0118501	0.00680013	Factor_Age_young	old	No	lmer
Amy1	sp|P00687|AMY1_MOUSE	0.482075	4.92817	4.10926	Factor_Age_young	old	No	lmer
Ig-KV3AB	sp|P01663|KV3AB_MOUSE	2.24257	3.37553	2.69978	Factor_Age_young	old	No	lm
Prdx1	sp|P35700|PRDX1_MOUSE	-0.0676307	0.11811	0.0600587	Factor_Age_young	old	No	lm
Rpl12	sp|P35979|RL12_MOUSE	-0.12125	0.172968	0.0841413	Factor_Age_young	old	No	lm
Dpep2	sp|Q8C255|DPEP2_MOUSE	-0.0236914	0.122696	0.0600587	Factor_Age_young	old	No	lmer
Acp1	sp|Q9D358|PPAC_MOUSE	-0.401296	0.766478	0.487473	Factor_Age_young	old	No	lm
Ica	sp|Q9DBD0|ICA_MOUSE	-0.0760471	2.16342	1.67162	Factor_Age_young	old	No	lmer
Igkv8-27	tr|A0A075B5N4|A0A075B5N4_MOUSE	0.565592	0.744613	0.47505	Factor_Age_young	old	No	lm
IgM	tr|A0A075B5P6|A0A075B5P6_MOUSE	2.46236	16.8886	15.4464	Factor_Age_young	old	No	lmer
Tuba4a	tr|A0A0A0MQA5|A0A0A0MQA5_MOUSE	0.0767312	0.17355	0.0841413	Factor_Age_young	old	No	lmer
Pkhd1l1	tr|E9PUU8|E9PUU8_MOUSE	-0.0398222	0.197467	0.0961415	Factor_Age_young	old	No	lm
Angpt2	sp|O35608|ANGP2_MOUSE	0.239894	0.313493	0.168868	Factor_Age_young	old	No	lm
Lcat	sp|P16301|LCAT_MOUSE	0.0919529	0.863776	0.567738	Factor_Age_young	old	No	lmer
Eif3a	sp|P23116|EIF3A_MOUSE	0.276393	0.250413	0.124637	Factor_Age_young	old	No	lm
Hsd17b4	sp|P51660|DHB4_MOUSE	-0.125036	0.164733	0.0812635	Factor_Age_young	old	No	lm
Cpn1	sp|Q9JJN5|CBPN_MOUSE	0.128778	4.42867	3.64164	Factor_Age_young	old	No	lmer
Igkc	sp|P01837|IGKC_MOUSE	2.14842	13.4931	12.1582	Factor_Age_young	old	No	lmer
Camp	sp|P51437|CAMP_MOUSE	0.55447	3.85481	3.13856	Factor_Age_young	old	No	lmer
Tufm	sp|Q8BFR5|EFTU_MOUSE	-0.208646	0.446914	0.266398	Factor_Age_young	old	No	lm
Serpina10	sp|Q8R121|ZPI_MOUSE	-0.136423	4.10967	3.37337	Factor_Age_young	old	No	lmer
Chil4	sp|Q91Z98|CHIL4_MOUSE	0.590908	0.9452	0.636573	Factor_Age_young	old	No	lm
Erp44	sp|Q9D1Q6|ERP44_MOUSE	0.0245251	0.0769838	0.0396659	Factor_Age_young	old	No	lm
Ighv1-53	tr|A0A075B5W3|A0A075B5W3_MOUSE	2.62562	6.5627	5.59182	Factor_Age_young	old	No	lmer
Ighv1-75	tr|A0A075B5Y2|A0A075B5Y2_MOUSE	1.48302	7.11295	6.10535	Factor_Age_young	old	No	lm
Ighv7-4	tr|A0A0A6YXL5|A0A0A6YXL5_MOUSE	-2.49229	1.61134	1.19451	Factor_Age_young	old	No	lm
Rnase4	tr|Q8C7E4|Q8C7E4_MOUSE	0.0692189	0.169621	0.0827109	Factor_Age_young	old	No	lm
Apob	sp|E9Q414|APOB_MOUSE	-0.126124	1.11863	0.770997	Factor_Age_young	old	No	lmer
Cdh16	sp|O88338|CAD16_MOUSE	0.154814	0.247118	0.122179	Factor_Age_young	old	No	lm
Wdr1	sp|O88342|WDR1_MOUSE	-0.0159626	0.023764	0.0148876	Factor_Age_young	old	No	lm
Gc	sp|P21614|VTDB_MOUSE	0.0492753	0.529728	0.325191	Factor_Age_young	old	No	lmer
Slc25a5	sp|P51881|ADT2_MOUSE	-0.0399409	0.0609938	0.0351353	Factor_Age_young	old	No	lm
Dmgdh	sp|Q9DBT9|M2GD_MOUSE	0.131489	0.133393	0.0634017	Factor_Age_young	old	No	lm
Clic1	sp|Q9Z1Q5|CLIC1_MOUSE	-0.0335501	0.0758425	0.0396659	Factor_Age_young	old	No	lmer
Psma5	sp|Q9Z2U1|PSA5_MOUSE	-0.0162739	0.140103	0.0655743	Factor_Age_young	old	No	lm
Ighv4-1	tr|A0A075B5R5|A0A075B5R5_MOUSE	0.129357	0.0816136	0.0396659	Factor_Age_young	old	No	lmer
Entpd5	tr|Q3TQC7|Q3TQC7_MOUSE	0.41447	2.64243	2.07002	Factor_Age_young	old	No	lm
Notch2	sp|O35516|NOTC2_MOUSE	-0.0939931	0.405312	0.237304	Factor_Age_young	old	No	lm
Mmp8	sp|O70138|MMP8_MOUSE	0.204507	0.66862	0.425111	Factor_Age_young	old	No	lm
F5	sp|O88783|FA5_MOUSE	-0.0520438	1.043	0.711322	Factor_Age_young	old	No	lmer
Man2a1	sp|P27046|MA2A1_MOUSE	0.381248	0.972055	0.660677	Factor_Age_young	old	No	lm
Proc	sp|P33587|PROC_MOUSE	-0.0662304	0.875571	0.574541	Factor_Age_young	old	No	lmer
Pcbp1	sp|P60335|PCBP1_MOUSE	-0.125036	0.226185	0.112143	Factor_Age_young	old	No	lm
Tgfbi	sp|P82198|BGH3_MOUSE	0.29906	2.53399	1.97492	Factor_Age_young	old	No	lmer
Gm94	sp|Q3V2D2|CE046_MOUSE	0.0765969	0.294603	0.159316	Factor_Age_young	old	No	lm
Ctso	sp|Q8BM88|CATO_MOUSE	-0.0376561	0.175725	0.0845148	Factor_Age_young	old	No	lm
Podxl	sp|Q9R0M4|PODXL_MOUSE	-0.0512372	0.0725482	0.0396659	Factor_Age_young	old	No	lm
Amy2	sp|P00688|AMYP_MOUSE	-2.40085	2.37674	1.84839	Factor_Age_young	old	No	lm
Mmp2	sp|P33434|MMP2_MOUSE	-0.306139	4.64318	3.83649	Factor_Age_young	old	No	lmer
Pon1	sp|P52430|PON1_MOUSE	0.427345	2.97015	2.34223	Factor_Age_young	old	No	lmer
Mep1b	sp|Q61847|MEP1B_MOUSE	0.816678	1.23736	0.87147	Factor_Age_young	old	No	lm
Aifm1	sp|Q9Z0X1|AIFM1_MOUSE	-0.0590965	0.0738262	0.0396659	Factor_Age_young	old	No	lm
Cp	tr|E9PZD8|E9PZD8_MOUSE	0.239674	8.54043	7.4562	Factor_Age_young	old	No	lmer
Orm2	sp|P07361|A1AG2_MOUSE	1.0524	8.26944	7.20749	Factor_Age_young	old	No	lm
Col3a1	sp|P08121|CO3A1_MOUSE	-0.281701	1.38534	0.995484	Factor_Age_young	old	No	lm
Ca1	sp|P13634|CAH1_MOUSE	0.110338	0.325773	0.177817	Factor_Age_young	old	No	lm
Cat	sp|P24270|CATA_MOUSE	-0.00201024	0.00166703	0.000600746	Factor_Age_young	old	No	lm
S100a8	sp|P27005|S10A8_MOUSE	-0.804147	2.31665	1.79877	Factor_Age_young	old	No	lm
Vasn	sp|Q9CZT5|VASN_MOUSE	0.0707398	0.0732942	0.0396659	Factor_Age_young	old	No	lm
IgG2b	tr|A0A0A6YVP0|A0A0A6YVP0_MOUSE	2.29362	10.4473	9.26038	Factor_Age_young	old	No	lmer
Idh1	sp|O88844|IDHC_MOUSE	1.01407	3.2053	2.55272	Factor_Age_young	old	No	lm
Mdh2	sp|P08249|MDHM_MOUSE	0.0516355	0.232353	0.114404	Factor_Age_young	old	No	lmer
Mthfd1	sp|Q922D8|C1TC_MOUSE	-0.0635297	0.147506	0.0695361	Factor_Age_young	old	No	lm
Acot2	sp|Q9QYR9|ACOT2_MOUSE	0.0983115	0.231055	0.114404	Factor_Age_young	old	No	lm
Cdh1	tr|A0A0R4IZW5|A0A0R4IZW5_MOUSE	-0.175696	1.88096	1.42467	Factor_Age_young	old	No	lm
Man2b1	sp|O09159|MA2B1_MOUSE	-0.312769	5.46757	4.60059	Factor_Age_young	old	No	lmer
Ig-KV3A4	sp|P03977|KV3A4_MOUSE	2.46	5.70984	4.83352	Factor_Age_young	old	No	lm
Ctsl	sp|P06797|CATL1_MOUSE	0.0963967	0.299053	0.159651	Factor_Age_young	old	No	lm
Csf1r	sp|P09581|CSF1R_MOUSE	0.0968606	1.12859	0.778444	Factor_Age_young	old	No	lmer
Azgp1	sp|Q64726|ZA2G_MOUSE	-0.0698392	1.16189	0.806083	Factor_Age_young	old	No	lmer
Vcl	sp|Q64727|VINC_MOUSE	-0.0333451	0.183857	0.0903852	Factor_Age_young	old	No	lmer
F13a1	sp|Q8BH61|F13A_MOUSE	-0.319731	1.6907	1.26053	Factor_Age_young	old	No	lmer
Ighv5-4	tr|A0A075B5P9|A0A075B5P9_MOUSE	2.1723	5.71741	4.83635	Factor_Age_young	old	No	lmer
Ighv1-43	tr|A0A0A6YXN5|A0A0A6YXN5_MOUSE	2.99621	3.17116	2.52696	Factor_Age_young	old	No	lm
Iglc3	tr|A0A0G2JGQ8|A0A0G2JGQ8_MOUSE	0.922815	1.80139	1.35398	Factor_Age_young	old	No	lmer
Gm20547	tr|B8JJN0|B8JJN0_MOUSE	-0.220044	5.81047	4.90922	Factor_Age_young	old	No	lmer
IgG2c	tr|F6TQW2|F6TQW2_MOUSE	1.71523	3.14267	2.50396	Factor_Age_young	old	No	lmer
Pgrmc1	sp|O55022|PGRC1_MOUSE	0.284307	0.365204	0.208145	Factor_Age_young	old	No	lm
Dsg2	sp|O55111|DSG2_MOUSE	-0.103396	0.535238	0.327589	Factor_Age_young	old	No	lmer
Hsp90b1	sp|P08113|ENPL_MOUSE	0.0956005	0.856349	0.565247	Factor_Age_young	old	No	lmer
Lpl	sp|P11152|LIPL_MOUSE	0.0187577	0.11931	0.0600587	Factor_Age_young	old	No	lm
Timp2	sp|P25785|TIMP2_MOUSE	0.0519985	0.19034	0.0932555	Factor_Age_young	old	No	lm
Gpx3	sp|P46412|GPX3_MOUSE	-0.295812	15.9669	14.5892	Factor_Age_young	old	No	lmer
Serpine2	sp|Q07235|GDN_MOUSE	0.0187182	0.0192326	0.0116354	Factor_Age_young	old	No	lm
Fbln1	sp|Q08879|FBLN1_MOUSE	-0.749921	12.7981	11.5143	Factor_Age_young	old	No	lmer
Adipoq	sp|Q60994|ADIPO_MOUSE	0.295164	4.91928	4.10448	Factor_Age_young	old	No	lm
Pm20d1	sp|Q8C165|P20D1_MOUSE	-0.107869	0.3885	0.225088	Factor_Age_young	old	No	lm
Pcca	sp|Q91ZA3|PCCA_MOUSE	0.0975704	0.139268	0.0655743	Factor_Age_young	old	No	lm
Ighv8-8	tr|A0A0A6YXQ0|A0A0A6YXQ0_MOUSE	3.15447	3.34597	2.67613	Factor_Age_young	old	No	lm
Pbld1	tr|K3W4L7|K3W4L7_MOUSE	1.11318	1.59824	1.18627	Factor_Age_young	old	No	lm
Sod3	sp|O09164|SODE_MOUSE	0.31358	3.60618	2.91529	Factor_Age_young	old	No	lm
Hspa1b	sp|P17879|HS71B_MOUSE	0.0638771	0.146964	0.0695361	Factor_Age_young	old	No	lm
Lrrn4	sp|P59383|LRRN4_MOUSE	-0.271364	0.810225	0.525213	Factor_Age_young	old	No	lm
Uqcrc1	sp|Q9CZ13|QCR1_MOUSE	0.131257	0.195829	0.0952953	Factor_Age_young	old	No	lm
Fetub	sp|Q9QXC1|FETUB_MOUSE	0.126165	0.639721	0.402705	Factor_Age_young	old	No	lmer
Plod1	sp|Q9R0E2|PLOD1_MOUSE	-0.0497247	0.242605	0.120447	Factor_Age_young	old	No	lmer
Igkv5-39	tr|A0A075B5M7|A0A075B5M7_MOUSE	2.69794	5.80981	4.90922	Factor_Age_young	old	No	lmer
Igkv8-24	tr|A0A140T8P5|A0A140T8P5_MOUSE	0.822445	1.71361	1.28004	Factor_Age_young	old	No	lm
H6pd	tr|A2A7A7|A2A7A7_MOUSE	0.186816	0.485413	0.291711	Factor_Age_young	old	No	lm
Pcx	tr|E9QPD7|E9QPD7_MOUSE	-0.0260788	0.0248938	0.0153764	Factor_Age_young	old	No	lm
Lgals3	tr|Q8C253|Q8C253_MOUSE	0.263581	0.870563	0.570786	Factor_Age_young	old	No	lm
Hmgb3	sp|O54879|HMGB3_MOUSE	0.350572	0.769403	0.489203	Factor_Age_young	old	No	lm
Itgb1	sp|P09055|ITB1_MOUSE	-0.264567	4.14825	3.39805	Factor_Age_young	old	No	lmer
Bpgm	sp|P15327|PMGE_MOUSE	-0.303634	0.729033	0.465268	Factor_Age_young	old	No	lm
Cfl1	sp|P18760|COF1_MOUSE	-0.0594982	0.0722369	0.0396659	Factor_Age_young	old	No	lm
Anxa5	sp|P48036|ANXA5_MOUSE	0.174831	0.130776	0.0623203	Factor_Age_young	old	No	lm
Arpc4	sp|P59999|ARPC4_MOUSE	0.435437	0.729531	0.465268	Factor_Age_young	old	No	lm
Clu	sp|Q06890|CLUS_MOUSE	-0.140627	2.06108	1.5827	Factor_Age_young	old	No	lmer
Ecm1	sp|Q61508|ECM1_MOUSE	0.0678327	1.65483	1.23136	Factor_Age_young	old	No	lmer
Pzp	sp|Q61838|PZP_MOUSE	0.199199	35.1217	33.1267	Factor_Age_young	old	No	lmer
Ggh	sp|Q9Z0L8|GGH_MOUSE	0.0601857	0.173703	0.0841413	Factor_Age_young	old	No	lm
Igkv14-126	tr|A0A075B5K0|A0A075B5K0_MOUSE	1.75736	4.63914	3.83646	Factor_Age_young	old	No	lm
Igkv4-55	tr|A0A0B4J1I9|A0A0B4J1I9_MOUSE	2.82176	2.51965	1.96734	Factor_Age_young	old	No	lmer
Ighv10-1	tr|A0A0B4J1J6|A0A0B4J1J6_MOUSE	1.38249	6.91965	5.9308	Factor_Age_young	old	No	lm
Mup3	tr|Q3KQQ2|Q3KQQ2_MOUSE	-1.03103	10.837	9.62009	Factor_Age_young	old	No	lmer
Fam227a	tr|Q9D3V8|Q9D3V8_MOUSE	-0.227446	1.48942	1.09023	Factor_Age_young	old	No	lm
ApoE	sp|P08226|APOE_MOUSE	-0.169328	1.65773	1.2326	Factor_Age_young	old	No	lmer
C1qb	sp|P14106|C1QB_MOUSE	-0.360132	0.618272	0.386692	Factor_Age_young	old	No	lmer
Marcks	sp|P26645|MARCS_MOUSE	-0.137541	0.117489	0.0600587	Factor_Age_young	old	No	lm
Atp5f1b	sp|P56480|ATPB_MOUSE	0.187881	0.166089	0.0818573	Factor_Age_young	old	No	lmer
Hspa8	sp|P63017|HSP7C_MOUSE	0.0802137	0.373187	0.214322	Factor_Age_young	old	No	lmer
Il6st	sp|Q00560|IL6RB_MOUSE	-0.110093	0.169135	0.0827109	Factor_Age_young	old	No	lm
Itih3	sp|Q61704|ITIH3_MOUSE	0.0481156	0.197785	0.0961415	Factor_Age_young	old	No	lmer
C1ra	sp|Q8CG16|C1RA_MOUSE	-0.137209	1.68882	1.26033	Factor_Age_young	old	No	lmer
Ces2a	sp|Q8QZR3|EST2A_MOUSE	-0.237724	1.54798	1.13924	Factor_Age_young	old	No	lm
Mcam	sp|Q8R2Y2|MUC18_MOUSE	-0.126703	0.11943	0.0600587	Factor_Age_young	old	No	lm
AI182371	tr|A2AS37|A2AS37_MOUSE	-0.113159	2.28229	1.76989	Factor_Age_young	old	No	lmer
C5	sp|P06684|CO5_MOUSE	-0.290291	2.87085	2.24823	Factor_Age_young	old	No	lmer
Sod1	sp|P08228|SODC_MOUSE	-0.232647	0.723852	0.462385	Factor_Age_young	old	No	lm
Ahsg	sp|P29699|FETUA_MOUSE	-0.396345	20.7849	19.2235	Factor_Age_young	old	No	lmer
Bche	sp|Q03311|CHLE_MOUSE	0.444534	22.6269	20.9628	Factor_Age_young	old	No	lmer
Crisp1	sp|Q03401|CRIS1_MOUSE	-0.229674	1.35101	0.965747	Factor_Age_young	old	No	lm
Ces2e	sp|Q8BK48|EST2E_MOUSE	-0.254252	2.28162	1.76989	Factor_Age_young	old	No	lmer
Qsox1	sp|Q8BND5|QSOX1_MOUSE	-0.202344	6.65674	5.67996	Factor_Age_young	old	No	lmer
Apoa5	sp|Q8C7G5|APOA5_MOUSE	-0.144196	0.405911	0.237304	Factor_Age_young	old	No	lm
Sfxn1	sp|Q99JR1|SFXN1_MOUSE	-0.0671351	0.069061	0.0386544	Factor_Age_young	old	No	lm
Pygl	sp|Q9ET01|PYGL_MOUSE	0.209988	0.410129	0.240268	Factor_Age_young	old	No	lm
Cpq	sp|Q9WVJ3|CBPQ_MOUSE	0.148193	2.85475	2.23736	Factor_Age_young	old	No	lmer
Ighv1-9	tr|A0A0A6YW37|A0A0A6YW37_MOUSE	2.42576	2.27051	1.76278	Factor_Age_young	old	No	lm
Cd44	tr|A2APM2|A2APM2_MOUSE	0.614687	2.47969	1.93844	Factor_Age_young	old	No	lm
Itih1	tr|F8WJ05|F8WJ05_MOUSE	0.29825	27.699	25.9381	Factor_Age_young	old	No	lmer
H2-D1	tr|G3UZP7|G3UZP7_MOUSE	0.272642	5.16586	4.32575	Factor_Age_young	old	No	lmer
Snca	sp|O55042|SYUA_MOUSE	-0.348648	0.603011	0.374628	Factor_Age_young	old	No	lm
Ig-KV5A3	sp|P01635|KV5A3_MOUSE	1.32113	6.98927	5.98802	Factor_Age_young	old	No	lm
Ighv1-62-3	sp|P01754|HVM10_MOUSE	1.12726	1.17857	0.818309	Factor_Age_young	old	No	lm
Ncam1	sp|P13595|NCAM1_MOUSE	-0.190305	3.45237	2.77063	Factor_Age_young	old	No	lmer
Crp	sp|P14847|CRP_MOUSE	0.251343	5.78906	4.89344	Factor_Age_young	old	No	lmer
Mug2	sp|P28666|MUG2_MOUSE	-0.450706	6.55666	5.59161	Factor_Age_young	old	No	lm
Prdx2	sp|Q61171|PRDX2_MOUSE	-0.0699138	0.152187	0.0717485	Factor_Age_young	old	No	lmer
Aldh8a1	sp|Q8BH00|AL8A1_MOUSE	-0.461901	0.824256	0.536818	Factor_Age_young	old	No	lm
Rbks	sp|Q8R1Q9|RBSK_MOUSE	0.336171	0.477051	0.285305	Factor_Age_young	old	No	lm
Ighv10-3	tr|A0A075B5T6|A0A075B5T6_MOUSE	0.464837	1.09946	0.757668	Factor_Age_young	old	No	lm
Khk	tr|E9Q1Q9|E9Q1Q9_MOUSE	0.0781017	0.0752128	0.0396659	Factor_Age_young	old	No	lm
Mup22	tr|Q4FZE8|Q4FZE8_MOUSE	-1.12829	15.7762	14.4275	Factor_Age_young	old	No	lmer
Ngp	sp|O08692|NGP_MOUSE	-0.00785844	0.014444	0.00812223	Factor_Age_young	old	No	lm
Ig-KV5AD	sp|P01646|KV5AD_MOUSE	1.9015	4.26457	3.49634	Factor_Age_young	old	No	lmer
Igfbp2	sp|P47877|IBP2_MOUSE	-0.234663	0.993918	0.676256	Factor_Age_young	old	No	lm
Ran	sp|P62827|RAN_MOUSE	-0.439129	0.490026	0.293373	Factor_Age_young	old	No	lm
Btf3l4	sp|Q9CQH7|BT3L4_MOUSE	-0.177905	0.401293	0.235258	Factor_Age_young	old	No	lm
Minpp1	sp|Q9Z2L6|MINP1_MOUSE	-0.487756	5.52021	4.64859	Factor_Age_young	old	No	lm
Serpina7	tr|Q3UEL9|Q3UEL9_MOUSE	1.70165	70.4381	68.0752	Factor_Age_young	old	No	lmer
Slc4a1	sp|P04919|B3AT_MOUSE	0.347161	1.03667	0.711111	Factor_Age_young	old	No	lm
Hsp90aa1	sp|P07901|HS90A_MOUSE	0.0328183	0.113618	0.0582189	Factor_Age_young	old	No	lmer
Pgd	sp|Q9DCD0|6PGD_MOUSE	0.637218	1.10303	0.759538	Factor_Age_young	old	No	lm
Ighv5-12	tr|A0A075B5Q4|A0A075B5Q4_MOUSE	2.30052	2.25587	1.75022	Factor_Age_young	old	No	lm
Ighv6-3	tr|A0A075B5T2|A0A075B5T2_MOUSE	0.400808	3.64633	2.95235	Factor_Age_young	old	No	lm
Ighv1-47	tr|A0A0A6YY41|A0A0A6YY41_MOUSE	0.725229	0.503396	0.303772	Factor_Age_young	old	No	lmer
IgG3	tr|A0A1Y7VJN6|A0A1Y7VJN6_MOUSE	0.743687	1.05222	0.718618	Factor_Age_young	old	No	lmer
Cfhr4	tr|E9Q8B5|E9Q8B5_MOUSE	-0.190682	2.08541	1.60324	Factor_Age_young	old	No	lmer
Lrg1	tr|Q91XL1|Q91XL1_MOUSE	-0.20578	1.30987	0.932162	Factor_Age_young	old	No	lmer
Hcls1	sp|P49710|HCLS1_MOUSE	-0.0741562	0.117279	0.0600587	Factor_Age_young	old	No	lm
Gdi1	sp|P50396|GDIA_MOUSE	0.132843	0.383134	0.223363	Factor_Age_young	old	No	lm
Lum	sp|P51885|LUM_MOUSE	-0.687561	40.6068	38.3687	Factor_Age_young	old	No	lmer
Sparcl1	sp|P70663|SPRL1_MOUSE	-0.140525	1.14361	0.789222	Factor_Age_young	old	No	lmer
Serpinf1	sp|P97298|PEDF_MOUSE	-0.0221846	0.203073	0.098566	Factor_Age_young	old	No	lmer
Orm1	sp|Q60590|A1AG1_MOUSE	-0.142273	1.26183	0.888594	Factor_Age_young	old	No	lmer
Dlat	sp|Q8BMF4|ODP2_MOUSE	0.000267344	0.000876569	0.000600746	Factor_Age_young	old	No	lm
Comp	sp|Q9R0G6|COMP_MOUSE	-0.803372	10.6764	9.4797	Factor_Age_young	old	No	lmer
Ighv5-6	tr|A0A075B5Q0|A0A075B5Q0_MOUSE	2.78942	2.4622	1.92313	Factor_Age_young	old	No	lm
Kng1	tr|A0A0R4J038|A0A0R4J038_MOUSE	0.212933	10.3826	9.20529	Factor_Age_young	old	No	lmer
Papln	tr|B7ZN28|B7ZN28_MOUSE	0.109904	0.0790802	0.0396659	Factor_Age_young	old	No	lm
Lamb1	tr|E9QN70|E9QN70_MOUSE	-0.479371	0.906398	0.602851	Factor_Age_young	old	No	lm
Ig-KV2A7	sp|P01631|KV2A7_MOUSE	0.954539	2.84495	2.23016	Factor_Age_young	old	No	lmer
Atp5f1a	sp|Q03265|ATPA_MOUSE	0.301629	0.544879	0.332205	Factor_Age_young	old	No	lmer
Acads	sp|Q07417|ACADS_MOUSE	0.357757	0.55638	0.339523	Factor_Age_young	old	No	lm
Serpinf2	sp|Q61247|A2AP_MOUSE	-0.149565	10.7686	9.56193	Factor_Age_young	old	No	lmer
Gcdh	tr|A0A0A0MQ68|A0A0A0MQ68_MOUSE	-0.189223	0.242052	0.120447	Factor_Age_young	old	No	lm
Ighv6-7	tr|A0A0A6YWU3|A0A0A6YWU3_MOUSE	1.05195	2.00947	1.54159	Factor_Age_young	old	No	lm
Ldha	tr|A0A1B0GSX0|A0A1B0GSX0_MOUSE	0.36753	1.14142	0.788451	Factor_Age_young	old	No	lm
Il18bp	tr|A0A1B0GT50|A0A1B0GT50_MOUSE	-0.209938	2.1787	1.68472	Factor_Age_young	old	No	lm
Gm20489	tr|A2AGH5|A2AGH5_MOUSE	-0.415963	3.27937	2.61535	Factor_Age_young	old	No	lm
H2-Q4	tr|Q8HWB2|Q8HWB2_MOUSE	0.0906352	0.294328	0.159316	Factor_Age_young	old	No	lm
Iglc2	tr|Q99JC1|Q99JC1_MOUSE	1.06859	2.2043	1.70266	Factor_Age_young	old	No	lm
Gm10881	sp|P01642|KV5A9_MOUSE	0.053766	0.102143	0.0491614	Factor_Age_young	old	No	lm
Pfn1	sp|P62962|PROF1_MOUSE	0.0394662	0.0460093	0.0267612	Factor_Age_young	old	No	lm
Ywhaz	sp|P63101|1433Z_MOUSE	0.102762	0.189852	0.0932555	Factor_Age_young	old	No	lmer
Nrp1	sp|P97333|NRP1_MOUSE	-1.02819	4.60371	3.805	Factor_Age_young	old	No	lmer
Xdh	sp|Q00519|XDH_MOUSE	0.0108002	0.0403968	0.0231123	Factor_Age_young	old	No	lmer
Angptl3	sp|Q9R182|ANGL3_MOUSE	0.446272	3.77298	3.07276	Factor_Age_young	old	No	lmer
Btd	tr|A0A0R4J131|A0A0R4J131_MOUSE	0.133952	1.51971	1.11417	Factor_Age_young	old	No	lmer
Ptprk	tr|A0A1W2P7Y1|A0A1W2P7Y1_MOUSE	-0.342341	0.595406	0.368084	Factor_Age_young	old	No	lm
Inhbc	sp|P55104|INHBC_MOUSE	-0.0504715	0.13382	0.0634017	Factor_Age_young	old	No	lm
Ctbs	sp|Q8R242|DIAC_MOUSE	0.0526744	0.682419	0.431144	Factor_Age_young	old	No	lmer
Cpn2	sp|Q9DBB9|CPN2_MOUSE	0.186553	6.95778	5.96277	Factor_Age_young	old	No	lmer
Extl2	sp|Q9ES89|EXTL2_MOUSE	0.0971235	0.331291	0.181381	Factor_Age_young	old	No	lm
Igkv8-28	tr|A0A075B5N3|A0A075B5N3_MOUSE	0.766025	2.76812	2.16218	Factor_Age_young	old	No	lmer
Ighv1-85	tr|A0A075B5Y6|A0A075B5Y6_MOUSE	0.781991	1.46612	1.07006	Factor_Age_young	old	No	lm
Gcnt2	tr|Q7TPQ8|Q7TPQ8_MOUSE	-0.547407	0.932651	0.627839	Factor_Age_young	old	No	lm
Ace	sp|P09470|ACE_MOUSE	-1.02721	35.2263	33.1643	Factor_Age_young	old	No	lmer
Pkm	sp|P52480|KPYM_MOUSE	-0.207701	2.77199	2.16233	Factor_Age_young	old	No	lmer
Igf2r	sp|Q07113|MPRI_MOUSE	-0.229397	2.70589	2.11864	Factor_Age_young	old	No	lm
Pglyrp2	sp|Q8VCS0|PGRP2_MOUSE	-0.0101812	0.0732346	0.0396659	Factor_Age_young	old	No	lmer
Ctrb1	sp|Q9CR35|CTRB1_MOUSE	-1.46099	1.94281	1.4811	Factor_Age_young	old	No	lm
Ighv8-12	tr|A0A0G2JDE1|A0A0G2JDE1_MOUSE	0.579403	1.17298	0.814315	Factor_Age_young	old	No	lm
Ig-HVM02	sp|P01746|HVM02_MOUSE	1.46645	6.10976	5.17275	Factor_Age_young	old	No	lm
H2-K1	sp|P01901|HA1B_MOUSE	-0.533104	3.30607	2.63915	Factor_Age_young	old	No	lm
Icam1	sp|P13597|ICAM1_MOUSE	0.367738	1.83545	1.38273	Factor_Age_young	old	No	lmer
C8b	sp|Q8BH35|CO8B_MOUSE	-0.769647	11.8358	10.5868	Factor_Age_young	old	No	lmer
Cmbl	sp|Q8R1G2|CMBL_MOUSE	-0.0881004	0.169359	0.0827109	Factor_Age_young	old	No	lm
Uso1	sp|Q9Z1Z0|USO1_MOUSE	-0.183042	0.138244	0.0652939	Factor_Age_young	old	No	lm
Igkv2-109	tr|A0A075B5K6|A0A075B5K6_MOUSE	0.49307	0.608824	0.378677	Factor_Age_young	old	No	lm
Ighv1-15	tr|A0A0A6YXA5|A0A0A6YXA5_MOUSE	1.9559	2.18444	1.68478	Factor_Age_young	old	No	lm
Igkv2-137	tr|A0A0B4J1H6|A0A0B4J1H6_MOUSE	0.550938	0.518855	0.317239	Factor_Age_young	old	No	lm
Ighv5-16	tr|A0A0B4J1P4|A0A0B4J1P4_MOUSE	1.52198	8.89343	7.78572	Factor_Age_young	old	No	lm
Aldoa	tr|A6ZI44|A6ZI44_MOUSE	-0.0268892	0.116976	0.0600587	Factor_Age_young	old	No	lm
Esd	tr|H3BKH6|H3BKH6_MOUSE	-0.0749129	0.0931754	0.0461609	Factor_Age_young	old	No	lm
Cst6	tr|Q9D1B1|Q9D1B1_MOUSE	0.242361	1.09771	0.757292	Factor_Age_young	old	No	lmer
Gp5	sp|O08742|GPV_MOUSE	0.131834	0.401633	0.235258	Factor_Age_young	old	No	lm
Comt	sp|O88587|COMT_MOUSE	0.300154	0.185846	0.0915949	Factor_Age_young	old	No	lm
Ig-KV3A8	sp|P01660|KV3A8_MOUSE	2.77831	5.83402	4.91819	Factor_Age_young	old	No	lm
Ghr	sp|P16882|GHR_MOUSE	0.282885	0.459776	0.274808	Factor_Age_young	old	No	lm
Il1r2	sp|P27931|IL1R2_MOUSE	-0.653861	24.1416	22.4476	Factor_Age_young	old	No	lmer
Fap	sp|P97321|SEPR_MOUSE	-0.922704	70.4976	68.0752	Factor_Age_young	old	No	lmer
Lgals3bp	sp|Q07797|LG3BP_MOUSE	0.365344	1.05794	0.72162	Factor_Age_young	old	No	lm
B4galnt1	sp|Q09200|B4GN1_MOUSE	0.321688	1.29814	0.921928	Factor_Age_young	old	No	lm
Cd163	sp|Q2VLH6|C163A_MOUSE	0.107044	0.211575	0.104852	Factor_Age_young	old	No	lm
A2m	sp|Q6GQT1|A2MG_MOUSE	0.498093	0.999762	0.680794	Factor_Age_young	old	No	lmer
Rtn4	sp|Q99P72|RTN4_MOUSE	0.0222239	0.053807	0.0312663	Factor_Age_young	old	No	lm
Hsd17b11	sp|Q9EQ06|DHB11_MOUSE	-0.122953	0.11973	0.0600587	Factor_Age_young	old	No	lm
Gda	sp|Q9R111|GUAD_MOUSE	-0.369553	3.18145	2.53294	Factor_Age_young	old	No	lm
Ighv7-1	tr|A0A075B5S2|A0A075B5S2_MOUSE	-0.575805	1.05375	0.718794	Factor_Age_young	old	No	lmer
Ighv1-78	tr|A0A0G2JGN3|A0A0G2JGN3_MOUSE	0.399649	0.752702	0.480312	Factor_Age_young	old	No	lmer
C7	tr|D3YXF5|D3YXF5_MOUSE	-0.566119	5.72697	4.8411	Factor_Age_young	old	No	lmer
Ext2	sp|P70428|EXT2_MOUSE	0.038017	0.0601383	0.0349454	Factor_Age_young	old	No	lm
Masp2	sp|Q91WP0|MASP2_MOUSE	0.100569	1.35855	0.970226	Factor_Age_young	old	No	lmer
Pcyox1	sp|Q9CQF9|PCYOX_MOUSE	0.326545	3.25608	2.59496	Factor_Age_young	old	No	lmer
Pgam1	sp|Q9DBJ1|PGAM1_MOUSE	0.090522	0.444662	0.266398	Factor_Age_young	old	No	lmer
Apom	sp|Q9Z1R3|APOM_MOUSE	-0.672126	17.7654	16.287	Factor_Age_young	old	No	lmer
Ighv1-62-2	tr|A0A0A6YXZ4|A0A0A6YXZ4_MOUSE	1.05742	1.2535	0.883216	Factor_Age_young	old	No	lmer
Ces1b	tr|D3Z5G7|D3Z5G7_MOUSE	0.0670648	1.51305	1.10911	Factor_Age_young	old	No	lmer
Itih2	tr|G3X977|G3X977_MOUSE	0.322904	37.2209	35.0798	Factor_Age_young	old	No	lmer
Ppbp	tr|Q9EQI5|Q9EQI5_MOUSE	0.0515314	0.0224485	0.0142121	Factor_Age_young	old	No	lm
Hspe1-rs1	tr|Q9JI95|Q9JI95_MOUSE	-0.138742	0.187663	0.0918494	Factor_Age_young	old	No	lm
Ctsd	sp|P18242|CATD_MOUSE	-0.0157297	0.0593091	0.0347807	Factor_Age_young	old	No	lmer
Arhgdib	sp|Q61599|GDIR2_MOUSE	-0.219342	0.329407	0.180382	Factor_Age_young	old	No	lm
Tpm4	sp|Q6IRU2|TPM4_MOUSE	-0.274118	0.221185	0.109433	Factor_Age_young	old	No	lm
F2	sp|P19221|THRB_MOUSE	0.0112626	0.121998	0.0600587	Factor_Age_young	old	No	lmer
Cryab	sp|P23927|CRYAB_MOUSE	-0.381936	0.30317	0.162033	Factor_Age_young	old	No	lm
Oaf	sp|Q8QZR4|OAF_MOUSE	-0.000161464	0.000600746	0.000600746	Factor_Age_young	old	No	lm
Igkv4-63	tr|A0A075B5M1|A0A075B5M1_MOUSE	1.68015	6.75253	5.76976	Factor_Age_young	old	No	lmer
Ighv5-17	tr|A0A075B5R1|A0A075B5R1_MOUSE	1.10623	2.18146	1.68472	Factor_Age_young	old	No	lm
C2	tr|B8JJM9|B8JJM9_MOUSE	-0.395629	2.27045	1.76278	Factor_Age_young	old	No	lm
Agt	tr|Q3UTR7|Q3UTR7_MOUSE	0.0218452	0.266214	0.135378	Factor_Age_young	old	No	lmer
Thbs1	tr|Q80YQ1|Q80YQ1_MOUSE	-0.0193943	0.015184	0.00822503	Factor_Age_young	old	No	lmer
C3	sp|P01027|CO3_MOUSE	-0.0495722	0.130105	0.0623203	Factor_Age_young	old	No	lmer
Ig-KV5AE	sp|P01647|KV5AE_MOUSE	1.01395	5.31878	4.4699	Factor_Age_young	old	No	lmer
Pgk1	sp|P09411|PGK1_MOUSE	0.227335	0.297471	0.159316	Factor_Age_young	old	No	lm
Ubc	sp|P0CG50|UBC_MOUSE	-0.39328	1.03805	0.711162	Factor_Age_young	old	No	lm
Lmnb1	sp|P14733|LMNB1_MOUSE	-0.114231	0.0853926	0.0411665	Factor_Age_young	old	No	lm
Psmb9	sp|P28076|PSB9_MOUSE	0.132779	0.18594	0.0915949	Factor_Age_young	old	No	lm
Vtn	sp|P29788|VTNC_MOUSE	-0.216645	4.12196	3.37877	Factor_Age_young	old	No	lmer
Fah	sp|P35505|FAAA_MOUSE	0.52154	2.34766	1.82352	Factor_Age_young	old	No	lm
Hspd1	sp|P63038|CH60_MOUSE	-0.0898344	0.0623082	0.0351353	Factor_Age_young	old	No	lm
Fgb	sp|Q8K0E8|FIBB_MOUSE	0.0975906	1.00119	0.680915	Factor_Age_young	old	No	lmer
Plxdc2	sp|Q9DC11|PXDC2_MOUSE	-0.0666668	0.464725	0.275897	Factor_Age_young	old	No	lm
Aldh6a1	sp|Q9EQ20|MMSA_MOUSE	0.0706891	0.0903262	0.0447081	Factor_Age_young	old	No	lm
Mmp19	sp|Q9JHI0|MMP19_MOUSE	0.0351991	0.210958	0.104852	Factor_Age_young	old	No	lmer
Ak4	sp|Q9WUR9|KAD4_MOUSE	0.423806	0.26861	0.136925	Factor_Age_young	old	No	lmer
Ighv1-76	tr|A0A0G2JFE9|A0A0G2JFE9_MOUSE	0.385335	0.940983	0.634903	Factor_Age_young	old	No	lmer
Clec4f	tr|A0A0R4IZZ5|A0A0R4IZZ5_MOUSE	0.262158	2.71145	2.1214	Factor_Age_young	old	No	lm
Igkv6-23	tr|A0A140T8N5|A0A140T8N5_MOUSE	2.2564	2.17847	1.68472	Factor_Age_young	old	No	lm
Got2	sp|P05202|AATM_MOUSE	-0.0853361	0.127603	0.0605513	Factor_Age_young	old	No	lm
Mst1	sp|P26928|HGFL_MOUSE	0.048486	0.462382	0.27529	Factor_Age_young	old	No	lmer
Psmb8	sp|P28063|PSB8_MOUSE	0.127634	0.794779	0.510975	Factor_Age_young	old	No	lm
Serping1	sp|P97290|IC1_MOUSE	0.00395807	0.0310023	0.0182655	Factor_Age_young	old	No	lmer
Apoh	sp|Q01339|APOH_MOUSE	0.301858	17.6657	16.2058	Factor_Age_young	old	No	lmer
Psmb2	sp|Q9R1P3|PSB2_MOUSE	0.0727292	0.233791	0.114404	Factor_Age_young	old	No	lm
Ig-HVM04	sp|P01748|HVM04_MOUSE	3.27736	4.2568	3.49224	Factor_Age_young	old	No	lmer
Psme1	sp|P97371|PSME1_MOUSE	-0.168931	0.848859	0.560203	Factor_Age_young	old	No	lm
Cd109	sp|Q8R422|CD109_MOUSE	-0.113312	0.594279	0.368015	Factor_Age_young	old	No	lm
Myo1c	sp|Q9WTI7|MYO1C_MOUSE	0.164866	0.458524	0.274516	Factor_Age_young	old	No	lm
Gapdh	tr|A0A0A0MQF6|A0A0A0MQF6_MOUSE	-0.115506	0.205201	0.0998948	Factor_Age_young	old	No	lm
Ighv13-2	tr|A0A0A6YWN3|A0A0A6YWN3_MOUSE	-0.719193	4.02529	3.29577	Factor_Age_young	old	No	lm
C1s1	tr|E9Q6C2|E9Q6C2_MOUSE	-0.0377445	0.325076	0.177817	Factor_Age_young	old	No	lmer
Rap1a	sp|P62835|RAP1A_MOUSE	0.00557703	0.00617092	0.00238894	Factor_Age_young	old	No	lm
Loxl1	sp|P97873|LOXL1_MOUSE	-0.239046	5.00125	4.17399	Factor_Age_young	old	No	lmer
Eif4g1	sp|Q6NZJ6|IF4G1_MOUSE	-0.0210133	0.0383291	0.0229995	Factor_Age_young	old	No	lmer
Enoph1	sp|Q8BGB7|ENOPH_MOUSE	0.168189	0.415538	0.242885	Factor_Age_young	old	No	lm
Dnm1l	sp|Q8K1M6|DNM1L_MOUSE	0.177292	0.679743	0.42959	Factor_Age_young	old	No	lm
Heph	sp|Q9Z0Z4|HEPH_MOUSE	0.0870128	0.579779	0.358659	Factor_Age_young	old	No	lm
Igkv6-32	tr|A0A140T8N9|A0A140T8N9_MOUSE	0.654781	2.64062	2.07002	Factor_Age_young	old	No	lm
Gm20390	tr|E9PZF0|E9PZF0_MOUSE	0.0607704	0.16295	0.0802403	Factor_Age_young	old	No	lm
Prkcsh	sp|O08795|GLU2B_MOUSE	0.0508901	0.12439	0.0600587	Factor_Age_young	old	No	lm
Csf1	sp|P07141|CSF1_MOUSE	-0.101886	0.400503	0.235258	Factor_Age_young	old	No	lm
Alb	sp|P07724|ALBU_MOUSE	-0.0814209	2.07536	1.59509	Factor_Age_young	old	No	lmer
ENV1	sp|P10404|ENV1_MOUSE	-1.46862	5.06311	4.22732	Factor_Age_young	old	No	lm
Vcam1	sp|P29533|VCAM1_MOUSE	0.42362	1.96668	1.50132	Factor_Age_young	old	No	lmer
Cdh5	sp|P55284|CADH5_MOUSE	0.0318761	0.1222	0.0600587	Factor_Age_young	old	No	lmer
Rpl22	sp|P67984|RL22_MOUSE	-0.0573747	0.0775092	0.0396659	Factor_Age_young	old	No	lm
Etfa	sp|Q99LC5|ETFA_MOUSE	0.0349336	0.0483766	0.0278144	Factor_Age_young	old	No	lm
Plek	sp|Q9JHK5|PLEK_MOUSE	-0.0453905	0.0312712	0.0182655	Factor_Age_young	old	No	lm
Ighv1-55	tr|A0A075B5W6|A0A075B5W6_MOUSE	1.72546	3.75047	3.05338	Factor_Age_young	old	No	lmer
Igkv4-53	tr|A0A075B677|A0A075B677_MOUSE	0.746786	2.02963	1.55688	Factor_Age_young	old	No	lmer
Rbp4	tr|H7BWY6|H7BWY6_MOUSE	0.310554	2.02267	1.55178	Factor_Age_young	old	No	lmer
Hp1bp3	tr|Z4YKB8|Z4YKB8_MOUSE	-0.0860464	0.0995942	0.0490994	Factor_Age_young	old	No	lm
Ig-KV3AC	sp|P01664|KV3AC_MOUSE	1.2379	2.4988	1.95095	Factor_Age_young	old	No	lm
Nid1	sp|P10493|NID1_MOUSE	0.0355931	0.0977478	0.0486302	Factor_Age_young	old	No	lm
F9	sp|P16294|FA9_MOUSE	-0.0301695	0.190865	0.0932555	Factor_Age_young	old	No	lmer
Serpina1b	sp|P22599|A1AT2_MOUSE	-0.0159533	0.136626	0.0651576	Factor_Age_young	old	No	lmer
Ppic	sp|P30412|PPIC_MOUSE	-0.12992	1.10271	0.759538	Factor_Age_young	old	No	lm
Arf3	sp|P61205|ARF3_MOUSE	0.108861	0.219035	0.108093	Factor_Age_young	old	No	lm
Cd55	sp|Q61475|DAF1_MOUSE	-0.190342	0.259644	0.132188	Factor_Age_young	old	No	lm
Hp	sp|Q61646|HPT_MOUSE	1.19022	2.66937	2.09408	Factor_Age_young	old	No	lmer
Tnc	sp|Q80YX1|TENA_MOUSE	-0.232265	1.35331	0.966526	Factor_Age_young	old	No	lmer
Hadha	sp|Q8BMS1|ECHA_MOUSE	0.299083	0.540428	0.329732	Factor_Age_young	old	No	lm
Erap1	sp|Q9EQH2|ERAP1_MOUSE	-0.230929	0.462072	0.27529	Factor_Age_young	old	No	lm
Ighv2-5	tr|A0A0A6YY69|A0A0A6YY69_MOUSE	0.313588	2.00878	1.54159	Factor_Age_young	old	No	lm
Sbsn	tr|E9QPB2|E9QPB2_MOUSE	-1.06647	2.71109	2.1214	Factor_Age_young	old	No	lm
Clec3b	tr|Q8CFZ6|Q8CFZ6_MOUSE	-0.328888	4.11357	3.37384	Factor_Age_young	old	No	lm
Bhmt	sp|O35490|BHMT1_MOUSE	2.13477	5.75037	4.85965	Factor_Age_young	old	No	lm
Saa1	sp|P05366|SAA1_MOUSE	0.18573	0.293945	0.159316	Factor_Age_young	old	No	lm
Gsn	sp|P13020|GELS_MOUSE	-0.370121	25.5275	23.8013	Factor_Age_young	old	No	lmer
Nap1l1	sp|P28656|NP1L1_MOUSE	0.151434	0.153864	0.0726694	Factor_Age_young	old	No	lm
Serpinc1	sp|P32261|ANT3_MOUSE	0.134693	2.72469	2.13009	Factor_Age_young	old	No	lmer
Cryz	sp|P47199|QOR_MOUSE	0.0649631	0.0832511	0.0397194	Factor_Age_young	old	No	lm
Pros1	sp|Q08761|PROS_MOUSE	-0.0261363	0.261186	0.132188	Factor_Age_young	old	No	lmer
Pitrm1	sp|Q8K411|PREP_MOUSE	0.19505	0.44534	0.266398	Factor_Age_young	old	No	lm
Blvrb	sp|Q923D2|BLVRB_MOUSE	-0.211464	2.74088	2.14099	Factor_Age_young	old	No	lm
Igkv9-124	tr|A0A075B5K2|A0A075B5K2_MOUSE	1.40496	3.81601	3.10944	Factor_Age_young	old	No	lmer
Ighv1-37	tr|A0A0A6YW32|A0A0A6YW32_MOUSE	-0.149945	0.068769	0.0386544	Factor_Age_young	old	No	lm
Lrp2	sp|A2ARV4|LRP2_MOUSE	0.0422522	0.0393083	0.0230129	Factor_Age_young	old	No	lm
Itm2b	sp|O89051|ITM2B_MOUSE	0.48676	3.36495	2.69216	Factor_Age_young	old	No	lm
Cfd	sp|P03953|CFAD_MOUSE	-0.838523	7.70624	6.67232	Factor_Age_young	old	No	lmer
Ttr	sp|P07309|TTHY_MOUSE	0.116488	1.1289	0.778444	Factor_Age_young	old	No	lmer
Egfr	sp|Q01279|EGFR_MOUSE	-1.02846	7.72534	6.68458	Factor_Age_young	old	No	lmer
Sardh	sp|Q99LB7|SARDH_MOUSE	0.0875982	0.166746	0.0818573	Factor_Age_young	old	No	lmer
IgG1	tr|A0A0A6YWR2|A0A0A6YWR2_MOUSE	0.443091	0.669515	0.425111	Factor_Age_young	old	No	lmer
Iglv3	tr|A0A0B4J1K5|A0A0B4J1K5_MOUSE	0.629752	1.24877	0.879952	Factor_Age_young	old	No	lm
Jchain	sp|P01592|IGJ_MOUSE	2.22133	11.6023	10.3642	Factor_Age_young	old	No	lmer
Gpx1	sp|P11352|GPX1_MOUSE	-0.130526	0.457003	0.273953	Factor_Age_young	old	No	lmer
Serpina3c	sp|P29621|SPA3C_MOUSE	-0.270658	5.4181	4.55572	Factor_Age_young	old	No	lmer
Igfbp4	sp|P47879|IBP4_MOUSE	0.0522422	0.245639	0.121537	Factor_Age_young	old	No	lm
Fh	sp|P97807|FUMH_MOUSE	-0.0789808	0.362431	0.206272	Factor_Age_young	old	No	lm
Vcp	sp|Q01853|TERA_MOUSE	-0.128011	0.231606	0.114404	Factor_Age_young	old	No	lm
Malt1	sp|Q2TBA3|MALT1_MOUSE	-0.0278149	0.283697	0.150308	Factor_Age_young	old	No	lmer
Vdac1	sp|Q60932|VDAC1_MOUSE	0.178872	0.865414	0.567738	Factor_Age_young	old	No	lm
Ighv2-2	tr|A0A075B5P8|A0A075B5P8_MOUSE	1.51433	1.17841	0.818309	Factor_Age_young	old	No	lmer
Ighv14-3	tr|A0A075B5R9|A0A075B5R9_MOUSE	0.285812	2.38779	1.85518	Factor_Age_young	old	No	lm
Ighv1-50	tr|A0A075B5W1|A0A075B5W1_MOUSE	2.14141	3.00756	2.37428	Factor_Age_young	old	No	lm
Ecm1	tr|F8WI14|F8WI14_MOUSE	-0.172077	1.54426	1.13712	Factor_Age_young	old	No	lm
Ckm	sp|P07310|KCRM_MOUSE	-0.88553	0.861198	0.566974	Factor_Age_young	old	No	lm
Serpina1e	sp|Q00898|A1AT5_MOUSE	-2.19168	8.95863	7.8428	Factor_Age_young	old	No	lmer
Col1a2	sp|Q01149|CO1A2_MOUSE	-0.557242	8.64811	7.55619	Factor_Age_young	old	No	lm
Acaa1a	sp|Q921H8|THIKA_MOUSE	0.121617	0.192083	0.0932555	Factor_Age_young	old	No	lm
Ighv6-6	tr|A0A075B5T3|A0A075B5T3_MOUSE	1.68195	2.6705	2.09408	Factor_Age_young	old	No	lmer
Enpp2	tr|G3UXY9|G3UXY9_MOUSE	-0.0989869	0.443743	0.266398	Factor_Age_young	old	No	lm
Kng2	tr|Q6S9I0|Q6S9I0_MOUSE	0.337744	8.39113	7.32188	Factor_Age_young	old	No	lmer
Ig-KV2A4	sp|P01629|KV2A4_MOUSE	1.80776	2.98903	2.35844	Factor_Age_young	old	No	lm
Mdh1	sp|P14152|MDHC_MOUSE	-0.193626	0.38327	0.223363	Factor_Age_young	old	No	lm
Glud1	sp|P26443|DHE3_MOUSE	-0.107655	0.53708	0.328418	Factor_Age_young	old	No	lmer
Gss	sp|P51855|GSHB_MOUSE	0.254734	0.778899	0.4963	Factor_Age_young	old	No	lm
Eef1a2	sp|P62631|EF1A2_MOUSE	-0.0254521	0.0544141	0.0312663	Factor_Age_young	old	No	lm
Serpina6	sp|Q06770|CBG_MOUSE	0.778555	21.0645	19.4797	Factor_Age_young	old	No	lmer
Cfi	sp|Q61129|CFAI_MOUSE	0.0902873	1.03891	0.711162	Factor_Age_young	old	No	lmer
Dhrs4	sp|Q99LB2|DHRS4_MOUSE	-0.366522	0.422857	0.249269	Factor_Age_young	old	No	lm
Iscu	tr|D3Z7W0|D3Z7W0_MOUSE	-0.0409353	0.100392	0.0491614	Factor_Age_young	old	No	lm
Fcgbp	tr|E9Q9C6|E9Q9C6_MOUSE	-0.615729	8.52947	7.45279	Factor_Age_young	old	No	lmer
Psap	tr|J3QPG5|J3QPG5_MOUSE	0.181085	0.98238	0.667318	Factor_Age_young	old	No	lm
Tcn2	sp|O88968|TCO2_MOUSE	-0.127276	2.42352	1.88877	Factor_Age_young	old	No	lmer
Ig-KV6A5	sp|P01679|KV6A5_MOUSE	-0.415197	0.530651	0.325191	Factor_Age_young	old	No	lm
F7	sp|P70375|FA7_MOUSE	-0.274915	4.05338	3.32049	Factor_Age_young	old	No	lmer
Tgoln2	sp|Q62314|TGON2_MOUSE	-0.0638902	0.237517	0.116742	Factor_Age_young	old	No	lm
Atp1a1	sp|Q8VDN2|AT1A1_MOUSE	-0.0222933	0.0373693	0.0226893	Factor_Age_young	old	No	lm
Cela1	sp|Q91X79|CELA1_MOUSE	-0.108292	0.941116	0.634903	Factor_Age_young	old	No	lm
Aspn	sp|Q99MQ4|ASPN_MOUSE	-0.105345	0.647325	0.406603	Factor_Age_young	old	No	lm
Ivd	sp|Q9JHI5|IVD_MOUSE	0.0345019	0.0464778	0.0267612	Factor_Age_young	old	No	lm
Cd5l	sp|Q9QWK4|CD5L_MOUSE	1.65386	10.1855	9.01747	Factor_Age_young	old	No	lmer
Igkv6-15	tr|A0A140T8M5|A0A140T8M5_MOUSE	1.67499	4.2928	3.52088	Factor_Age_young	old	No	lm
Sptan1	tr|A3KGU9|A3KGU9_MOUSE	0.0206658	0.0452757	0.0266831	Factor_Age_young	old	No	lm
Psmb1	sp|O09061|PSB1_MOUSE	0.088327	1.25589	0.88413	Factor_Age_young	old	No	lmer
Ech1	sp|O35459|ECH1_MOUSE	-0.0219305	0.0282299	0.0170337	Factor_Age_young	old	No	lm
Fcn1	sp|O70165|FCN1_MOUSE	-0.222876	5.40974	4.55191	Factor_Age_young	old	No	lm
Gm5571	sp|P01639|KV5A7_MOUSE	1.16393	2.37829	1.84839	Factor_Age_young	old	No	lmer
Ig-KV3A9	sp|P01661|KV3A9_MOUSE	3.20078	2.04785	1.57136	Factor_Age_young	old	No	lm
L1cam	sp|P11627|L1CAM_MOUSE	0.00369639	0.027053	0.0168936	Factor_Age_young	old	No	lmer
Tpi1	sp|P17751|TPIS_MOUSE	0.0890747	0.230042	0.114212	Factor_Age_young	old	No	lmer
Canx	sp|P35564|CALX_MOUSE	-0.0336654	0.0614087	0.0351353	Factor_Age_young	old	No	lm
Ctse	sp|P70269|CATE_MOUSE	-0.0029476	0.0128218	0.00713643	Factor_Age_young	old	No	lm
Fam20c	sp|Q5MJS3|FA20C_MOUSE	0.134606	0.487802	0.293101	Factor_Age_young	old	No	lm
Tfrc	sp|Q62351|TFR1_MOUSE	-0.0142079	0.139446	0.0655743	Factor_Age_young	old	No	lmer
Igkv12-46	tr|A0A140T8P6|A0A140T8P6_MOUSE	0.681666	2.09313	1.60713	Factor_Age_young	old	No	lmer
C1s2	tr|A0A1W2P7F1|A0A1W2P7F1_MOUSE	-0.0460382	0.571376	0.352446	Factor_Age_young	old	No	lm
Mup7	tr|E9QA79|E9QA79_MOUSE	-1.54557	15.926	14.563	Factor_Age_young	old	No	lmer
Cela2a	sp|P05208|CEL2A_MOUSE	-0.287006	1.69493	1.26306	Factor_Age_young	old	No	lmer
Col1a1	sp|P11087|CO1A1_MOUSE	-0.851481	21.5614	19.9254	Factor_Age_young	old	No	lmer
Serpina1d	sp|Q00897|A1AT4_MOUSE	-0.327768	16.0261	14.601	Factor_Age_young	old	No	lmer
C1rl	sp|Q3UZ09|C1RL_MOUSE	0.209899	2.0379	1.56328	Factor_Age_young	old	No	lm
Pfas	sp|Q5SUR0|PUR4_MOUSE	0.237276	1.04223	0.711322	Factor_Age_young	old	No	lm
Sord	sp|Q64442|DHSO_MOUSE	1.24832	9.3198	8.18726	Factor_Age_young	old	No	lm
Pgp	sp|Q8CHP8|PGP_MOUSE	-0.528513	4.67447	3.86375	Factor_Age_young	old	No	lm
Pdzk1	sp|Q9JIL4|NHRF3_MOUSE	0.300532	0.243161	0.120447	Factor_Age_young	old	No	lmer
Psma1	sp|Q9R1P4|PSA1_MOUSE	0.164974	1.95801	1.49449	Factor_Age_young	old	No	lm
Ighv12-3	tr|A0A075B5T1|A0A075B5T1_MOUSE	3.02042	2.14424	1.65438	Factor_Age_young	old	No	lm
Met	sp|P16056|MET_MOUSE	0.0881194	0.0964998	0.0480843	Factor_Age_young	old	No	lm
Ppia	sp|P17742|PPIA_MOUSE	0.602317	0.755033	0.480312	Factor_Age_young	old	No	lm
Ganab	sp|Q8BHN3|GANAB_MOUSE	-0.0268653	0.063372	0.0355106	Factor_Age_young	old	No	lm
Efemp1	sp|Q8BPB5|FBLN3_MOUSE	0.0148187	0.0907125	0.0447081	Factor_Age_young	old	No	lmer
B4gat1	sp|Q8BWP8|B4GA1_MOUSE	-0.467605	0.67752	0.42959	Factor_Age_young	old	No	lm
Sarnp	sp|Q9D1J3|SARNP_MOUSE	-0.170975	0.211743	0.104852	Factor_Age_young	old	No	lm
Ighv7-3	tr|A0A075B5R2|A0A075B5R2_MOUSE	0.34714	0.413758	0.242425	Factor_Age_young	old	No	lm
Fn1	tr|A0A087WQW8|A0A087WQW8_MOUSE	-0.125587	0.189859	0.0932555	Factor_Age_young	old	No	lm
Igkv3-7	tr|A0A0G2JE31|A0A0G2JE31_MOUSE	0.105143	0.319066	0.172884	Factor_Age_young	old	No	lm
Igkv6-14	tr|A0A140T8P1|A0A140T8P1_MOUSE	1.27101	5.91857	4.99754	Factor_Age_young	old	No	lm
Itih4	tr|E9PVD2|E9PVD2_MOUSE	0.254742	1.91063	1.45254	Factor_Age_young	old	No	lmer
F10	tr|Q3U3V1|Q3U3V1_MOUSE	0.049009	0.519223	0.317239	Factor_Age_young	old	No	lmer
Psmb5	sp|O55234|PSB5_MOUSE	0.0775113	1.03817	0.711162	Factor_Age_young	old	No	lmer
Cd93	sp|O89103|C1QR1_MOUSE	-0.0716912	0.549405	0.333653	Factor_Age_young	old	No	lm
P4hb	sp|P09103|PDIA1_MOUSE	0.446019	0.531773	0.325191	Factor_Age_young	old	No	lmer
Apcs	sp|P12246|SAMP_MOUSE	0.296593	2.49606	1.95042	Factor_Age_young	old	No	lm
Reg1	sp|P43137|LIT1_MOUSE	0.0729929	0.233332	0.114404	Factor_Age_young	old	No	lm
C1qa	sp|P98086|C1QA_MOUSE	-0.375109	0.986707	0.670347	Factor_Age_young	old	No	lmer
Serpina3m	sp|Q03734|SPA3M_MOUSE	-0.560206	32.2814	30.3956	Factor_Age_young	old	No	lmer
F12	sp|Q80YC5|FA12_MOUSE	-0.0249405	0.442803	0.266398	Factor_Age_young	old	No	lmer
Blmh	sp|Q8R016|BLMH_MOUSE	-0.0756852	0.436521	0.261057	Factor_Age_young	old	No	lm
Chit1	sp|Q9D7Q1|CHIT1_MOUSE	-0.0606378	0.349137	0.196357	Factor_Age_young	old	No	lm
Crip2	sp|Q9DCT8|CRIP2_MOUSE	-0.348139	0.502256	0.303624	Factor_Age_young	old	No	lm
Suclg1	sp|Q9WUM5|SUCA_MOUSE	0.0611008	0.0989203	0.0490994	Factor_Age_young	old	No	lm
Igkv10-94	tr|A0A075B5L1|A0A075B5L1_MOUSE	1.29552	1.93185	1.47196	Factor_Age_young	old	No	lm
Calr	sp|P14211|CALR_MOUSE	-0.0840516	0.722006	0.461683	Factor_Age_young	old	No	lmer
Igfbp3	sp|P47878|IBP3_MOUSE	0.0288908	0.168469	0.0827109	Factor_Age_young	old	No	lmer
Rida	sp|P52760|RIDA_MOUSE	0.42246	0.385019	0.223431	Factor_Age_young	old	No	lmer
Rarres2	sp|Q9DD06|RARR2_MOUSE	0.508823	3.17992	2.53294	Factor_Age_young	old	No	lm
Cpb2	sp|Q9JHH6|CBPB2_MOUSE	-0.143138	4.42174	3.63854	Factor_Age_young	old	No	lmer
Cdh13	sp|Q9WTR5|CAD13_MOUSE	-0.218739	1.00737	0.684457	Factor_Age_young	old	No	lmer
Colec11	tr|A0A1Y7VKG6|A0A1Y7VKG6_MOUSE	0.195674	3.22739	2.57198	Factor_Age_young	old	No	lm
Fga	sp|E9PV24|FIBA_MOUSE	0.0422238	0.312274	0.168525	Factor_Age_young	old	No	lmer
Mb	sp|P04247|MYG_MOUSE	-0.603515	0.537549	0.328418	Factor_Age_young	old	No	lm
Apoa2	sp|P09813|APOA2_MOUSE	0.315389	4.20884	3.45152	Factor_Age_young	old	No	lmer
Tkt	sp|P40142|TKT_MOUSE	0.113982	0.752216	0.480312	Factor_Age_young	old	No	lm
Ighv1-18	tr|A0A0A6YXN4|A0A0A6YXN4_MOUSE	2.09484	4.12423	3.37877	Factor_Age_young	old	No	lm
Igkv1-133	tr|A0A0B4J1H8|A0A0B4J1H8_MOUSE	0.0974018	0.700327	0.443869	Factor_Age_young	old	No	lm
Ldhb	tr|A0A6I8MX27|A0A6I8MX27_MOUSE	0.0763321	0.696661	0.442016	Factor_Age_young	old	No	lm
Hsd17b10	tr|A2AFQ2|A2AFQ2_MOUSE	0.0430612	0.086396	0.0414745	Factor_Age_young	old	No	lm
Eno1	sp|P17182|ENOA_MOUSE	0.0350245	0.13255	0.0632959	Factor_Age_young	old	No	lmer
Selenbp1	sp|P17563|SBP1_MOUSE	-0.255944	1.79288	1.34723	Factor_Age_young	old	No	lmer
Mbl2	sp|P41317|MBL2_MOUSE	0.225441	2.50321	1.95314	Factor_Age_young	old	No	lmer
Ogdh	sp|Q60597|ODO1_MOUSE	-0.0725855	0.0798715	0.0396659	Factor_Age_young	old	No	lm
Cd34	sp|Q64314|CD34_MOUSE	-0.130956	0.733224	0.465989	Factor_Age_young	old	No	lm
Sdha	sp|Q8K2B3|SDHA_MOUSE	-0.222173	0.310853	0.167976	Factor_Age_young	old	No	lm
Acot13	sp|Q9CQR4|ACO13_MOUSE	-0.0695165	0.120923	0.0600587	Factor_Age_young	old	No	lm
Ighv2-3	tr|A0A075B696|A0A075B696_MOUSE	0.916659	0.569549	0.351657	Factor_Age_young	old	No	lm
IgA	tr|A0A075B6A3|A0A075B6A3_MOUSE	1.83788	13.0473	11.7513	Factor_Age_young	old	No	lmer
Ighv1-19	tr|A0A0A6YWX0|A0A0A6YWX0_MOUSE	1.39926	1.50102	1.09866	Factor_Age_young	old	No	lm
Igkv17-127	tr|A0A0G2JDN5|A0A0G2JDN5_MOUSE	1.91944	1.60873	1.19451	Factor_Age_young	old	No	lmer
Hba-a1	tr|Q91VB8|Q91VB8_MOUSE	-0.280853	0.727785	0.465171	Factor_Age_young	old	No	lmer

## Sheet: Table S4
Supplementary Table S4. Fold changes for old vs. young kidney (18-plex)
Gene	Protein	Est_Fc	Pval	Qval	Reference_condition	Comparision_condition	Is_outlier	modelFit
Man2b1	sp|O09159|MA2B1_MOUSE	-0.0480471	0.842178	0.63518	Factor_Age_young	old	No	lmer
Agpat1	sp|O35083|PLCA_MOUSE	0.252221	6.45017	5.60357	Factor_Age_young	old	No	lmer
Chkb	sp|O55229|CHKB_MOUSE	0.0768224	2.92768	2.42333	Factor_Age_young	old	No	lmer
Odc1	sp|P00860|DCOR_MOUSE	-1.24909	1.64847	1.30758	Factor_Age_young	old	No	lm
Atp5me	sp|Q06185|ATP5I_MOUSE	-0.142168	5.8979	5.09294	Factor_Age_young	old	No	lmer
Trim37	sp|Q6PCX9|TRI37_MOUSE	-0.034489	0.163529	0.1121	Factor_Age_young	old	No	lm
Kirrel1	sp|Q80W68|KIRR1_MOUSE	0.0770354	1.13145	0.871844	Factor_Age_young	old	No	lmer
Exosc1	sp|Q9DAA6|EXOS1_MOUSE	0.116883	1.68813	1.3409	Factor_Age_young	old	No	lm
Gpatch1	sp|Q9DBM1|GPTC1_MOUSE	0.0735401	1.39403	1.09154	Factor_Age_young	old	No	lmer
Rdh14	sp|Q9ERI6|RDH14_MOUSE	-0.0924299	3.19642	2.65747	Factor_Age_young	old	No	lmer
Ap3m1	sp|Q9JKC8|AP3M1_MOUSE	-0.0428326	0.959558	0.728586	Factor_Age_young	old	No	lmer
Adamts5	sp|Q9R001|ATS5_MOUSE	0.363688	6.33147	5.49589	Factor_Age_young	old	No	lm
Tpm1	tr|E9Q450|E9Q450_MOUSE	0.271368	5.62023	4.8351	Factor_Age_young	old	No	lmer
Rpp14	tr|J3QMX0|J3QMX0_MOUSE	0.00891806	0.0958553	0.0660371	Factor_Age_young	old	No	lm
Sec24b	tr|Q80ZX0|Q80ZX0_MOUSE	0.00694898	0.166036	0.11416	Factor_Age_young	old	No	lmer
Mknk1	sp|O08605|MKNK1_MOUSE	-0.0278741	0.355425	0.251855	Factor_Age_young	old	No	lm
Gnpda1	sp|O88958|GNPI1_MOUSE	-0.075552	0.764084	0.572037	Factor_Age_young	old	No	lmer
Ncoa2	sp|Q61026|NCOA2_MOUSE	0.081924	1.72334	1.37018	Factor_Age_young	old	No	lmer
Qpctl	sp|Q8BH73|QPCTL_MOUSE	0.153525	3.29273	2.74327	Factor_Age_young	old	No	lm
Smc5	sp|Q8CG46|SMC5_MOUSE	0.0496154	0.601104	0.443501	Factor_Age_young	old	No	lmer
Chn1	sp|Q91V57|CHIN_MOUSE	0.417911	2.92186	2.41836	Factor_Age_young	old	No	lm
Ormdl1	sp|Q921I0|ORML1_MOUSE	-0.194306	7.04067	6.14765	Factor_Age_young	old	No	lmer
Gps2	sp|Q921N8|GPS2_MOUSE	-0.111788	0.693573	0.516046	Factor_Age_young	old	No	lm
Maz	tr|A0A0U1RNL9|A0A0U1RNL9_MOUSE	0.116986	1.42562	1.11732	Factor_Age_young	old	No	lm
Vegfa	tr|F8WH10|F8WH10_MOUSE	-0.00322786	0.0116246	0.00781261	Factor_Age_young	old	No	lm
Arhgef2	tr|H3BJX8|H3BJX8_MOUSE	0.0201214	0.433207	0.311332	Factor_Age_young	old	No	lmer
Mthfd1l	sp|Q3V3R1|C1TM_MOUSE	0.444162	41.2445	38.8747	Factor_Age_young	old	No	lmer
Ints6l	sp|Q8BND4|INT6L_MOUSE	-0.0951398	0.386054	0.275198	Factor_Age_young	old	No	lm
Maob	sp|Q8BW75|AOFB_MOUSE	0.350388	9.22961	8.17409	Factor_Age_young	old	No	lmer
Nuak2	sp|Q8BZN4|NUAK2_MOUSE	0.315627	2.61379	2.14489	Factor_Age_young	old	No	lm
Arhgef10	sp|Q8C033|ARHGA_MOUSE	-0.122518	3.22963	2.68723	Factor_Age_young	old	No	lmer
Inpp5k	sp|Q8C5L6|INP5K_MOUSE	0.0459577	0.454923	0.327935	Factor_Age_young	old	No	lmer
Exosc2	sp|Q8VBV3|EXOS2_MOUSE	0.0770614	0.863189	0.652407	Factor_Age_young	old	No	lm
Cwh43	sp|Q91YL7|PG2IP_MOUSE	0.0732789	1.39312	1.09072	Factor_Age_young	old	No	lmer
Pip4p2	sp|Q9CZX7|PP4P2_MOUSE	0.0839788	1.17902	0.911813	Factor_Age_young	old	No	lmer
Eaf1	sp|Q9D4C5|EAF1_MOUSE	-0.0563702	0.32342	0.228447	Factor_Age_young	old	No	lm
Slc44a1	tr|A2AMH4|A2AMH4_MOUSE	-0.102423	2.09422	1.69491	Factor_Age_young	old	No	lmer
Gstm7	sp|Q80W21|GSTM7_MOUSE	0.828505	42.9587	40.5677	Factor_Age_young	old	No	lmer
Sephs1	sp|Q8BH69|SPS1_MOUSE	0.0246086	0.585633	0.430686	Factor_Age_young	old	No	lmer
Poglut1	sp|Q8BYB9|PGLT1_MOUSE	-0.035995	0.687787	0.511453	Factor_Age_young	old	No	lmer
Gan	sp|Q8CA72|GAN_MOUSE	0.0706837	0.490683	0.355551	Factor_Age_young	old	No	lm
Tsku	sp|Q8CBR6|TSK_MOUSE	0.51175	5.25475	4.49975	Factor_Age_young	old	No	lm
Atp5f1c	sp|Q91VR2|ATPG_MOUSE	-0.120712	3.56728	2.98282	Factor_Age_young	old	No	lmer
Traf7	tr|F8WJF7|F8WJF7_MOUSE	0.0507357	0.899357	0.680397	Factor_Age_young	old	No	lmer
Dap3	tr|G3X9M0|G3X9M0_MOUSE	0.0418573	0.718825	0.535144	Factor_Age_young	old	No	lmer
Ank3	sp|G5E8K5|ANK3_MOUSE	0.00664417	0.0844372	0.0582551	Factor_Age_young	old	No	lmer
Sh2b3	sp|O09039|SH2B3_MOUSE	0.100473	0.415593	0.29802	Factor_Age_young	old	No	lm
Avil	sp|O88398|AVIL_MOUSE	0.0584435	0.23985	0.16683	Factor_Age_young	old	No	lm
Lamtor3	sp|O88653|LTOR3_MOUSE	-0.00293807	0.0172035	0.0116965	Factor_Age_young	old	No	lmer
Dpp4	sp|P28843|DPP4_MOUSE	-0.108262	3.93436	3.31054	Factor_Age_young	old	No	lmer
Actn4	sp|P57780|ACTN4_MOUSE	-0.0227314	0.128992	0.0883582	Factor_Age_young	old	No	lmer
Col6a2	sp|Q02788|CO6A2_MOUSE	0.982525	4.68257	3.97957	Factor_Age_young	old	No	lmer
Mfn2	sp|Q80U63|MFN2_MOUSE	0.0157286	0.440761	0.317364	Factor_Age_young	old	No	lmer
Acot4	sp|Q8BWN8|ACOT4_MOUSE	-0.440692	12.8063	11.5552	Factor_Age_young	old	No	lmer
Msi2	sp|Q920Q6|MSI2H_MOUSE	0.0397794	1.22611	0.951242	Factor_Age_young	old	No	lmer
Med1	sp|Q925J9|MED1_MOUSE	0.10673	2.19993	1.78542	Factor_Age_young	old	No	lmer
Rfc2	sp|Q9WUK4|RFC2_MOUSE	0.000469734	0.00602425	0.00420866	Factor_Age_young	old	No	lmer
Aadat	sp|Q9WVM8|AADAT_MOUSE	-0.501421	10.5907	9.45677	Factor_Age_young	old	No	lmer
Ckm	sp|P07310|KCRM_MOUSE	-1.33839	2.25776	1.83539	Factor_Age_young	old	No	lmer
Casp7	sp|P97864|CASP7_MOUSE	-0.0227448	0.200388	0.138501	Factor_Age_young	old	No	lmer
Kat7	sp|Q5SVQ0|KAT7_MOUSE	0.083611	1.82532	1.45811	Factor_Age_young	old	No	lmer
Unc119b	sp|Q8C4B4|U119B_MOUSE	0.0720626	1.63779	1.29854	Factor_Age_young	old	No	lmer
Vps50	sp|Q8CI71|VPS50_MOUSE	0.0297061	1.1176	0.859598	Factor_Age_young	old	No	lmer
Eif3f	sp|Q9DCH4|EIF3F_MOUSE	0.00208544	0.0438308	0.0299756	Factor_Age_young	old	No	lmer
Marcks	sp|P26645|MARCS_MOUSE	0.291122	6.19571	5.36733	Factor_Age_young	old	No	lmer
Cyp7b1	sp|Q60991|CP7B1_MOUSE	-0.606554	5.58688	4.80603	Factor_Age_young	old	No	lmer
Trim27	sp|Q62158|TRI27_MOUSE	0.119053	0.772273	0.578759	Factor_Age_young	old	No	lm
Immt	sp|Q8CAQ8|MIC60_MOUSE	-0.112947	4.92911	4.20254	Factor_Age_young	old	No	lmer
Aldh1a3	sp|Q9JHW9|AL1A3_MOUSE	-0.0937399	0.327092	0.23124	Factor_Age_young	old	No	lm
Stard3nl	tr|A0A1Y7VJA7|A0A1Y7VJA7_MOUSE	0.172024	2.49677	2.04356	Factor_Age_young	old	No	lmer
Atxn7	tr|A0A286YDW9|A0A286YDW9_MOUSE	0.0148383	0.0202117	0.0138547	Factor_Age_young	old	No	lm
Mvk	tr|Q3UEB4|Q3UEB4_MOUSE	0.0668494	0.789417	0.592605	Factor_Age_young	old	No	lmer
Acacb	sp|E9Q4Z2|ACACB_MOUSE	-0.131987	3.52415	2.94609	Factor_Age_young	old	No	lmer
Fgr	sp|P14234|FGR_MOUSE	0.892827	6.61996	5.76046	Factor_Age_young	old	No	lm
Megf6	tr|A0A0A0MQ83|A0A0A0MQ83_MOUSE	0.28327	0.521382	0.379051	Factor_Age_young	old	No	lm
Atxn2l	tr|A0A0U1RPL0|A0A0U1RPL0_MOUSE	0.0388908	1.052	0.803017	Factor_Age_young	old	No	lmer
Dnah9	tr|B1AR51|B1AR51_MOUSE	0.0631997	0.796099	0.597717	Factor_Age_young	old	No	lm
IgG2c	tr|F6TQW2|F6TQW2_MOUSE	2.17819	3.51068	2.93458	Factor_Age_young	old	No	lmer
Gp9	sp|O88186|GPIX_MOUSE	0.169574	0.452166	0.325597	Factor_Age_young	old	No	lm
Rabl6	sp|Q5U3K5|RABL6_MOUSE	0.015628	0.387654	0.276399	Factor_Age_young	old	No	lmer
Taok2	sp|Q6ZQ29|TAOK2_MOUSE	0.131462	4.93853	4.21172	Factor_Age_young	old	No	lmer
Atl1	sp|Q8BH66|ATLA1_MOUSE	0.0994974	2.97642	2.46439	Factor_Age_young	old	No	lmer
Uck2	sp|Q99PM9|UCK2_MOUSE	-0.134909	3.58583	2.99916	Factor_Age_young	old	No	lm
Gcc1	sp|Q9D4H2|GCC1_MOUSE	-0.0286035	0.635583	0.470236	Factor_Age_young	old	No	lmer
Cers4	sp|Q9D6J1|CERS4_MOUSE	0.119048	2.15184	1.74381	Factor_Age_young	old	No	lm
Slc25a13	sp|Q9QXX4|CMC2_MOUSE	-0.0846355	3.30123	2.75019	Factor_Age_young	old	No	lmer
Use1	tr|E9Q496|E9Q496_MOUSE	0.0517037	0.711759	0.530228	Factor_Age_young	old	No	lmer
Zfp277	tr|E9Q6D6|E9Q6D6_MOUSE	-0.046989	0.663361	0.492098	Factor_Age_young	old	No	lmer
Abcb11	tr|J3QNY6|J3QNY6_MOUSE	1.14127	5.64977	4.86221	Factor_Age_young	old	No	lm
Atp2c1	tr|Q3UZR5|Q3UZR5_MOUSE	-0.0224229	0.291275	0.204787	Factor_Age_young	old	No	lmer
Zfp236	tr|S4R299|S4R299_MOUSE	0.138531	1.82304	1.45634	Factor_Age_young	old	No	lm
Adk	sp|P55264|ADK_MOUSE	0.283401	20.904	19.2612	Factor_Age_young	old	No	lmer
Rin3	sp|P59729|RIN3_MOUSE	0.241276	13.1625	11.8888	Factor_Age_young	old	No	lmer
Rogdi	sp|Q3TDK6|ROGDI_MOUSE	-0.0874455	2.88338	2.38463	Factor_Age_young	old	No	lmer
Slc22a23	sp|Q3UHH2|S22AN_MOUSE	-0.189956	2.4376	1.9927	Factor_Age_young	old	No	lm
Cryzl2	sp|Q3UNZ8|QORL2_MOUSE	0.0395889	0.599795	0.44232	Factor_Age_young	old	No	lmer
Mrpl41	sp|Q9CQN7|RM41_MOUSE	0.0989171	3.34249	2.78625	Factor_Age_young	old	No	lmer
Atp13a1	sp|Q9EPE9|AT131_MOUSE	0.0165043	0.643376	0.476346	Factor_Age_young	old	No	lmer
Evl	tr|A0A1Y7VJA2|A0A1Y7VJA2_MOUSE	0.296635	2.16629	1.75623	Factor_Age_young	old	No	lmer
Pkhd1	sp|E9PZ36|PKHD1_MOUSE	0.207648	5.94974	5.14025	Factor_Age_young	old	No	lmer
Sash1	sp|P59808|SASH1_MOUSE	0.0393881	0.601657	0.443927	Factor_Age_young	old	No	lmer
C1rl	sp|Q3UZ09|C1RL_MOUSE	0.091591	0.965968	0.733659	Factor_Age_young	old	No	lmer
Igbp1	sp|Q61249|IGBP1_MOUSE	0.171777	6.30984	5.47606	Factor_Age_young	old	No	lmer
Ces3a	sp|Q63880|EST3A_MOUSE	-0.387769	0.364663	0.259016	Factor_Age_young	old	No	lm
Setmar	sp|Q80UJ9|SETMR_MOUSE	-0.0812178	0.822876	0.619871	Factor_Age_young	old	No	lm
Usp40	sp|Q8BWR4|UBP40_MOUSE	0.0564735	0.777635	0.582556	Factor_Age_young	old	No	lmer
Wdr55	sp|Q9CX97|WDR55_MOUSE	-0.0268439	0.248949	0.172732	Factor_Age_young	old	No	lmer
Nhsl1	tr|E0CYL9|E0CYL9_MOUSE	0.075753	0.896815	0.678657	Factor_Age_young	old	No	lm
Guk1	tr|E9Q7K1|E9Q7K1_MOUSE	-0.0866027	1.74202	1.38627	Factor_Age_young	old	No	lmer
Bms1	tr|Q6PGF5|Q6PGF5_MOUSE	-0.0170711	0.26177	0.182681	Factor_Age_young	old	No	lmer
Usp5	sp|P56399|UBP5_MOUSE	-0.0204018	0.819445	0.617254	Factor_Age_young	old	No	lmer
Gnb5	sp|P62881|GNB5_MOUSE	0.1514	2.78799	2.29901	Factor_Age_young	old	No	lm
Wdr75	sp|Q3U821|WDR75_MOUSE	-0.0177985	0.172027	0.118657	Factor_Age_young	old	No	lmer
Kdm7a	sp|Q3UWM4|KDM7A_MOUSE	-0.205402	1.00164	0.762964	Factor_Age_young	old	No	lm
Shroom1	sp|Q5SX79|SHRM1_MOUSE	0.199889	0.732429	0.546554	Factor_Age_young	old	No	lm
Sdf4	sp|Q61112|CAB45_MOUSE	0.118578	0.631755	0.467183	Factor_Age_young	old	No	lmer
Spty2d1	sp|Q68FG3|SPT2_MOUSE	-0.109399	1.39094	1.08943	Factor_Age_young	old	No	lm
Mtrf1l	sp|Q8BJU9|RF1ML_MOUSE	-0.027981	0.317196	0.223923	Factor_Age_young	old	No	lmer
Lgalsl	sp|Q8VED9|LEGL_MOUSE	0.134378	7.19533	6.2922	Factor_Age_young	old	No	lmer
Ghitm	sp|Q91VC9|GHITM_MOUSE	-0.156116	3.06418	2.54243	Factor_Age_young	old	No	lmer
Ccdc47	sp|Q9D024|CCD47_MOUSE	-0.0851977	2.81931	2.32651	Factor_Age_young	old	No	lmer
Naa16	sp|Q9DBB4|NAA16_MOUSE	0.00293163	0.0441896	0.0302433	Factor_Age_young	old	No	lmer
Ssr3	sp|Q9DCF9|SSRG_MOUSE	-0.225131	2.94567	2.43821	Factor_Age_young	old	No	lm
Peli3	tr|A0A0R4J057|A0A0R4J057_MOUSE	0.190249	2.18006	1.76806	Factor_Age_young	old	No	lm
Igkv6-23	tr|A0A140T8N5|A0A140T8N5_MOUSE	2.10854	2.3006	1.87282	Factor_Age_young	old	No	lm
Hba-a1	tr|Q91VB8|Q91VB8_MOUSE	-0.470135	2.29037	1.86339	Factor_Age_young	old	No	lmer
Pyhin1	sp|Q8BV49|IFIX_MOUSE	0.969881	13.2269	11.9474	Factor_Age_young	old	No	lm
Mlxipl	sp|Q99MZ3|MLXPL_MOUSE	-0.0609218	1.16648	0.901223	Factor_Age_young	old	No	lmer
Nbea	sp|Q9EPN1|NBEA_MOUSE	-0.0162822	0.295735	0.208151	Factor_Age_young	old	No	lmer
Glce	sp|Q9EPS3|GLCE_MOUSE	0.121739	1.6119	1.27515	Factor_Age_young	old	No	lm
Mrpl39	sp|Q9JKF7|RM39_MOUSE	0.112582	5.61674	4.83215	Factor_Age_young	old	No	lmer
Trappc2l	sp|Q9JME7|TPC2L_MOUSE	0.0674867	1.0449	0.797251	Factor_Age_young	old	No	lm
Fndc3b	tr|A0A0R4J0H8|A0A0R4J0H8_MOUSE	-0.0904665	3.16191	2.62765	Factor_Age_young	old	No	lmer
Cntln	sp|A2AM05|CNTLN_MOUSE	0.274834	17.2564	15.7616	Factor_Age_young	old	No	lmer
Faah	sp|O08914|FAAH1_MOUSE	0.214811	11.9131	10.7033	Factor_Age_young	old	No	lmer
Tjp1	sp|P39447|ZO1_MOUSE	0.0865178	3.83173	3.21999	Factor_Age_young	old	No	lmer
Rplp2	sp|P99027|RLA2_MOUSE	-0.0168975	0.175851	0.121131	Factor_Age_young	old	No	lmer
Dmwd	sp|Q08274|DMWD_MOUSE	0.18945	3.55305	2.97129	Factor_Age_young	old	No	lmer
Cwc22	sp|Q8C5N3|CWC22_MOUSE	0.0791183	2.94179	2.43532	Factor_Age_young	old	No	lmer
Spata2	sp|Q8K004|SPAT2_MOUSE	0.00035084	0.00137227	0.00110741	Factor_Age_young	old	No	lmer
Angel2	sp|Q8K1C0|ANGE2_MOUSE	0.12891	2.46791	2.01857	Factor_Age_young	old	No	lmer
CD003	sp|Q99M08|CD003_MOUSE	-0.145705	1.08042	0.827272	Factor_Age_young	old	No	lm
Tor1aip2	sp|Q9ER81|IFG15_MOUSE	0.0555513	0.171723	0.118452	Factor_Age_young	old	No	lm
Ercc6l2	sp|Q9JIM3|ER6L2_MOUSE	0.132063	1.00124	0.762854	Factor_Age_young	old	No	lm
Pnkd	tr|A0A0R4J1J1|A0A0R4J1J1_MOUSE	-0.26104	2.49373	2.04077	Factor_Age_young	old	No	lm
Prdm16	tr|A2A933|A2A933_MOUSE	0.0628457	0.534328	0.389416	Factor_Age_young	old	No	lmer
Ttc38	sp|A3KMP2|TTC38_MOUSE	0.0883049	5.02529	4.29017	Factor_Age_young	old	No	lmer
ApoE	sp|P08226|APOE_MOUSE	1.00639	23.5868	21.8429	Factor_Age_young	old	No	lmer
Rab21	sp|P35282|RAB21_MOUSE	-0.0469692	1.95796	1.57462	Factor_Age_young	old	No	lmer
Asrgl1	sp|Q8C0M9|ASGL1_MOUSE	0.320899	71.5444	68.5514	Factor_Age_young	old	No	lmer
Cdc37l1	sp|Q9CZP7|CD37L_MOUSE	-0.174783	7.44267	6.5204	Factor_Age_young	old	No	lmer
Ighv5-17	tr|A0A075B5R1|A0A075B5R1_MOUSE	2.72589	9.28672	8.22565	Factor_Age_young	old	No	lm
Zfx	sp|P17012|ZFX_MOUSE	0.0622707	1.76574	1.40625	Factor_Age_young	old	No	lmer
Elmo3	sp|Q8BYZ7|ELMO3_MOUSE	0.0425838	0.892337	0.675199	Factor_Age_young	old	No	lmer
Cps1	sp|Q8C196|CPSM_MOUSE	0.676486	0.59721	0.440179	Factor_Age_young	old	No	lmer
Golm1	sp|Q91XA2|GOLM1_MOUSE	0.33395	5.1882	4.4382	Factor_Age_young	old	No	lm
Trabd	sp|Q99JY4|TRABD_MOUSE	-0.00868426	0.130808	0.0893979	Factor_Age_young	old	No	lmer
Bccip	sp|Q9CWI3|BCCIP_MOUSE	-0.0453394	0.647245	0.479372	Factor_Age_young	old	No	lmer
Htra2	sp|Q9JIY5|HTRA2_MOUSE	0.162596	13.0933	11.8261	Factor_Age_young	old	No	lmer
Hmgn5	sp|Q9JL35|HMGN5_MOUSE	0.0564975	0.222724	0.154244	Factor_Age_young	old	No	lmer
Tbl2	sp|Q9R099|TBL2_MOUSE	-0.0915004	6.70616	5.83943	Factor_Age_young	old	No	lmer
Hao1	sp|Q9WU19|HAOX1_MOUSE	0.162235	0.146181	0.100134	Factor_Age_young	old	No	lm
Coro1c	sp|Q9WUM4|COR1C_MOUSE	0.146334	10.4561	9.33053	Factor_Age_young	old	No	lmer
Taz	tr|I7HJS2|I7HJS2_MOUSE	-0.00469217	0.0316199	0.0215299	Factor_Age_young	old	No	lm
Dock5	sp|B2RY04|DOCK5_MOUSE	-0.0265852	0.741984	0.554446	Factor_Age_young	old	No	lmer
Fgd1	sp|P52734|FGD1_MOUSE	-0.311764	1.74427	1.38832	Factor_Age_young	old	No	lm
Lrpap1	sp|P55302|AMRP_MOUSE	-0.0956966	4.66564	3.96486	Factor_Age_young	old	No	lmer
Erg	sp|P81270|ERG_MOUSE	0.0366123	0.241356	0.167918	Factor_Age_young	old	No	lm
Top2b	sp|Q64511|TOP2B_MOUSE	0.0601984	6.18408	5.35776	Factor_Age_young	old	No	lmer
Scoc	sp|Q78YZ6|SCOC_MOUSE	-0.18822	4.28676	3.62291	Factor_Age_young	old	No	lm
Cpped1	sp|Q8BFS6|CPPED_MOUSE	0.0712749	1.06791	0.816103	Factor_Age_young	old	No	lmer
Nlrp10	sp|Q8CCN1|NAL10_MOUSE	0.238295	0.879526	0.665725	Factor_Age_young	old	No	lm
Top1mt	sp|Q8R4U6|TOP1M_MOUSE	0.632922	43.5961	41.1713	Factor_Age_young	old	No	lmer
Trub2	sp|Q91WG3|TRUB2_MOUSE	-0.0916613	1.74029	1.38484	Factor_Age_young	old	No	lm
Ywhab	sp|Q9CQV8|1433B_MOUSE	0.105223	1.96714	1.58155	Factor_Age_young	old	No	lmer
Tmem9b	sp|Q9JJR8|TMM9B_MOUSE	0.0524277	0.609346	0.449454	Factor_Age_young	old	No	lmer
Naip2	sp|Q9QUK4|BIR1B_MOUSE	0.361885	12.0103	10.794	Factor_Age_young	old	No	lm
Trak2	tr|Q6P9N8|Q6P9N8_MOUSE	-0.118958	3.21144	2.6708	Factor_Age_young	old	No	lmer
Pcif1	sp|P59114|CAPAM_MOUSE	0.217853	3.11658	2.58847	Factor_Age_young	old	No	lmer
Pde4c	sp|Q3UEI1|PDE4C_MOUSE	-0.0755929	1.83945	1.46986	Factor_Age_young	old	No	lmer
Mrps31	sp|Q61733|RT31_MOUSE	0.0174691	0.46895	0.338837	Factor_Age_young	old	No	lmer
Rasa4	sp|Q6PFQ7|RASL2_MOUSE	0.278262	4.62429	3.92901	Factor_Age_young	old	No	lmer
Dtd2	sp|Q8BHA3|DTD2_MOUSE	0.100095	3.10107	2.57466	Factor_Age_young	old	No	lmer
Stard8	sp|Q8K031|STAR8_MOUSE	-0.00271935	0.0242895	0.016542	Factor_Age_young	old	No	lm
Sh3bp2	tr|E9QJU7|E9QJU7_MOUSE	-0.447714	13.4029	12.1149	Factor_Age_young	old	No	lmer
Noc2l	tr|J3QK52|J3QK52_MOUSE	0.0206225	0.298917	0.210593	Factor_Age_young	old	No	lmer
Vezf1	tr|Q5SXC4|Q5SXC4_MOUSE	0.156329	3.4207	2.85368	Factor_Age_young	old	No	lmer
C1qbp	tr|Q8R5L1|Q8R5L1_MOUSE	0.0083197	0.173867	0.119798	Factor_Age_young	old	No	lmer
Inpp1	sp|P49442|INPP_MOUSE	-0.00335548	0.0419464	0.0284555	Factor_Age_young	old	No	lmer
Ccdc25	sp|Q78PG9|CCD25_MOUSE	-0.0862792	1.7932	1.43028	Factor_Age_young	old	No	lmer
Mrps23	sp|Q8VE22|RT23_MOUSE	0.0116983	0.142221	0.0973499	Factor_Age_young	old	No	lmer
Cpne8	sp|Q9DC53|CPNE8_MOUSE	0.262407	10.072	8.96654	Factor_Age_young	old	No	lmer
Gxylt1	tr|D3Z6W7|D3Z6W7_MOUSE	-0.0215993	0.164387	0.11276	Factor_Age_young	old	No	lmer
Snx18	tr|Q8C788|Q8C788_MOUSE	0.130352	8.02425	7.05157	Factor_Age_young	old	No	lmer
Nudt10	sp|P0C027|NUD10_MOUSE	-0.285944	0.755271	0.565211	Factor_Age_young	old	No	lm
Aifm3	sp|Q3TY86|AIFM3_MOUSE	-0.196705	3.83321	3.22111	Factor_Age_young	old	No	lm
Sprr1a	sp|Q62266|SPR1A_MOUSE	-0.0743811	0.108979	0.0743605	Factor_Age_young	old	No	lm
Vps26b	sp|Q8C0E2|VP26B_MOUSE	-0.0622936	0.894274	0.676604	Factor_Age_young	old	No	lmer
P3h3	sp|Q8CG70|P3H3_MOUSE	-0.0758745	0.570676	0.418307	Factor_Age_young	old	No	lm
Osbpl5	tr|G5E833|G5E833_MOUSE	-0.0539852	0.836304	0.630796	Factor_Age_young	old	No	lmer
Eci1	sp|P42125|ECI1_MOUSE	0.0842252	1.97797	1.59067	Factor_Age_young	old	No	lmer
Actn1	sp|Q7TPR4|ACTN1_MOUSE	0.221065	11.393	10.2135	Factor_Age_young	old	No	lmer
Mettl2	sp|Q8BMK1|METL2_MOUSE	0.102332	2.09577	1.69624	Factor_Age_young	old	No	lm
Kctd15	sp|Q8K0E1|KCD15_MOUSE	0.425858	1.86103	1.48876	Factor_Age_young	old	No	lm
Tmem242	sp|Q8VCR3|TM242_MOUSE	-0.146177	4.1375	3.49062	Factor_Age_young	old	No	lm
Abcf2	sp|Q99LE6|ABCF2_MOUSE	0.00731678	0.161932	0.111049	Factor_Age_young	old	No	lmer
Gipc2	sp|Q9Z2H7|GIPC2_MOUSE	0.113669	4.67082	3.96937	Factor_Age_young	old	No	lmer
Fam160a2	tr|A0A1C7CYU5|A0A1C7CYU5_MOUSE	-0.0718264	3.40457	2.83966	Factor_Age_young	old	No	lmer
Txnrd2	tr|J3QMQ8|J3QMQ8_MOUSE	-0.113269	6.05137	5.235	Factor_Age_young	old	No	lmer
C2cd3	sp|Q52KB6|C2CD3_MOUSE	0.0828938	1.19768	0.926791	Factor_Age_young	old	No	lm
Ipo8	sp|Q7TMY7|IPO8_MOUSE	0.0939246	1.35673	1.0599	Factor_Age_young	old	No	lmer
Armcx3	sp|Q8BHS6|ARMX3_MOUSE	-0.173321	4.9789	4.24736	Factor_Age_young	old	No	lmer
Lats1	sp|Q8BYR2|LATS1_MOUSE	0.0500197	0.912299	0.691362	Factor_Age_young	old	No	lmer
Arhgef12	sp|Q8R4H2|ARHGC_MOUSE	0.0191536	0.868753	0.657326	Factor_Age_young	old	No	lmer
Mrps18a	sp|Q99N85|RT18A_MOUSE	0.122875	3.56008	2.97698	Factor_Age_young	old	No	lmer
Tp53rk	sp|Q99PW4|PRPK_MOUSE	0.046927	0.924506	0.701065	Factor_Age_young	old	No	lmer
Pmvk	sp|Q9D1G2|PMVK_MOUSE	-0.0991621	1.43539	1.12575	Factor_Age_young	old	No	lm
Sp2	tr|Q8C5J0|Q8C5J0_MOUSE	0.271173	14.0737	12.7471	Factor_Age_young	old	No	lmer
Hgf	sp|Q08048|HGF_MOUSE	0.232743	4.31412	3.64762	Factor_Age_young	old	No	lm
H2bc21	sp|Q64524|H2B2E_MOUSE	0.036243	0.379324	0.270343	Factor_Age_young	old	No	lm
Atraid	sp|Q6PGD0|ARAID_MOUSE	0.0375807	0.264096	0.184494	Factor_Age_young	old	No	lm
Sumf1	sp|Q8R0F3|SUMF1_MOUSE	-0.113683	1.96451	1.57951	Factor_Age_young	old	No	lmer
Prpf40a	tr|A0A6Q6PUT5|A0A6Q6PUT5_MOUSE	0.0262047	1.10355	0.847508	Factor_Age_young	old	No	lmer
Eif2b3	tr|B1AUN2|B1AUN2_MOUSE	-0.10879	4.52801	3.84225	Factor_Age_young	old	No	lmer
Cnrip1	tr|F7C0H6|F7C0H6_MOUSE	0.126491	1.67857	1.33243	Factor_Age_young	old	No	lm
Slc2a2	sp|P14246|GTR2_MOUSE	-0.174962	4.3512	3.67913	Factor_Age_young	old	No	lmer
Ap1m1	sp|P35585|AP1M1_MOUSE	-0.0183675	0.331788	0.234503	Factor_Age_young	old	No	lmer
Hmgcl	sp|P38060|HMGCL_MOUSE	0.0461751	1.14323	0.881122	Factor_Age_young	old	No	lmer
Rbbp4	sp|Q60972|RBBP4_MOUSE	0.0449958	0.621424	0.458524	Factor_Age_young	old	No	lmer
Pds5a	sp|Q6A026|PDS5A_MOUSE	0.0859639	8.87204	7.84467	Factor_Age_young	old	No	lmer
Tmem234	sp|Q8R1E7|TM234_MOUSE	-0.0838319	0.586678	0.431606	Factor_Age_young	old	No	lm
Plpp3	sp|Q99JY8|PLPP3_MOUSE	0.0405653	0.537562	0.39191	Factor_Age_young	old	No	lmer
Hnrnpm	sp|Q9D0E1|HNRPM_MOUSE	0.116438	13.5807	12.2849	Factor_Age_young	old	No	lmer
Cog6	tr|A0A0R4J0L5|A0A0R4J0L5_MOUSE	-0.0177323	0.370102	0.263441	Factor_Age_young	old	No	lmer
Pnkp	tr|G5E8N7|G5E8N7_MOUSE	0.047441	1.48414	1.16807	Factor_Age_young	old	No	lmer
Nfat5	tr|Q80TR0|Q80TR0_MOUSE	0.0224521	0.0522148	0.0360298	Factor_Age_young	old	No	lm
Pms1	tr|Q8K119|Q8K119_MOUSE	-0.0137018	0.112472	0.0768005	Factor_Age_young	old	No	lm
Cyp2j6	sp|O54750|CP2J6_MOUSE	-0.0867019	0.83765	0.631717	Factor_Age_young	old	No	lmer
Hdac4	sp|Q6NZM9|HDAC4_MOUSE	-0.00904817	0.0707729	0.0490485	Factor_Age_young	old	No	lmer
Ddx52	sp|Q8K301|DDX52_MOUSE	-0.145012	1.88508	1.50957	Factor_Age_young	old	No	lm
Gpr155	tr|A2AWR3|A2AWR3_MOUSE	-0.466671	4.68108	3.97889	Factor_Age_young	old	No	lm
Ptma	sp|P26350|PTMA_MOUSE	0.0937802	2.10826	1.70718	Factor_Age_young	old	No	lmer
Fbln1	sp|Q08879|FBLN1_MOUSE	0.133267	1.4704	1.15587	Factor_Age_young	old	No	lmer
Tmem177	sp|Q8BPE4|TM177_MOUSE	-0.0773475	1.03301	0.787784	Factor_Age_young	old	No	lm
Usp43	sp|Q8BUM9|UBP43_MOUSE	-0.0128827	0.0377558	0.0253135	Factor_Age_young	old	No	lm
Mzb1	sp|Q9D8I1|MZB1_MOUSE	4.8423	6.86779	5.98869	Factor_Age_young	old	No	lm
Jmjd6	sp|Q9ERI5|JMJD6_MOUSE	0.153296	6.30996	5.47606	Factor_Age_young	old	No	lmer
Ppie	sp|Q9QZH3|PPIE_MOUSE	0.107121	3.00056	2.48566	Factor_Age_young	old	No	lmer
Marchf7	sp|Q9WV66|MARH7_MOUSE	-0.00485319	0.00831714	0.00561676	Factor_Age_young	old	No	lm
Bdh2	tr|G3UWD3|G3UWD3_MOUSE	0.265349	27.5781	25.6855	Factor_Age_young	old	No	lmer
Ddx4	tr|Q3V086|Q3V086_MOUSE	0.000573723	0.00475098	0.00333648	Factor_Age_young	old	No	lmer
Fam171a2	sp|A2A699|F1712_MOUSE	-0.113386	1.25912	0.977718	Factor_Age_young	old	No	lm
Ambp	sp|Q07456|AMBP_MOUSE	0.195739	2.83702	2.34243	Factor_Age_young	old	No	lmer
Sfswap	sp|Q3USH5|SFSWA_MOUSE	0.0415834	0.572045	0.419551	Factor_Age_young	old	No	lmer
Smg5	sp|Q6ZPY2|SMG5_MOUSE	0.0660522	1.95924	1.57558	Factor_Age_young	old	No	lmer
Slc25a16	sp|Q8C0K5|GDC_MOUSE	-0.171058	5.94602	5.13682	Factor_Age_young	old	No	lmer
Gpaa1	sp|Q9WTK3|GPAA1_MOUSE	-0.00906517	0.155174	0.10647	Factor_Age_young	old	No	lmer
Trrap	tr|A0A1D5RLL4|A0A1D5RLL4_MOUSE	0.0968441	6.89137	6.01127	Factor_Age_young	old	No	lmer
Epb41l3	tr|A0A3B2WD96|A0A3B2WD96_MOUSE	-0.0145173	0.0376678	0.0253135	Factor_Age_young	old	No	lm
Bicd1	tr|B2KG46|B2KG46_MOUSE	-0.203277	9.30998	8.2438	Factor_Age_young	old	No	lmer
Pcsk6	tr|F6XJP7|F6XJP7_MOUSE	0.219314	1.17283	0.906517	Factor_Age_young	old	No	lmer
Gm45837	tr|F7D3W5|F7D3W5_MOUSE	0.18908	18.3293	16.7895	Factor_Age_young	old	No	lmer
Rnf113a2	tr|Q14B01|Q14B01_MOUSE	0.105708	2.93511	2.42978	Factor_Age_young	old	No	lmer
Slc6a13	sp|P31649|S6A13_MOUSE	-0.0320942	0.477016	0.345272	Factor_Age_young	old	No	lmer
Fmn1	sp|Q05860|FMN1_MOUSE	-0.0245916	0.496353	0.360042	Factor_Age_young	old	No	lmer
Nnt	sp|Q61941|NNTM_MOUSE	-0.0757518	1.51369	1.19192	Factor_Age_young	old	No	lmer
Sirt2	sp|Q8VDQ8|SIR2_MOUSE	-0.0133575	0.453014	0.326381	Factor_Age_young	old	No	lmer
Nphs2	sp|Q91X05|PODO_MOUSE	0.0896615	0.832333	0.627957	Factor_Age_young	old	No	lmer
Psip1	sp|Q99JF8|PSIP1_MOUSE	0.120892	3.58518	2.99868	Factor_Age_young	old	No	lmer
Lpxn	sp|Q99N69|LPXN_MOUSE	0.95234	15.1545	13.7753	Factor_Age_young	old	No	lm
Acp1	sp|Q9D358|PPAC_MOUSE	-0.0906862	4.39971	3.72452	Factor_Age_young	old	No	lmer
Trpv4	sp|Q9EPK8|TRPV4_MOUSE	-0.0870586	2.70768	2.22867	Factor_Age_young	old	No	lmer
Edf1	sp|Q9JMG1|EDF1_MOUSE	-0.131153	5.79602	4.99888	Factor_Age_young	old	No	lmer
Slit3	sp|Q9WVB4|SLIT3_MOUSE	0.195587	3.11783	2.58958	Factor_Age_young	old	No	lm
Iqsec1	tr|E9PUA3|E9PUA3_MOUSE	-0.0183348	0.26429	0.184587	Factor_Age_young	old	No	lmer
Myo6	tr|E9PVU0|E9PVU0_MOUSE	0.107661	1.25476	0.973961	Factor_Age_young	old	No	lm
Aff1	tr|E9Q921|E9Q921_MOUSE	-0.221707	1.58718	1.25577	Factor_Age_young	old	No	lm
Macf1	tr|F7ACR9|F7ACR9_MOUSE	-0.0282105	0.265462	0.185547	Factor_Age_young	old	No	lm
Hectd1	tr|F8WIE5|F8WIE5_MOUSE	-0.0100459	0.238873	0.166145	Factor_Age_young	old	No	lmer
Endog	sp|O08600|NUCG_MOUSE	-0.194264	10.3094	9.19203	Factor_Age_young	old	No	lmer
Lgmn	sp|O89017|LGMN_MOUSE	0.00112349	0.00752873	0.00523883	Factor_Age_young	old	No	lmer
Atp1b1	sp|P14094|AT1B1_MOUSE	-0.0924049	2.67528	2.19877	Factor_Age_young	old	No	lmer
Paxip1	sp|Q6NZQ4|PAXI1_MOUSE	0.0604286	0.943628	0.716034	Factor_Age_young	old	No	lm
Galnt7	sp|Q80VA0|GALT7_MOUSE	-0.281184	11.349	10.1741	Factor_Age_young	old	No	lmer
Tctn3	sp|Q8R2Q6|TECT3_MOUSE	0.163597	0.886165	0.670527	Factor_Age_young	old	No	lm
Thap12	sp|Q9CUX1|P52K_MOUSE	0.112853	1.66846	1.32428	Factor_Age_young	old	No	lm
Angptl2	sp|Q9R045|ANGL2_MOUSE	1.26156	34.6673	32.5316	Factor_Age_young	old	No	lmer
Vps8	tr|D3YUP0|D3YUP0_MOUSE	0.063474	1.97067	1.58455	Factor_Age_young	old	No	lmer
Gtpbp3	tr|E9PWV7|E9PWV7_MOUSE	0.143852	2.66003	2.18629	Factor_Age_young	old	No	lmer
Ppig	sp|A2AR02|PPIG_MOUSE	0.155012	6.68078	5.81646	Factor_Age_young	old	No	lmer
Cckar	sp|O08786|CCKAR_MOUSE	-0.104004	0.832569	0.628122	Factor_Age_young	old	No	lmer
Rps6	sp|P62754|RS6_MOUSE	-0.0248195	0.393606	0.280866	Factor_Age_young	old	No	lmer
Dvl2	sp|Q60838|DVL2_MOUSE	0.0294733	0.208156	0.143666	Factor_Age_young	old	No	lm
Bud31	sp|Q6PGH1|BUD31_MOUSE	0.0743105	0.689644	0.512846	Factor_Age_young	old	No	lmer
Sumf2	sp|Q8BPG6|SUMF2_MOUSE	0.152369	5.16604	4.41752	Factor_Age_young	old	No	lmer
Znfx1	sp|Q8R151|ZNFX1_MOUSE	0.072127	2.24935	1.82802	Factor_Age_young	old	No	lmer
Magi3	sp|Q9EQJ9|MAGI3_MOUSE	0.00354214	0.0235771	0.0160541	Factor_Age_young	old	No	lmer
Dnajc12	sp|Q9R022|DJC12_MOUSE	-0.120167	2.75688	2.27156	Factor_Age_young	old	No	lmer
Gemin5	tr|A2AFQ9|A2AFQ9_MOUSE	-0.178331	0.838969	0.632894	Factor_Age_young	old	No	lm
Nat8f7	sp|E0CYR6|NT8F7_MOUSE	-0.0822026	1.89315	1.51669	Factor_Age_young	old	No	lmer
Dars2	sp|Q8BIP0|SYDM_MOUSE	-0.0326954	0.782538	0.586628	Factor_Age_young	old	No	lmer
Mon1b	sp|Q8BMQ8|MON1B_MOUSE	-0.0392262	0.377474	0.26872	Factor_Age_young	old	No	lm
Actr8	sp|Q8R2S9|ARP8_MOUSE	0.145115	8.67069	7.65728	Factor_Age_young	old	No	lmer
Glod4	sp|Q9CPV4|GLOD4_MOUSE	-0.0182465	0.240848	0.167566	Factor_Age_young	old	No	lmer
Hnrnpa0	sp|Q9CX86|ROA0_MOUSE	0.110377	2.2463	1.82555	Factor_Age_young	old	No	lmer
Hnrnpc	sp|Q9Z204|HNRPC_MOUSE	0.012319	0.236719	0.164426	Factor_Age_young	old	No	lmer
Pex11a	sp|Q9Z211|PX11A_MOUSE	-0.247093	2.3725	1.93589	Factor_Age_young	old	No	lmer
Rgs12	tr|E9Q652|E9Q652_MOUSE	0.188904	1.87314	1.49909	Factor_Age_young	old	No	lm
Serpinc1	sp|P32261|ANT3_MOUSE	0.369245	4.28131	3.61807	Factor_Age_young	old	No	lmer
Cd82	sp|P40237|CD82_MOUSE	0.264249	4.65742	3.95775	Factor_Age_young	old	No	lmer
Tnfsf10	sp|P50592|TNF10_MOUSE	-0.0327833	0.139236	0.0953432	Factor_Age_young	old	No	lm
Ppp5c	sp|Q60676|PPP5_MOUSE	-0.00737276	0.198913	0.137382	Factor_Age_young	old	No	lmer
Cyp2c54	sp|Q6XVG2|CP254_MOUSE	0.250002	0.540827	0.394474	Factor_Age_young	old	No	lm
Scly	sp|Q9JLI6|SCLY_MOUSE	0.0251939	0.677058	0.502838	Factor_Age_young	old	No	lmer
Dbn1	tr|A0A0R4J1E3|A0A0R4J1E3_MOUSE	0.672481	4.91109	4.18639	Factor_Age_young	old	No	lm
Nudcd1	tr|A0A2K6EDK3|A0A2K6EDK3_MOUSE	0.0790109	2.02831	1.63589	Factor_Age_young	old	No	lmer
Plec	tr|A0A3B2W7J8|A0A3B2W7J8_MOUSE	-0.0193168	0.105828	0.0724755	Factor_Age_young	old	No	lm
Mrps10	tr|G5E8U5|G5E8U5_MOUSE	-0.0223569	0.115945	0.0793627	Factor_Age_young	old	No	lmer
Uhrf1bp1l	sp|A2RSJ4|UH1BL_MOUSE	0.0917986	4.11185	3.4677	Factor_Age_young	old	No	lmer
Slc6a2	sp|O55192|SC6A2_MOUSE	-0.269562	4.61192	3.91817	Factor_Age_young	old	No	lm
Scin	sp|Q60604|ADSV_MOUSE	0.107759	0.611223	0.450495	Factor_Age_young	old	No	lmer
Ly6e	sp|Q64253|LY6E_MOUSE	0.819602	3.76128	3.15509	Factor_Age_young	old	No	lm
Zkscan3	sp|Q91VW9|ZKSC3_MOUSE	0.00449882	0.0474335	0.0325006	Factor_Age_young	old	No	lm
Akap13	tr|A0A140LJJ5|A0A140LJJ5_MOUSE	0.136362	7.90089	6.93805	Factor_Age_young	old	No	lmer
Pdia3	tr|F6Q404|F6Q404_MOUSE	0.10842	0.47749	0.345591	Factor_Age_young	old	No	lm
Psmd4	tr|F7AI87|F7AI87_MOUSE	0.473037	1.42498	1.11689	Factor_Age_young	old	No	lm
Rbbp9	sp|O88851|RBBP9_MOUSE	0.0250379	0.457221	0.329582	Factor_Age_young	old	No	lmer
Vps4b	sp|P46467|VPS4B_MOUSE	0.0470636	1.15816	0.894282	Factor_Age_young	old	No	lmer
Gfpt1	sp|P47856|GFPT1_MOUSE	-0.0391138	0.62973	0.465286	Factor_Age_young	old	No	lmer
Rad21	sp|Q61550|RAD21_MOUSE	0.112551	1.97594	1.58917	Factor_Age_young	old	No	lmer
Slc39a14	sp|Q75N73|S39AE_MOUSE	-0.15792	1.5859	1.25496	Factor_Age_young	old	No	lm
Ttc12	sp|Q8BW49|TTC12_MOUSE	-0.0804226	1.38847	1.0874	Factor_Age_young	old	No	lm
Fam133b	sp|Q9CVI2|F133B_MOUSE	-0.118491	0.465642	0.336402	Factor_Age_young	old	No	lm
Rgs3	sp|Q9DC04|RGS3_MOUSE	0.176577	3.19232	2.65366	Factor_Age_young	old	No	lm
Znf22	sp|Q9ERU3|ZNF22_MOUSE	0.193661	2.41785	1.97626	Factor_Age_young	old	No	lmer
Qtrt1	sp|Q9JMA2|TGT_MOUSE	0.104224	1.87731	1.50273	Factor_Age_young	old	No	lmer
Slc25a20	sp|Q9Z2Z6|MCAT_MOUSE	0.0515222	1.05384	0.804629	Factor_Age_young	old	No	lmer
Ighv5-9-1	tr|A0A0A6YVS4|A0A0A6YVS4_MOUSE	4.09072	2.26425	1.84047	Factor_Age_young	old	No	lm
Map2k4	sp|P47809|MP2K4_MOUSE	-0.0742129	2.90326	2.40228	Factor_Age_young	old	No	lmer
Fbp2	sp|P70695|F16P2_MOUSE	0.473436	23.7873	22.0298	Factor_Age_young	old	No	lmer
Ncbp1	sp|Q3UYV9|NCBP1_MOUSE	0.0897987	4.2619	3.6017	Factor_Age_young	old	No	lmer
Tsr1	sp|Q5SWD9|TSR1_MOUSE	0.0623645	2.16039	1.75145	Factor_Age_young	old	No	lmer
Cyp2c29	sp|Q64458|CP2CT_MOUSE	0.935458	0.8381	0.632096	Factor_Age_young	old	No	lmer
Fras1	sp|Q80T14|FRAS1_MOUSE	0.593024	5.82865	5.0293	Factor_Age_young	old	No	lmer
Slc35d3	sp|Q8BGF8|S35D3_MOUSE	-0.65127	3.45469	2.88473	Factor_Age_young	old	No	lm
Cdk2ap2	sp|Q9CPY4|CDKA2_MOUSE	-0.0846979	0.494794	0.358846	Factor_Age_young	old	No	lm
CF226	sp|Q9D727|CF226_MOUSE	-0.068973	0.597826	0.440668	Factor_Age_young	old	No	lm
Tmprss2	sp|Q9JIQ8|TMPS2_MOUSE	0.0250832	0.269125	0.188255	Factor_Age_young	old	No	lm
Stard3	sp|Q61542|STAR3_MOUSE	-0.0405103	0.753588	0.56387	Factor_Age_young	old	No	lmer
Zyx	sp|Q62523|ZYX_MOUSE	0.306042	26.6364	24.78	Factor_Age_young	old	No	lmer
Smc4	sp|Q8CG47|SMC4_MOUSE	-0.183523	1.56034	1.23307	Factor_Age_young	old	No	lm
Oplah	sp|Q8K010|OPLA_MOUSE	0.293263	17.1105	15.6253	Factor_Age_young	old	No	lmer
Adgrg1	sp|Q8K209|AGRG1_MOUSE	0.0773148	0.855719	0.646518	Factor_Age_young	old	No	lmer
Klhl36	sp|Q8R124|KLH36_MOUSE	0.178797	1.67241	1.32734	Factor_Age_young	old	No	lmer
Col26a1	sp|Q91VF6|COQA1_MOUSE	-0.0160147	0.0239004	0.0162427	Factor_Age_young	old	No	lm
Sfxn5	sp|Q925N0|SFXN5_MOUSE	-0.0409089	1.07452	0.822158	Factor_Age_young	old	No	lmer
Dpp3	sp|Q99KK7|DPP3_MOUSE	-0.00724544	0.0927362	0.0640037	Factor_Age_young	old	No	lmer
Clca3a1	sp|Q9QX15|CA3A1_MOUSE	0.714529	13.1515	11.8786	Factor_Age_young	old	No	lmer
Gtpbp2	tr|E9QA45|E9QA45_MOUSE	-0.0563328	0.893439	0.67601	Factor_Age_young	old	No	lm
Cox6b1	sp|P56391|CX6B1_MOUSE	-0.0992564	2.68518	2.20826	Factor_Age_young	old	No	lmer
Alg6	sp|Q3TAE8|ALG6_MOUSE	0.0204001	0.0827948	0.0576778	Factor_Age_young	old	No	lm
Lama3	sp|Q61789|LAMA3_MOUSE	0.61301	2.53211	2.07449	Factor_Age_young	old	No	lmer
Epn1	sp|Q80VP1|EPN1_MOUSE	0.0555461	1.19955	0.928486	Factor_Age_young	old	No	lmer
Ppargc1b	sp|Q8VHJ7|PRGC2_MOUSE	-0.0301485	0.080555	0.0560921	Factor_Age_young	old	No	lm
Umod	sp|Q91X17|UROM_MOUSE	1.2406	14.0816	12.7541	Factor_Age_young	old	No	lmer
Hip1r	sp|Q9JKY5|HIP1R_MOUSE	0.0336505	1.1234	0.864683	Factor_Age_young	old	No	lmer
Casp8	tr|A0A087WQT6|A0A087WQT6_MOUSE	-0.0338444	1.0339	0.788351	Factor_Age_young	old	No	lmer
Kat6a	tr|A0A5F8MPX1|A0A5F8MPX1_MOUSE	0.128372	3.60927	3.02004	Factor_Age_young	old	No	lmer
Efna1	sp|P52793|EFNA1_MOUSE	0.0475989	0.160197	0.109711	Factor_Age_young	old	No	lm
Gtf3c5	sp|Q8R2T8|TF3C5_MOUSE	0.0824927	2.10106	1.70066	Factor_Age_young	old	No	lmer
Aspdh	sp|Q9DCQ2|ASPD_MOUSE	-0.140371	6.46407	5.61622	Factor_Age_young	old	No	lmer
Vamp8	tr|A0A0R4J0R1|A0A0R4J0R1_MOUSE	-0.0572756	0.657694	0.487551	Factor_Age_young	old	No	lmer
Phb	sp|P67778|PHB_MOUSE	-0.0944963	2.88847	2.38903	Factor_Age_young	old	No	lmer
Hdhd2	sp|Q3UGR5|HDHD2_MOUSE	-0.134799	15.8156	14.4024	Factor_Age_young	old	No	lmer
Ksr2	sp|Q3UVC0|KSR2_MOUSE	0.13657	1.20989	0.937178	Factor_Age_young	old	No	lm
Vwa2	sp|Q70UZ7|VWA2_MOUSE	0.153056	0.286926	0.201728	Factor_Age_young	old	No	lm
Rpap2	sp|Q8VC34|RPAP2_MOUSE	-0.0342077	0.251599	0.174592	Factor_Age_young	old	No	lm
Slc8a1	tr|G5E8Y0|G5E8Y0_MOUSE	-0.291439	14.5584	13.2029	Factor_Age_young	old	No	lmer
Camsap2	tr|H7BX08|H7BX08_MOUSE	0.026136	0.795936	0.597664	Factor_Age_young	old	No	lmer
Cxcl12	tr|H7BX38|H7BX38_MOUSE	0.255308	6.57782	5.72245	Factor_Age_young	old	No	lm
Sall1	tr|Q6P5E3|Q6P5E3_MOUSE	0.0617237	0.968594	0.735977	Factor_Age_young	old	No	lmer
Ggnbp2	sp|Q5SV77|GGNB2_MOUSE	0.0189661	0.0498884	0.0342527	Factor_Age_young	old	No	lm
Tbc1d9b	sp|Q5SVR0|TBC9B_MOUSE	0.0159681	0.500115	0.362958	Factor_Age_young	old	No	lmer
Atp2b4	sp|Q6Q477|AT2B4_MOUSE	-0.148535	8.76267	7.74183	Factor_Age_young	old	No	lmer
Fam120b	sp|Q6RI63|F120B_MOUSE	0.0944534	1.37765	1.07815	Factor_Age_young	old	No	lmer
Spon1	sp|Q8VCC9|SPON1_MOUSE	0.52893	6.82959	5.95481	Factor_Age_young	old	No	lmer
Yif1a	sp|Q91XB7|YIF1A_MOUSE	-0.250327	6.24353	5.41186	Factor_Age_young	old	No	lm
Cnot4	tr|A0A0R4J1K1|A0A0R4J1K1_MOUSE	-0.0085128	0.063645	0.0442644	Factor_Age_young	old	No	lmer
Xirp1	tr|A0A571BDS0|A0A571BDS0_MOUSE	-0.0235942	0.157634	0.10809	Factor_Age_young	old	No	lmer
Ino80c	tr|F8WIA0|F8WIA0_MOUSE	0.39695	3.17825	2.64173	Factor_Age_young	old	No	lm
Focad	sp|A2AKG8|FOCAD_MOUSE	-0.12098	3.71593	3.11413	Factor_Age_young	old	No	lmer
Ap3d1	sp|O54774|AP3D1_MOUSE	-0.0189471	0.669827	0.497055	Factor_Age_young	old	No	lmer
Tgm2	sp|P21981|TGM2_MOUSE	0.199368	1.75394	1.39679	Factor_Age_young	old	No	lmer
Bcap31	sp|Q61335|BAP31_MOUSE	-0.00807774	0.129423	0.0885034	Factor_Age_young	old	No	lmer
Ppm1l	sp|Q8BHN0|PPM1L_MOUSE	-0.239675	4.80937	4.096	Factor_Age_young	old	No	lm
Hip1	sp|Q8VD75|HIP1_MOUSE	0.227815	26.9455	25.0763	Factor_Age_young	old	No	lmer
Mrpl15	sp|Q9CPR5|RM15_MOUSE	0.0850855	3.78699	3.17866	Factor_Age_young	old	No	lmer
Stxbp4	sp|Q9WV89|STXB4_MOUSE	-0.0296245	0.537202	0.391746	Factor_Age_young	old	No	lmer
Pikfyve	sp|Q9Z1T6|FYV1_MOUSE	-0.0371398	1.32707	1.03422	Factor_Age_young	old	No	lmer
Adpgk	tr|A0A1L1SSF2|A0A1L1SSF2_MOUSE	-0.104576	3.92764	3.30492	Factor_Age_young	old	No	lmer
Rhot1	tr|A0A494BBK2|A0A494BBK2_MOUSE	-0.199719	5.42197	4.65399	Factor_Age_young	old	No	lm
Txnl1	tr|A0A498WGD8|A0A498WGD8_MOUSE	0.0195325	0.702914	0.523234	Factor_Age_young	old	No	lmer
Purb	sp|O35295|PURB_MOUSE	-0.0429407	0.854681	0.645688	Factor_Age_young	old	No	lmer
Nr1h2	sp|Q60644|NR1H2_MOUSE	0.0725912	0.444425	0.320089	Factor_Age_young	old	No	lm
Apoc4	sp|Q61268|APOC4_MOUSE	0.12674	0.920078	0.69767	Factor_Age_young	old	No	lm
Zcchc2	sp|Q69ZB8|ZCHC2_MOUSE	-0.216196	1.69782	1.34873	Factor_Age_young	old	No	lm
Larp4b	sp|Q6A0A2|LAR4B_MOUSE	-0.207609	8.98504	7.94769	Factor_Age_young	old	No	lmer
Cnpy4	sp|Q8BQ47|CNPY4_MOUSE	0.0804696	1.59356	1.26063	Factor_Age_young	old	No	lm
Mboat2	sp|Q8R3I2|MBOA2_MOUSE	-0.70061	4.20964	3.55466	Factor_Age_young	old	No	lm
Arsb	tr|A0A0R4J138|A0A0R4J138_MOUSE	0.143328	1.71502	1.36325	Factor_Age_young	old	No	lmer
Rfc1	tr|G3UWX1|G3UWX1_MOUSE	-0.0150683	0.190121	0.131051	Factor_Age_young	old	No	lmer
Stxbp6	tr|Q3TYA4|Q3TYA4_MOUSE	0.00587109	0.0301994	0.0205946	Factor_Age_young	old	No	lm
Mrps12	sp|O35680|RT12_MOUSE	-0.0905519	0.795493	0.59729	Factor_Age_young	old	No	lmer
Lyz1	sp|P17897|LYZ1_MOUSE	0.475357	0.983563	0.7483	Factor_Age_young	old	No	lm
Kif5c	sp|P28738|KIF5C_MOUSE	0.897905	6.71279	5.84523	Factor_Age_young	old	No	lm
Pkn1	sp|P70268|PKN1_MOUSE	-0.0697064	3.50317	2.92794	Factor_Age_young	old	No	lmer
Stx4	sp|P70452|STX4_MOUSE	-0.0987425	2.67678	2.20015	Factor_Age_young	old	No	lmer
Orm1	sp|Q60590|A1AG1_MOUSE	-0.0916353	0.331197	0.234094	Factor_Age_young	old	No	lmer
Tor1aip2	sp|Q8BYU6|TOIP2_MOUSE	0.00495045	0.0556339	0.038807	Factor_Age_young	old	No	lmer
Slc38a2	sp|Q8CFE6|S38A2_MOUSE	0.121003	0.333687	0.235683	Factor_Age_young	old	No	lm
Ndfip1	sp|Q8R0W6|NFIP1_MOUSE	-0.0540837	0.350528	0.248134	Factor_Age_young	old	No	lm
Nmd3	sp|Q99L48|NMD3_MOUSE	-0.00682127	0.129349	0.0885034	Factor_Age_young	old	No	lmer
Plin4	tr|A0A571BEC9|A0A571BEC9_MOUSE	-0.0915267	0.114644	0.0783013	Factor_Age_young	old	No	lmer
Sec11c	tr|D3Z5H3|D3Z5H3_MOUSE	0.819155	2.54263	2.08349	Factor_Age_young	old	No	lm
Egf	sp|P01132|EGF_MOUSE	-0.0618783	0.454466	0.327596	Factor_Age_young	old	No	lmer
C2	sp|P21180|CO2_MOUSE	-0.218508	1.75758	1.39952	Factor_Age_young	old	No	lm
Serpinf1	sp|P97298|PEDF_MOUSE	0.0901861	0.485971	0.35189	Factor_Age_young	old	No	lmer
Cep120	sp|Q7TSG1|CE120_MOUSE	0.0443471	0.430892	0.309485	Factor_Age_young	old	No	lmer
Znf609	sp|Q8BZ47|ZN609_MOUSE	-0.0437627	0.154592	0.106085	Factor_Age_young	old	No	lm
Tubgcp2	sp|Q921G8|GCP2_MOUSE	0.11377	8.71534	7.69728	Factor_Age_young	old	No	lmer
Mapk13	sp|Q9Z1B7|MK13_MOUSE	0.115986	2.12805	1.72395	Factor_Age_young	old	No	lmer
Septin7	tr|E9Q1G8|E9Q1G8_MOUSE	0.0701754	4.47168	3.79082	Factor_Age_young	old	No	lmer
Ppip5k2	tr|E9Q9J4|E9Q9J4_MOUSE	0.0564855	1.04816	0.799884	Factor_Age_young	old	No	lmer
Tbc1d14	tr|G3UVU5|G3UVU5_MOUSE	0.00761031	0.0844414	0.0582551	Factor_Age_young	old	No	lmer
Dusp16	tr|Q6PCP3|Q6PCP3_MOUSE	-0.19618	0.459953	0.331721	Factor_Age_young	old	No	lm
Abl1	sp|P00520|ABL1_MOUSE	0.0851618	2.74717	2.2632	Factor_Age_young	old	No	lmer
Hnf1b	sp|P27889|HNF1B_MOUSE	0.0362605	0.217587	0.150735	Factor_Age_young	old	No	lmer
Slx9	sp|P58468|SLX9_MOUSE	-0.0495036	0.39285	0.280338	Factor_Age_young	old	No	lm
Cab39	sp|Q06138|CAB39_MOUSE	-0.024127	0.582026	0.427521	Factor_Age_young	old	No	lmer
Slc7a7	sp|Q9Z1K8|YLAT1_MOUSE	0.000273478	0.00152157	0.00114548	Factor_Age_young	old	No	lmer
Eif4g3	tr|A0A0N4SVL0|A0A0N4SVL0_MOUSE	-0.0290783	1.25175	0.971863	Factor_Age_young	old	No	lmer
Csl	tr|Q80X68|Q80X68_MOUSE	-0.112753	3.24602	2.70169	Factor_Age_young	old	No	lmer
Pros1	sp|Q08761|PROS_MOUSE	0.414798	2.94699	2.4391	Factor_Age_young	old	No	lm
Mindy1	sp|Q76LS9|MINY1_MOUSE	-0.0844736	3.96456	3.33664	Factor_Age_young	old	No	lmer
Sdhaf3	sp|Q8BQU3|SDHF3_MOUSE	-0.0293523	0.134782	0.0922541	Factor_Age_young	old	No	lm
Ddx47	sp|Q9CWX9|DDX47_MOUSE	0.00676828	0.0996172	0.0685214	Factor_Age_young	old	No	lmer
Cs	sp|Q9CZU6|CISY_MOUSE	-0.087027	2.26162	1.83843	Factor_Age_young	old	No	lmer
Heph	sp|Q9Z0Z4|HEPH_MOUSE	-0.357818	14.1498	12.8157	Factor_Age_young	old	No	lmer
Dnajc28	tr|E9Q1L7|E9Q1L7_MOUSE	-0.0173992	0.204729	0.141313	Factor_Age_young	old	No	lmer
Filip1	tr|Q059P4|Q059P4_MOUSE	-0.071835	0.222089	0.153949	Factor_Age_young	old	No	lm
Xpc	sp|P51612|XPC_MOUSE	0.339775	11.4667	10.2853	Factor_Age_young	old	No	lmer
Spindoc	sp|Q05AH6|SPNDC_MOUSE	0.207777	1.6046	1.26957	Factor_Age_young	old	No	lm
Adamtsl2	sp|Q7TSK7|ATL2_MOUSE	-0.0175615	0.0944943	0.0650096	Factor_Age_young	old	No	lmer
Edem2	sp|Q8BJT9|EDEM2_MOUSE	-0.104904	3.377	2.81516	Factor_Age_young	old	No	lmer
Nsun3	sp|Q8CCT7|NSUN3_MOUSE	0.0479673	0.435415	0.313189	Factor_Age_young	old	No	lm
Rbm12	sp|Q8R4X3|RBM12_MOUSE	0.0343428	0.846185	0.638443	Factor_Age_young	old	No	lmer
Spry4	sp|Q9WTP2|SPY4_MOUSE	-0.0062062	0.0646864	0.0448212	Factor_Age_young	old	No	lm
Slc7a5	sp|Q9Z127|LAT1_MOUSE	0.166636	2.73366	2.25143	Factor_Age_young	old	No	lm
Trappc8	tr|A0A286YCX6|A0A286YCX6_MOUSE	-0.0286517	1.24814	0.969095	Factor_Age_young	old	No	lmer
Rhot2	tr|H3BL14|H3BL14_MOUSE	-0.153436	5.74337	4.95063	Factor_Age_young	old	No	lm
Celsr1	sp|O35161|CELR1_MOUSE	-0.0423484	0.777495	0.582485	Factor_Age_young	old	No	lmer
Ncoa1	sp|P70365|NCOA1_MOUSE	-0.0101712	0.101671	0.070045	Factor_Age_young	old	No	lmer
Rcbtb1	tr|A0A0R4J025|A0A0R4J025_MOUSE	0.050801	0.666336	0.494155	Factor_Age_young	old	No	lm
Cebpz	tr|A0A0R4J046|A0A0R4J046_MOUSE	0.0249472	0.475967	0.344641	Factor_Age_young	old	No	lmer
Myo5a	tr|D3Z4J3|D3Z4J3_MOUSE	-0.300202	12.0263	10.8092	Factor_Age_young	old	No	lmer
Gm10320	tr|E9PW43|E9PW43_MOUSE	-0.105677	1.02473	0.781268	Factor_Age_young	old	No	lmer
Myo18a	tr|E9QAX2|E9QAX2_MOUSE	-0.0238087	0.604141	0.445777	Factor_Age_young	old	No	lmer
Adgre1	sp|Q61549|AGRE1_MOUSE	0.462584	1.73837	1.38312	Factor_Age_young	old	No	lm
Gga2	sp|Q6P5E6|GGA2_MOUSE	0.0195779	0.25106	0.174212	Factor_Age_young	old	No	lmer
Heatr5b	sp|Q8C547|HTR5B_MOUSE	-0.0236118	0.552388	0.403402	Factor_Age_young	old	No	lmer
Rmc1	sp|Q8VC42|RMC1_MOUSE	-0.0205092	0.652121	0.483728	Factor_Age_young	old	No	lmer
Nrm	sp|Q8VC65|NRM_MOUSE	0.00247077	0.00926486	0.00612019	Factor_Age_young	old	No	lm
Atp1a1	sp|Q8VDN2|AT1A1_MOUSE	-0.0682665	1.48609	1.16956	Factor_Age_young	old	No	lmer
Ddx39a	sp|Q8VDW0|DX39A_MOUSE	0.175077	10.2521	9.13876	Factor_Age_young	old	No	lmer
Rtn4	sp|Q99P72|RTN4_MOUSE	0.100444	3.53012	2.95138	Factor_Age_young	old	No	lmer
Cap2	sp|Q9CYT6|CAP2_MOUSE	-0.00609172	0.0613537	0.0425618	Factor_Age_young	old	No	lm
Rpl34	sp|Q9D1R9|RL34_MOUSE	-0.0450944	1.30489	1.01609	Factor_Age_young	old	No	lmer
Polr2d	sp|Q9D7M8|RPB4_MOUSE	0.053223	1.14073	0.879119	Factor_Age_young	old	No	lmer
Pmm2	sp|Q9Z2M7|PMM2_MOUSE	0.0432706	1.037	0.790905	Factor_Age_young	old	No	lmer
Shf	tr|A2AQ87|A2AQ87_MOUSE	0.0970906	0.442498	0.318662	Factor_Age_young	old	No	lm
Agrn	tr|M0QWP1|M0QWP1_MOUSE	0.519817	76.7118	73.5638	Factor_Age_young	old	No	lmer
Il13ra1	sp|O09030|I13R1_MOUSE	-0.220464	4.8725	4.15177	Factor_Age_young	old	No	lm
Kpna6	sp|O35345|IMA7_MOUSE	-0.128929	1.16136	0.897077	Factor_Age_young	old	No	lmer
Hexb	sp|P20060|HEXB_MOUSE	0.116071	2.31492	1.88512	Factor_Age_young	old	No	lmer
Pcgf2	sp|P23798|PCGF2_MOUSE	0.0976894	2.25901	1.8364	Factor_Age_young	old	No	lmer
Srbd1	sp|Q497V5|SRBD1_MOUSE	0.0544852	1.30291	1.01419	Factor_Age_young	old	No	lmer
Psmd2	sp|Q8VDM4|PSMD2_MOUSE	-0.0252576	0.446143	0.321337	Factor_Age_young	old	No	lmer
Hars2	sp|Q99KK9|SYHM_MOUSE	-0.104368	4.13485	3.48817	Factor_Age_young	old	No	lmer
CS025	sp|Q9D7E4|CS025_MOUSE	-0.0199958	0.221488	0.153535	Factor_Age_young	old	No	lm
Eif3k	sp|Q9DBZ5|EIF3K_MOUSE	-0.0539318	1.67424	1.32888	Factor_Age_young	old	No	lmer
Tfip11	sp|Q9ERA6|TFP11_MOUSE	0.0288163	0.930268	0.705719	Factor_Age_young	old	No	lmer
Plekhb2	sp|Q9QZC7|PKHB2_MOUSE	0.526029	11.359	10.1835	Factor_Age_young	old	No	lm
Ldhb	tr|A0A6I8MX27|A0A6I8MX27_MOUSE	-0.0748413	1.56705	1.23884	Factor_Age_young	old	No	lmer
Saa1	sp|P05366|SAA1_MOUSE	0.468536	0.409206	0.293193	Factor_Age_young	old	No	lm
Dmd	sp|P11531|DMD_MOUSE	0.0629079	1.59718	1.26358	Factor_Age_young	old	No	lmer
Kif5a	sp|P33175|KIF5A_MOUSE	0.0298075	0.623562	0.460341	Factor_Age_young	old	No	lmer
Apod	sp|P51910|APOD_MOUSE	0.219633	1.71571	1.36384	Factor_Age_young	old	No	lmer
Mcrs1	sp|Q99L90|MCRS1_MOUSE	0.0918818	3.09223	2.56694	Factor_Age_young	old	No	lmer
Tubb2b	sp|Q9CWF2|TBB2B_MOUSE	0.287986	6.05409	5.23714	Factor_Age_young	old	No	lm
Wdr83	sp|Q9DAJ4|WDR83_MOUSE	0.0554963	0.544769	0.397138	Factor_Age_young	old	No	lm
Nebl	sp|Q9DC07|LNEBL_MOUSE	0.467995	23.5855	21.8429	Factor_Age_young	old	No	lmer
Smarcb1	sp|Q9Z0H3|SNF5_MOUSE	0.134826	9.56586	8.49032	Factor_Age_young	old	No	lmer
Jak1	tr|B1ASP2|B1ASP2_MOUSE	0.16833	10.2348	9.12317	Factor_Age_young	old	No	lmer
Pcdhgc3	tr|Q91XX1|Q91XX1_MOUSE	0.0679679	0.540805	0.394474	Factor_Age_young	old	No	lm
Tmem62	sp|Q8BXJ9|TMM62_MOUSE	-0.387956	11.5121	10.3286	Factor_Age_young	old	No	lm
Foxi1	sp|Q922I5|FOXI1_MOUSE	-0.199726	1.60287	1.26813	Factor_Age_young	old	No	lm
Ngrn	sp|Q99KS2|NGRN_MOUSE	0.00411148	0.030188	0.0205946	Factor_Age_young	old	No	lmer
Nckipsd	sp|Q9ESJ4|SPN90_MOUSE	0.047186	1.19502	0.9247	Factor_Age_young	old	No	lmer
Rabgef1	sp|Q9JM13|RABX5_MOUSE	-0.0073216	0.120281	0.082449	Factor_Age_young	old	No	lmer
Klhdc3	tr|A0A0R4J0W0|A0A0R4J0W0_MOUSE	-0.0245285	0.133078	0.0910849	Factor_Age_young	old	No	lm
Tango2	tr|Q8BTN3|Q8BTN3_MOUSE	-0.110727	2.55186	2.0912	Factor_Age_young	old	No	lmer
Myo1f	tr|Q8CG29|Q8CG29_MOUSE	0.52525	15.0875	13.7136	Factor_Age_young	old	No	lmer
Ppm1g	sp|Q61074|PPM1G_MOUSE	0.168857	10.1715	9.0627	Factor_Age_young	old	No	lmer
Rpl35	sp|Q6ZWV7|RL35_MOUSE	-0.0333617	0.101018	0.0696372	Factor_Age_young	old	No	lm
U2af1l4	sp|Q8BGJ9|U2AF4_MOUSE	0.0222124	0.0685736	0.0478827	Factor_Age_young	old	No	lm
Get1	sp|Q8K0D7|GET1_MOUSE	0.250342	6.0818	5.26253	Factor_Age_young	old	No	lm
Cisd1	sp|Q91WS0|CISD1_MOUSE	-0.15091	6.63953	5.77747	Factor_Age_young	old	No	lmer
Prmt7	sp|Q922X9|ANM7_MOUSE	-0.0415808	0.374417	0.266739	Factor_Age_young	old	No	lmer
Pard3b	sp|Q9CSB4|PAR3L_MOUSE	0.0407142	0.802844	0.603176	Factor_Age_young	old	No	lmer
Rsrc1	sp|Q9DBU6|RSRC1_MOUSE	-0.0735992	0.522927	0.380339	Factor_Age_young	old	No	lm
Acbd3	tr|A0A0R4J079|A0A0R4J079_MOUSE	-0.0875822	3.8934	3.27437	Factor_Age_young	old	No	lmer
Hdac1	sp|O09106|HDAC1_MOUSE	0.0311471	0.921707	0.698635	Factor_Age_young	old	No	lmer
Rpl19	sp|P84099|RL19_MOUSE	-0.137256	1.88726	1.51143	Factor_Age_young	old	No	lmer
Chd8	sp|Q09XV5|CHD8_MOUSE	0.0647354	1.62375	1.28604	Factor_Age_young	old	No	lmer
Phactr4	sp|Q501J7|PHAR4_MOUSE	0.0705682	1.46362	1.15028	Factor_Age_young	old	No	lmer
Msl2	sp|Q69ZF8|MSL2_MOUSE	0.0425999	0.676078	0.50199	Factor_Age_young	old	No	lm
Ppp4r4	sp|Q8C0Y0|PP4R4_MOUSE	0.010747	0.0736223	0.0510229	Factor_Age_young	old	No	lmer
Slc25a28	sp|Q8R0Z5|MFRN2_MOUSE	-0.160768	2.74461	2.26104	Factor_Age_young	old	No	lm
Rpa3	sp|Q9CQ71|RFA3_MOUSE	0.110072	0.615201	0.453455	Factor_Age_young	old	No	lm
Pacc1	sp|Q9D771|PACC1_MOUSE	-0.316236	4.24038	3.58179	Factor_Age_young	old	No	lmer
Phf10	sp|Q9D8M7|PHF10_MOUSE	-0.00820571	0.0474536	0.0325006	Factor_Age_young	old	No	lm
Supt20	tr|A0A0G2JGY6|A0A0G2JGY6_MOUSE	0.145246	0.541396	0.394818	Factor_Age_young	old	No	lm
Cdh1	tr|A0A0R4IZW5|A0A0R4IZW5_MOUSE	0.0948569	5.57546	4.79594	Factor_Age_young	old	No	lmer
Aup1	tr|Q3U3K9|Q3U3K9_MOUSE	-0.00391131	0.0587814	0.0410013	Factor_Age_young	old	No	lmer
Prcc	tr|Q9EQC8|Q9EQC8_MOUSE	0.00239636	0.0159576	0.0107125	Factor_Age_young	old	No	lm
Exoc7	sp|O35250|EXOC7_MOUSE	-0.0249968	0.466281	0.336922	Factor_Age_young	old	No	lmer
Atp6v0d1	sp|P51863|VA0D1_MOUSE	0.0139893	0.206641	0.142817	Factor_Age_young	old	No	lmer
Bop1	sp|P97452|BOP1_MOUSE	0.114437	2.26895	1.8447	Factor_Age_young	old	No	lmer
Dzip1l	sp|Q499E4|DZI1L_MOUSE	-0.0869666	1.05479	0.805491	Factor_Age_young	old	No	lm
Polr2e	sp|Q80UW8|RPAB1_MOUSE	0.11417	3.05463	2.53376	Factor_Age_young	old	No	lmer
Aasdh	sp|Q80WC9|ACSF4_MOUSE	-0.175937	0.552337	0.403402	Factor_Age_young	old	No	lm
Gmds	sp|Q8K0C9|GMDS_MOUSE	0.00887532	0.0964046	0.0663499	Factor_Age_young	old	No	lmer
Trmt112	sp|Q9DCG9|TR112_MOUSE	0.0764961	2.06692	1.67004	Factor_Age_young	old	No	lmer
Trip6	sp|Q9Z1Y4|TRIP6_MOUSE	0.308732	16.9413	15.4654	Factor_Age_young	old	No	lmer
Ubr4	sp|A2AN08|UBR4_MOUSE	-0.000618662	0.0198401	0.0136173	Factor_Age_young	old	No	lmer
Fes	sp|P16879|FES_MOUSE	0.290095	5.43985	4.67109	Factor_Age_young	old	No	lmer
Shmt1	sp|P50431|GLYC_MOUSE	-0.0278739	0.325695	0.230173	Factor_Age_young	old	No	lmer
Hp	sp|Q61646|HPT_MOUSE	1.40719	2.42069	1.97862	Factor_Age_young	old	No	lmer
Retreg1	sp|Q8VE91|RETR1_MOUSE	0.00721079	0.0377069	0.0253135	Factor_Age_young	old	No	lmer
Kiaa2013	sp|Q91X21|K2013_MOUSE	0.0340247	0.393089	0.280521	Factor_Age_young	old	No	lmer
Klhdc4	sp|Q921I2|KLDC4_MOUSE	-0.0913972	1.26839	0.985296	Factor_Age_young	old	No	lmer
Dgat1	sp|Q9Z2A7|DGAT1_MOUSE	0.0173413	0.25823	0.179587	Factor_Age_young	old	No	lmer
Ets1	tr|A0A5F8MPR7|A0A5F8MPR7_MOUSE	0.245885	2.57117	2.10769	Factor_Age_young	old	No	lm
Trim26	tr|J3QN94|J3QN94_MOUSE	0.08664	1.01042	0.769733	Factor_Age_young	old	No	lmer
Pld2	tr|Q6NV49|Q6NV49_MOUSE	0.32887	4.27869	3.61606	Factor_Age_young	old	No	lm
Sri	sp|Q6P069|SORCN_MOUSE	0.0414011	0.492481	0.356963	Factor_Age_young	old	No	lmer
Gulp1	sp|Q8K2A1|GULP1_MOUSE	0.127015	1.7111	1.35973	Factor_Age_young	old	No	lmer
Ttc8	sp|Q8VD72|TTC8_MOUSE	0.127266	4.20834	3.55356	Factor_Age_young	old	No	lmer
Ropn1l	sp|Q9EQ00|ROP1L_MOUSE	0.0562502	0.667701	0.495323	Factor_Age_young	old	No	lmer
Abca7	tr|E9Q6G4|E9Q6G4_MOUSE	0.265944	8.02224	7.04997	Factor_Age_young	old	No	lm
Myo6	tr|V9GX76|V9GX76_MOUSE	0.100255	4.27535	3.61333	Factor_Age_young	old	No	lmer
Fmod	sp|P50608|FMOD_MOUSE	-0.270019	1.09088	0.836366	Factor_Age_young	old	No	lm
Stxbp2	sp|Q64324|STXB2_MOUSE	0.0235839	0.23059	0.160017	Factor_Age_young	old	No	lm
Cog5	sp|Q8C0L8|COG5_MOUSE	0.0101331	0.230456	0.159974	Factor_Age_young	old	No	lmer
Aacs	sp|Q9D2R0|AACS_MOUSE	-0.925218	16.029	14.6077	Factor_Age_young	old	No	lmer
Mycbp	sp|Q9EQS3|MYCBP_MOUSE	-0.0021468	0.0334754	0.0223453	Factor_Age_young	old	No	lmer
Cyp39a1	sp|Q9JKJ9|CP39A_MOUSE	0.314195	3.3679	2.80799	Factor_Age_young	old	No	lm
Ccnt1	sp|Q9QWV9|CCNT1_MOUSE	-0.0531874	0.698735	0.520126	Factor_Age_young	old	No	lmer
Spry1	sp|Q9QXV9|SPY1_MOUSE	0.0561328	0.522172	0.379779	Factor_Age_young	old	No	lm
Kifc3	tr|A0A1D5RMG8|A0A1D5RMG8_MOUSE	0.0439763	0.399237	0.285064	Factor_Age_young	old	No	lm
Hadha	sp|Q8BMS1|ECHA_MOUSE	0.00196471	0.0316925	0.0215574	Factor_Age_young	old	No	lmer
Stx16	sp|Q8BVI5|STX16_MOUSE	-0.0969545	1.70932	1.35825	Factor_Age_young	old	No	lmer
Exosc4	sp|Q921I9|EXOS4_MOUSE	0.135593	2.74297	2.25981	Factor_Age_young	old	No	lmer
Ap3b1	sp|Q9Z1T1|AP3B1_MOUSE	-0.0222922	0.999223	0.761446	Factor_Age_young	old	No	lmer
Igkv5-39	tr|A0A075B5M7|A0A075B5M7_MOUSE	3.31343	6.45413	5.60659	Factor_Age_young	old	No	lmer
Ranbp9	tr|E9Q5D6|E9Q5D6_MOUSE	0.0229684	0.480433	0.347792	Factor_Age_young	old	No	lmer
Tbca	sp|P48428|TBCA_MOUSE	-0.0170416	0.140564	0.0962803	Factor_Age_young	old	No	lmer
Frg1	sp|P97376|FRG1_MOUSE	0.117733	4.91966	4.19402	Factor_Age_young	old	No	lmer
Cdk7	sp|Q03147|CDK7_MOUSE	0.0380759	0.607564	0.448042	Factor_Age_young	old	No	lmer
Ptcd3	sp|Q14C51|PTCD3_MOUSE	0.0442776	1.82148	1.45499	Factor_Age_young	old	No	lmer
Malt1	sp|Q2TBA3|MALT1_MOUSE	0.253834	2.68825	2.21069	Factor_Age_young	old	No	lm
Larp6	sp|Q8BN59|LARP6_MOUSE	-0.263759	0.176337	0.121417	Factor_Age_young	old	No	lm
Poldip2	sp|Q91VA6|PDIP2_MOUSE	-0.0247447	0.786937	0.590489	Factor_Age_young	old	No	lmer
Ccdc43	sp|Q9CR29|CCD43_MOUSE	-0.0293938	0.492428	0.356963	Factor_Age_young	old	No	lmer
Nme3	sp|Q9WV85|NDK3_MOUSE	0.0522125	0.805668	0.60537	Factor_Age_young	old	No	lmer
0610012G03Rik	tr|A0A0J9YTR2|A0A0J9YTR2_MOUSE	-0.267584	13.256	11.9748	Factor_Age_young	old	No	lm
Rdh7	sp|O88451|RDH7_MOUSE	0.340936	0.483075	0.349616	Factor_Age_young	old	No	lm
Ap1g2	sp|O88512|AP1G2_MOUSE	0.006619	0.126802	0.0869422	Factor_Age_young	old	No	lmer
Nploc4	sp|P60670|NPL4_MOUSE	-0.00525377	0.0833267	0.0579548	Factor_Age_young	old	No	lmer
Wnk1	sp|P83741|WNK1_MOUSE	0.115327	5.21753	4.46429	Factor_Age_young	old	No	lmer
Zmpste24	sp|Q80W54|FACE1_MOUSE	0.0100308	0.217505	0.150705	Factor_Age_young	old	No	lmer
Arl6ip5	sp|Q8R5J9|PRAF3_MOUSE	-0.0413777	0.520567	0.378357	Factor_Age_young	old	No	lmer
Tgs1	sp|Q923W1|TGS1_MOUSE	0.138053	1.94596	1.56422	Factor_Age_young	old	No	lm
Rnf115	sp|Q9D0C1|RN115_MOUSE	-0.0839991	0.714539	0.532001	Factor_Age_young	old	No	lm
Actr10	sp|Q9QZB7|ARP10_MOUSE	-0.00483473	0.127356	0.0872616	Factor_Age_young	old	No	lmer
Dpt	sp|Q9QZZ6|DERM_MOUSE	0.0755663	0.257295	0.178908	Factor_Age_young	old	No	lmer
Psmb2	sp|Q9R1P3|PSB2_MOUSE	-0.0379057	0.71526	0.532386	Factor_Age_young	old	No	lmer
Crybg3	tr|A0A338P6N4|A0A338P6N4_MOUSE	0.0747626	2.44827	2.00177	Factor_Age_young	old	No	lmer
Dip2a	tr|D3Z7D3|D3Z7D3_MOUSE	-0.0355489	0.68361	0.508202	Factor_Age_young	old	No	lmer
Tbc1d10a	tr|Q5SPX8|Q5SPX8_MOUSE	-0.01524	0.368156	0.26189	Factor_Age_young	old	No	lmer
Pex10	sp|B1AUE5|PEX10_MOUSE	-0.376985	11.3906	10.2118	Factor_Age_young	old	No	lmer
Slc27a2	sp|O35488|S27A2_MOUSE	-0.104706	1.57282	1.24423	Factor_Age_young	old	No	lmer
Impact	sp|O55091|IMPCT_MOUSE	0.105722	1.66341	1.3198	Factor_Age_young	old	No	lmer
Alox5	sp|P48999|LOX5_MOUSE	0.704337	6.32408	5.4888	Factor_Age_young	old	No	lm
Rexo4	sp|Q6PAQ4|REXO4_MOUSE	0.0904354	1.32205	1.02998	Factor_Age_young	old	No	lm
Trpm4	sp|Q7TN37|TRPM4_MOUSE	0.134035	2.89508	2.3955	Factor_Age_young	old	No	lmer
Dnaaf9	sp|Q7TT23|DAAF9_MOUSE	0.0396427	0.242475	0.168776	Factor_Age_young	old	No	lmer
Nmes1	sp|Q810Q5|NMES1_MOUSE	1.14201	4.03141	3.39783	Factor_Age_young	old	No	lm
Nemp2	sp|Q8CB65|NEMP2_MOUSE	0.0756504	0.226994	0.157302	Factor_Age_young	old	No	lm
Gca	sp|Q8VC88|GRAN_MOUSE	-0.121272	2.51257	2.05747	Factor_Age_young	old	No	lmer
Glrx3	sp|Q9CQM9|GLRX3_MOUSE	-0.0736067	3.27188	2.72492	Factor_Age_young	old	No	lmer
Pyurf	sp|Q9D1C3|PREY_MOUSE	-0.0121317	0.126009	0.0863914	Factor_Age_young	old	No	lm
Plek	sp|Q9JHK5|PLEK_MOUSE	0.371559	1.49195	1.17378	Factor_Age_young	old	No	lm
Epb41l3	tr|A0A286YDY4|A0A286YDY4_MOUSE	-0.111701	1.47861	1.16318	Factor_Age_young	old	No	lm
Dhx37	tr|Q6NZL1|Q6NZL1_MOUSE	0.12272	1.24841	0.969281	Factor_Age_young	old	No	lmer
Srp9	sp|P49962|SRP09_MOUSE	-0.0836249	1.8835	1.5083	Factor_Age_young	old	No	lmer
Stmn1	sp|P54227|STMN1_MOUSE	-0.154168	4.61695	3.92255	Factor_Age_young	old	No	lmer
Spryd4	sp|Q91WK1|SPRY4_MOUSE	-0.0195993	0.281177	0.197426	Factor_Age_young	old	No	lmer
Dach1	sp|Q9QYB2|DACH1_MOUSE	-0.124149	2.42415	1.98171	Factor_Age_young	old	No	lmer
Phf2	sp|Q9WTU0|PHF2_MOUSE	0.0892164	2.22619	1.80776	Factor_Age_young	old	No	lmer
2310009B15Rik	tr|A0A0A6YWI4|A0A0A6YWI4_MOUSE	0.259296	2.11843	1.71613	Factor_Age_young	old	No	lm
Dxo	tr|A0A0R4J288|A0A0R4J288_MOUSE	0.257737	6.48272	5.63332	Factor_Age_young	old	No	lmer
Dbi	tr|Q4VWZ5|Q4VWZ5_MOUSE	0.07411	1.3757	1.07657	Factor_Age_young	old	No	lmer
Cops6	sp|O88545|CSN6_MOUSE	-0.0392889	0.915596	0.693958	Factor_Age_young	old	No	lmer
Usp53	sp|P15975|UBP53_MOUSE	-8.72e-06	5.05e-05	5.05e-05	Factor_Age_young	old	No	lmer
Bckdhb	sp|Q6P3A8|ODBB_MOUSE	0.0632211	1.02648	0.782715	Factor_Age_young	old	No	lmer
Nop53	sp|Q8BK35|NOP53_MOUSE	-0.0108211	0.0769929	0.0537888	Factor_Age_young	old	No	lmer
Scmh1	sp|Q8K214|SCMH1_MOUSE	-0.00619829	0.0279234	0.0188711	Factor_Age_young	old	No	lm
Ppp1r14a	sp|Q91VC7|PP14A_MOUSE	-0.0313017	0.284467	0.199844	Factor_Age_young	old	No	lmer
Ppp1r16a	sp|Q923M0|PP16A_MOUSE	-0.0361858	0.325325	0.229968	Factor_Age_young	old	No	lmer
Lysmd3	sp|Q99LE3|LYSM3_MOUSE	-0.0813687	0.893197	0.675841	Factor_Age_young	old	No	lm
Ndufb7	sp|Q9CR61|NDUB7_MOUSE	-0.0640265	2.56135	2.09952	Factor_Age_young	old	No	lmer
Uck1	tr|A2AN37|A2AN37_MOUSE	-0.0642531	2.0371	1.6434	Factor_Age_young	old	No	lmer
Mylk	tr|B1B1A8|B1B1A8_MOUSE	0.191634	6.39526	5.55389	Factor_Age_young	old	No	lmer
Ptgis	tr|Q8BXC0|Q8BXC0_MOUSE	0.344055	13.0441	11.7802	Factor_Age_young	old	No	lmer
Exoc6b	sp|A6H5Z3|EXC6B_MOUSE	-0.00433705	0.0872936	0.0603961	Factor_Age_young	old	No	lmer
Fhip1a	sp|Q505K2|FHI1A_MOUSE	-0.0835634	0.635932	0.47052	Factor_Age_young	old	No	lmer
Pex11g	sp|Q6P6M5|PX11C_MOUSE	-0.672534	35.2589	33.0854	Factor_Age_young	old	No	lmer
Ppp1r15b	sp|Q8BFW3|PR15B_MOUSE	-0.007395	0.0214038	0.0146435	Factor_Age_young	old	No	lm
Dusp28	sp|Q8BTR5|DUS28_MOUSE	0.0568806	0.692907	0.515578	Factor_Age_young	old	No	lmer
Smim8	sp|Q9CQQ0|SMIM8_MOUSE	-0.145175	1.14607	0.883489	Factor_Age_young	old	No	lm
Rufy3	sp|Q9D394|RUFY3_MOUSE	0.00350228	0.0293139	0.0199082	Factor_Age_young	old	No	lm
Serpina3k	tr|A0A0R4J0I1|A0A0R4J0I1_MOUSE	-0.877996	6.4294	5.58527	Factor_Age_young	old	No	lmer
Actn4	tr|A0A1L1SV25|A0A1L1SV25_MOUSE	0.169924	13.9968	12.674	Factor_Age_young	old	No	lmer
Ube2j2	tr|B1ASK8|B1ASK8_MOUSE	0.0548274	0.592325	0.436052	Factor_Age_young	old	No	lm
Map7d1	sp|A2AJI0|MA7D1_MOUSE	0.171985	7.30619	6.39594	Factor_Age_young	old	No	lmer
Cdk4	sp|P30285|CDK4_MOUSE	0.303128	17.3511	15.8494	Factor_Age_young	old	No	lmer
Dph1	sp|Q5NCQ5|DPH1_MOUSE	0.0156895	0.0944418	0.0650096	Factor_Age_young	old	No	lm
Dbp	sp|Q60925|DBP_MOUSE	-0.428376	0.81659	0.614719	Factor_Age_young	old	No	lm
Wrap53	sp|Q8VC51|TCAB1_MOUSE	0.0954765	0.349151	0.247121	Factor_Age_young	old	No	lm
Wdr45	sp|Q91VM3|WIPI4_MOUSE	0.0145038	0.163432	0.112053	Factor_Age_young	old	No	lmer
CG025	sp|Q91WD4|CG025_MOUSE	-0.0398502	0.938173	0.711844	Factor_Age_young	old	No	lmer
Basp1	sp|Q91XV3|BASP1_MOUSE	0.109915	0.234428	0.162856	Factor_Age_young	old	No	lm
Mphosph6	sp|Q9D1Q1|MPH6_MOUSE	0.204045	3.11332	2.58581	Factor_Age_young	old	No	lm
Mrps9	sp|Q9D7N3|RT09_MOUSE	0.0689465	3.76616	3.15926	Factor_Age_young	old	No	lmer
Nphs1	sp|Q9QZS7|NPHN_MOUSE	0.0919635	1.3173	1.02617	Factor_Age_young	old	No	lmer
Jmy	tr|A0A0R4J0V4|A0A0R4J0V4_MOUSE	0.0662998	1.24357	0.965196	Factor_Age_young	old	No	lm
Smoc2	tr|A0A3B2WCK7|A0A3B2WCK7_MOUSE	0.0767068	0.430712	0.309362	Factor_Age_young	old	No	lmer
Cars2	tr|G3X975|G3X975_MOUSE	-0.0608172	1.9616	1.57762	Factor_Age_young	old	No	lmer
Gm49368	tr|Q3U1U4|Q3U1U4_MOUSE	0.842183	14.1091	12.7796	Factor_Age_young	old	No	lmer
Rpl27a	sp|P14115|RL27A_MOUSE	-0.0553109	0.694896	0.517169	Factor_Age_young	old	No	lmer
Znrd2	sp|P56873|ZNRD2_MOUSE	0.0523651	0.664043	0.492579	Factor_Age_young	old	No	lm
Ctsc	sp|P97821|CATC_MOUSE	0.137163	0.713856	0.531479	Factor_Age_young	old	No	lmer
Bod1	sp|Q5SQY2|BOD1_MOUSE	-0.087217	1.4315	1.12268	Factor_Age_young	old	No	lm
Prex1	sp|Q69ZK0|PREX1_MOUSE	0.549767	4.91549	4.19032	Factor_Age_young	old	No	lm
Mcoln1	sp|Q99J21|MCLN1_MOUSE	-0.0322077	0.379694	0.270657	Factor_Age_young	old	No	lmer
Pdzd3	sp|Q99MJ6|NHRF4_MOUSE	0.112992	1.39127	1.08957	Factor_Age_young	old	No	lmer
Ing1	sp|Q9QXV3|ING1_MOUSE	0.0972364	0.879406	0.665725	Factor_Age_young	old	No	lm
Ripk3	sp|Q9QZL0|RIPK3_MOUSE	0.523919	4.74118	4.03393	Factor_Age_young	old	No	lm
Tbk1	sp|Q9WUN2|TBK1_MOUSE	-0.00209761	0.0262016	0.0176055	Factor_Age_young	old	No	lmer
Ncoa1	tr|A0A1W2P7D7|A0A1W2P7D7_MOUSE	0.140156	0.831846	0.627541	Factor_Age_young	old	No	lm
Nkrf	tr|A0A668KL68|A0A668KL68_MOUSE	0.0536728	0.519284	0.377381	Factor_Age_young	old	No	lmer
Stag2	tr|A2AFF6|A2AFF6_MOUSE	0.0447788	1.77138	1.4107	Factor_Age_young	old	No	lmer
Nf1	tr|Q5SYH9|Q5SYH9_MOUSE	0.0286352	0.383189	0.273299	Factor_Age_young	old	No	lm
Dhx15	sp|O35286|DHX15_MOUSE	0.0683217	2.56096	2.09928	Factor_Age_young	old	No	lmer
Romo1	sp|P60603|ROMO1_MOUSE	-0.20199	1.2093	0.936746	Factor_Age_young	old	No	lm
Pkn2	sp|Q8BWW9|PKN2_MOUSE	0.103774	15.7064	14.2988	Factor_Age_young	old	No	lmer
Evi2b	sp|Q8VD58|EVI2B_MOUSE	0.643916	4.0379	3.40299	Factor_Age_young	old	No	lm
Nifk	sp|Q91VE6|MK67I_MOUSE	-0.0235294	0.256792	0.178624	Factor_Age_young	old	No	lm
Dnajc9	sp|Q91WN1|DNJC9_MOUSE	0.146674	5.59051	4.80939	Factor_Age_young	old	No	lmer
Lims2	sp|Q91XD2|LIMS2_MOUSE	0.0854687	2.66442	2.18963	Factor_Age_young	old	No	lmer
Mrpl1	sp|Q99N96|RM01_MOUSE	0.0342563	1.0397	0.792901	Factor_Age_young	old	No	lmer
Dtna	sp|Q9D2N4|DTNA_MOUSE	0.039334	0.723355	0.538797	Factor_Age_young	old	No	lmer
Mrps33	sp|Q9D2R8|RT33_MOUSE	0.0738401	2.71032	2.23076	Factor_Age_young	old	No	lm
Nop56	sp|Q9D6Z1|NOP56_MOUSE	0.0158516	0.345397	0.244007	Factor_Age_young	old	No	lmer
Pigb	sp|Q9JJQ0|PIGB_MOUSE	0.124175	3.01238	2.49675	Factor_Age_young	old	No	lmer
Clcn5	sp|Q9WVD4|CLCN5_MOUSE	-0.14376	11.9192	10.7086	Factor_Age_young	old	No	lmer
Zfp110	tr|A0A0R4J249|A0A0R4J249_MOUSE	0.159325	0.732175	0.5464	Factor_Age_young	old	No	lm
Dnase2	sp|P56542|DNS2A_MOUSE	0.486085	9.64745	8.56822	Factor_Age_young	old	No	lmer
Selenow	sp|P63300|SELW_MOUSE	0.198129	0.793231	0.595516	Factor_Age_young	old	No	lm
Rpusd3	sp|Q14AI6|RUSD3_MOUSE	-0.0735936	2.91748	2.4144	Factor_Age_young	old	No	lmer
Ccny	sp|Q8BGU5|CCNY_MOUSE	0.0030634	0.0352058	0.0236681	Factor_Age_young	old	No	lmer
Lrrc41	sp|Q8K1C9|LRC41_MOUSE	0.122032	3.27565	2.72806	Factor_Age_young	old	No	lmer
Blzf1	sp|Q8R2X8|GO45_MOUSE	-0.216264	5.72512	4.93375	Factor_Age_young	old	No	lm
Hnrnpul1	sp|Q8VDM6|HNRL1_MOUSE	0.0681162	3.29052	2.74168	Factor_Age_young	old	No	lmer
Toe1	sp|Q9D2E2|TOE1_MOUSE	0.170943	7.15995	6.25998	Factor_Age_young	old	No	lmer
Adamtsl1	tr|E9PWW5|E9PWW5_MOUSE	0.349845	1.58555	1.25486	Factor_Age_young	old	No	lmer
Eya3	tr|Q6P4T3|Q6P4T3_MOUSE	0.122333	1.02453	0.781154	Factor_Age_young	old	No	lm
Entpd1	tr|Q8CDV7|Q8CDV7_MOUSE	0.103567	2.89576	2.39604	Factor_Age_young	old	No	lmer
Tmem129	sp|Q8K304|TM129_MOUSE	-0.0393415	0.224997	0.155701	Factor_Age_young	old	No	lm
Pofut2	sp|Q8VHI3|OFUT2_MOUSE	0.0391134	0.754721	0.564798	Factor_Age_young	old	No	lmer
Pex13	sp|Q9D0K1|PEX13_MOUSE	-0.420281	27.902	25.9881	Factor_Age_young	old	No	lmer
Pabir1	sp|Q9DB52|PBIR1_MOUSE	0.192792	1.01723	0.775032	Factor_Age_young	old	No	lm
Snw1	tr|A0A0B4J1E2|A0A0B4J1E2_MOUSE	0.0308647	0.844091	0.636666	Factor_Age_young	old	No	lmer
Acad8	tr|A0A0R4J0P1|A0A0R4J0P1_MOUSE	0.0459711	1.36161	1.06423	Factor_Age_young	old	No	lmer
Slc4a2	tr|A0A0R4J101|A0A0R4J101_MOUSE	-0.171341	1.33936	1.04467	Factor_Age_young	old	No	lmer
Mospd2	tr|B1AU74|B1AU74_MOUSE	0.0349029	0.621682	0.458718	Factor_Age_young	old	No	lmer
Mta1	tr|F8WHY8|F8WHY8_MOUSE	0.105339	1.18904	0.919944	Factor_Age_young	old	No	lm
Naa20	tr|Q9DB82|Q9DB82_MOUSE	-0.0572261	0.756951	0.566422	Factor_Age_young	old	No	lmer
Glt1d1	sp|A4FUP9|GL1D1_MOUSE	-0.198962	2.27571	1.85085	Factor_Age_young	old	No	lm
Amy2	sp|P00688|AMYP_MOUSE	-0.259799	0.712487	0.530554	Factor_Age_young	old	No	lm
Scg2	sp|Q03517|SCG2_MOUSE	-0.172844	1.07656	0.823966	Factor_Age_young	old	No	lm
Lig4	sp|Q8BTF7|DNLI4_MOUSE	0.102477	0.352483	0.249361	Factor_Age_young	old	No	lm
Rab28	sp|Q99KL7|RAB28_MOUSE	-0.00427256	0.0482127	0.0329111	Factor_Age_young	old	No	lmer
Sucnr1	sp|Q99MT6|SUCR1_MOUSE	0.214271	1.33555	1.04143	Factor_Age_young	old	No	lm
Zeb2	tr|A0A0M3HEP2|A0A0M3HEP2_MOUSE	0.219337	12.0528	10.8343	Factor_Age_young	old	No	lmer
Prxl2a	tr|Q3U125|Q3U125_MOUSE	-0.153257	5.80736	5.00856	Factor_Age_young	old	No	lmer
Cisd3	sp|B1AR13|CISD3_MOUSE	0.0324889	0.253843	0.176573	Factor_Age_young	old	No	lm
Timm10	sp|P62073|TIM10_MOUSE	-0.103926	4.5421	3.85484	Factor_Age_young	old	No	lmer
Ulk3	sp|Q3U3Q1|ULK3_MOUSE	0.0248779	0.302598	0.21351	Factor_Age_young	old	No	lmer
Slc38a10	sp|Q5I012|S38AA_MOUSE	0.0301777	0.27944	0.196387	Factor_Age_young	old	No	lmer
Znf260	sp|Q62513|ZN260_MOUSE	0.0360052	0.381335	0.27173	Factor_Age_young	old	No	lm
Mon1a	sp|Q6PDG8|MON1A_MOUSE	-0.143597	6.38115	5.54192	Factor_Age_young	old	No	lmer
Ell3	sp|Q80VR2|ELL3_MOUSE	-0.0318832	0.143805	0.0985919	Factor_Age_young	old	No	lm
Fbxl8	sp|Q8CIG9|FBXL8_MOUSE	0.0432022	0.641048	0.474472	Factor_Age_young	old	No	lm
Mpi	sp|Q924M7|MPI_MOUSE	0.0684021	2.43977	1.99475	Factor_Age_young	old	No	lmer
Fgd5	tr|E9QKY4|E9QKY4_MOUSE	0.146478	5.26726	4.51051	Factor_Age_young	old	No	lmer
Cyp2j9	tr|Q924D1|Q924D1_MOUSE	-0.135362	0.583968	0.429211	Factor_Age_young	old	No	lm
Ift140	sp|E9PY46|IF140_MOUSE	0.0114197	0.180426	0.124453	Factor_Age_young	old	No	lmer
Vars2	sp|Q3U2A8|SYVM_MOUSE	0.0322865	0.924669	0.701155	Factor_Age_young	old	No	lmer
Exoc3l4	sp|Q6DIA2|EX3L4_MOUSE	-0.161512	10.9291	9.77463	Factor_Age_young	old	No	lmer
Mogs	sp|Q80UM7|MOGS_MOUSE	-0.0410169	2.16217	1.75291	Factor_Age_young	old	No	lmer
Prr3	sp|Q811B5|PRR3_MOUSE	-0.0440483	0.205408	0.14189	Factor_Age_young	old	No	lm
B3galt6	sp|Q91Z92|B3GT6_MOUSE	-0.0393611	0.606684	0.447556	Factor_Age_young	old	No	lm
Wdr77	sp|Q99J09|MEP50_MOUSE	0.0983045	2.68569	2.20852	Factor_Age_young	old	No	lmer
Slc34a2	sp|Q9DBP0|NPT2B_MOUSE	0.276783	1.82941	1.46107	Factor_Age_young	old	No	lm
Rgs7	tr|A0A0A6YW36|A0A0A6YW36_MOUSE	0.555024	2.45162	2.00463	Factor_Age_young	old	No	lm
9130019O22Rik	tr|G3X941|G3X941_MOUSE	0.420256	2.97193	2.46033	Factor_Age_young	old	No	lm
Cyth3	sp|O08967|CYH3_MOUSE	0.138263	2.93615	2.43032	Factor_Age_young	old	No	lm
OCC1	sp|P0C913|OCC1_MOUSE	-0.508086	2.60045	2.13297	Factor_Age_young	old	No	lm
Serpina1e	sp|Q00898|A1AT5_MOUSE	-2.20515	5.42518	4.65693	Factor_Age_young	old	No	lmer
Rhbdf1	sp|Q6PIX5|RHDF1_MOUSE	-0.178056	5.85916	5.05757	Factor_Age_young	old	No	lmer
Sugp2	sp|Q8CH09|SUGP2_MOUSE	-0.012682	0.107396	0.0734941	Factor_Age_young	old	No	lm
Bzw2	sp|Q91VK1|BZW2_MOUSE	-0.0965509	2.99958	2.48482	Factor_Age_young	old	No	lmer
Esam	sp|Q925F2|ESAM_MOUSE	0.0969676	0.876656	0.66379	Factor_Age_young	old	No	lmer
Ascc1	sp|Q9D8Z1|ASCC1_MOUSE	0.046437	0.919186	0.696851	Factor_Age_young	old	No	lmer
Ndufs4	tr|E9QPX3|E9QPX3_MOUSE	-0.0970987	7.19487	6.29209	Factor_Age_young	old	No	lmer
Pde4dip	tr|G3X9L9|G3X9L9_MOUSE	0.0150762	0.287966	0.202553	Factor_Age_young	old	No	lmer
Uap1	tr|Q3UHZ7|Q3UHZ7_MOUSE	-0.0739129	0.934299	0.709009	Factor_Age_young	old	No	lmer
P4ha1	sp|Q60715|P4HA1_MOUSE	-0.140373	2.4733	2.02286	Factor_Age_young	old	No	lmer
Atg2a	sp|Q6P4T0|ATG2A_MOUSE	-0.0733592	2.20644	1.79078	Factor_Age_young	old	No	lmer
Inppl1	sp|Q6P549|SHIP2_MOUSE	-0.0039007	0.0582493	0.0409001	Factor_Age_young	old	No	lmer
Enoph1	sp|Q8BGB7|ENOPH_MOUSE	0.011933	0.158678	0.108787	Factor_Age_young	old	No	lmer
Tab1	sp|Q8CF89|TAB1_MOUSE	-0.0715447	2.19608	1.7818	Factor_Age_young	old	No	lmer
Mob3b	sp|Q8VE04|MOB3B_MOUSE	0.109568	0.305386	0.215138	Factor_Age_young	old	No	lm
Slc12a6	sp|Q924N4|S12A6_MOUSE	-0.351004	14.0651	12.7395	Factor_Age_young	old	No	lmer
Fktn	tr|A0A1Y7VM91|A0A1Y7VM91_MOUSE	0.00223888	0.0102594	0.00701975	Factor_Age_young	old	No	lm
Mideas	tr|E9Q2I4|E9Q2I4_MOUSE	0.202349	12.7884	11.5381	Factor_Age_young	old	No	lmer
Irs1	sp|P35569|IRS1_MOUSE	-0.274546	3.95504	3.32805	Factor_Age_young	old	No	lmer
Fabp2	sp|P55050|FABPI_MOUSE	0.74685	1.26882	0.985556	Factor_Age_young	old	No	lm
Uqcrh	sp|P99028|QCR6_MOUSE	-0.178141	6.46885	5.62038	Factor_Age_young	old	No	lmer
Spout1	sp|Q3UHX9|CI114_MOUSE	0.0374091	0.294071	0.206828	Factor_Age_young	old	No	lm
Adamtsl1	sp|Q8BLI0|ATL1_MOUSE	0.237097	0.833488	0.628829	Factor_Age_young	old	No	lm
N4bp2l2	sp|Q8JZS6|N42L2_MOUSE	0.222047	1.23263	0.956509	Factor_Age_young	old	No	lm
Spire2	sp|Q8K1S6|SPIR2_MOUSE	-0.19866	2.57449	2.11062	Factor_Age_young	old	No	lm
Kdelr1	sp|Q99JH8|ERD21_MOUSE	-0.170011	2.12618	1.72243	Factor_Age_young	old	No	lm
Ndufa6	sp|Q9CQZ5|NDUA6_MOUSE	-0.108748	4.57961	3.88825	Factor_Age_young	old	No	lmer
Gmpr	sp|Q9DCZ1|GMPR1_MOUSE	-0.139495	5.20482	4.45357	Factor_Age_young	old	No	lmer
Fn1	tr|A0A087WR50|A0A087WR50_MOUSE	0.54282	5.46998	4.69744	Factor_Age_young	old	No	lmer
Igfals	tr|A0A0R4J0S2|A0A0R4J0S2_MOUSE	0.30807	5.84189	5.04142	Factor_Age_young	old	No	lmer
Plekha7	tr|A0A0U1RPA0|A0A0U1RPA0_MOUSE	0.0833764	5.44586	4.67606	Factor_Age_young	old	No	lmer
Entr1	sp|A2AIW0|ENTR1_MOUSE	-0.191579	2.10977	1.70835	Factor_Age_young	old	No	lmer
Dchs1	sp|E9PVD3|PCD16_MOUSE	0.00523526	0.0614845	0.0426344	Factor_Age_young	old	No	lmer
Mtx2	sp|O88441|MTX2_MOUSE	-0.130749	6.70012	5.83386	Factor_Age_young	old	No	lmer
Ctnnd1	sp|P30999|CTND1_MOUSE	0.218334	2.53396	2.07571	Factor_Age_young	old	No	lm
Polr1b	sp|P70700|RPA2_MOUSE	0.143042	4.54932	3.86077	Factor_Age_young	old	No	lmer
Arhgef38	sp|Q80VK6|ARH38_MOUSE	0.0224539	0.427322	0.306812	Factor_Age_young	old	No	lmer
Nhlrc3	sp|Q8CCH2|NHLC3_MOUSE	0.0952497	1.41669	1.11002	Factor_Age_young	old	No	lmer
Tlcd4	sp|Q8CGF5|TLCD4_MOUSE	0.137267	2.79912	2.30878	Factor_Age_young	old	No	lm
Rbm39	sp|Q8VH51|RBM39_MOUSE	0.00382977	0.0462662	0.0317271	Factor_Age_young	old	No	lmer
Cnot11	sp|Q9CWN7|CNO11_MOUSE	0.0221696	0.524486	0.381664	Factor_Age_young	old	No	lmer
Gde1	sp|Q9JL56|GDE1_MOUSE	0.104866	2.69978	2.22115	Factor_Age_young	old	No	lmer
Arid1b	tr|A0A338P6U8|A0A338P6U8_MOUSE	0.0476441	1.51169	1.19066	Factor_Age_young	old	No	lmer
Abhd14a	tr|E9Q136|E9Q136_MOUSE	0.0087343	0.101291	0.0697674	Factor_Age_young	old	No	lmer
Phip	tr|F8VQ93|F8VQ93_MOUSE	0.209427	16.8511	15.3792	Factor_Age_young	old	No	lmer
Ube4a	tr|G3X9Y5|G3X9Y5_MOUSE	0.00487015	0.0826414	0.0575711	Factor_Age_young	old	No	lmer
Gucy1b1	sp|O54865|GCYB1_MOUSE	0.308676	30.2125	28.228	Factor_Age_young	old	No	lmer
Smim1	sp|P0C8K7|SMIM1_MOUSE	0.09554	0.929724	0.705248	Factor_Age_young	old	No	lm
Hnrnpa1	sp|P49312|ROA1_MOUSE	-0.0270571	0.604953	0.446462	Factor_Age_young	old	No	lmer
Serpina10	sp|Q8R121|ZPI_MOUSE	0.0372082	0.175235	0.120666	Factor_Age_young	old	No	lmer
Nop10	sp|Q9CQS2|NOP10_MOUSE	0.116497	1.50583	1.18554	Factor_Age_young	old	No	lm
Cse1l	sp|Q9ERK4|XPO2_MOUSE	0.0533202	1.33439	1.04067	Factor_Age_young	old	No	lmer
Camsap1	tr|A0A0A0MQE5|A0A0A0MQE5_MOUSE	-0.0930553	2.75468	2.2699	Factor_Age_young	old	No	lmer
Kctd10	tr|F8WGQ9|F8WGQ9_MOUSE	0.144537	5.27536	4.5176	Factor_Age_young	old	No	lmer
Igfbp2	sp|P47877|IBP2_MOUSE	-0.273227	1.59573	1.26232	Factor_Age_young	old	No	lm
Nsun2	sp|Q1HFZ0|NSUN2_MOUSE	0.0591658	4.10202	3.45864	Factor_Age_young	old	No	lmer
Abhd15	sp|Q5F2F2|ABH15_MOUSE	-0.0725872	0.395546	0.282291	Factor_Age_young	old	No	lm
Tmem117	sp|Q8BH18|TM117_MOUSE	-0.359455	9.49096	8.41752	Factor_Age_young	old	No	lm
Agap3	sp|Q8VHH5|AGAP3_MOUSE	0.0825317	2.86416	2.36736	Factor_Age_young	old	No	lmer
Terf2ip	sp|Q91VL8|TE2IP_MOUSE	0.039471	0.646147	0.478599	Factor_Age_young	old	No	lmer
Tom1l1	sp|Q923U0|TM1L1_MOUSE	-0.154262	3.45754	2.88709	Factor_Age_young	old	No	lm
Jam2	tr|A0A338P721|A0A338P721_MOUSE	0.267344	2.38616	1.94821	Factor_Age_young	old	No	lm
Tcea1	tr|E9PYD5|E9PYD5_MOUSE	0.0835549	2.74447	2.26104	Factor_Age_young	old	No	lmer
Ercc5	tr|E9QM61|E9QM61_MOUSE	0.167802	2.8184	2.32588	Factor_Age_young	old	No	lm
Fbl	sp|P35550|FBRL_MOUSE	0.0547176	1.60467	1.26957	Factor_Age_young	old	No	lmer
Pcbp1	sp|P60335|PCBP1_MOUSE	0.0493553	1.48453	1.16828	Factor_Age_young	old	No	lmer
Cyrib	sp|Q921M7|CYRIB_MOUSE	0.263361	5.21216	4.45942	Factor_Age_young	old	No	lmer
Gigyf1	sp|Q99MR1|GGYF1_MOUSE	0.145905	13.5042	12.2127	Factor_Age_young	old	No	lmer
Sgms2	sp|Q9D4B1|SMS2_MOUSE	0.012554	0.0333265	0.0223323	Factor_Age_young	old	No	lm
Uqcrb	sp|Q9D855|QCR7_MOUSE	-0.111376	1.62168	1.28416	Factor_Age_young	old	No	lmer
Slc22a1	sp|O08966|S22A1_MOUSE	-0.00859758	0.0869495	0.0602219	Factor_Age_young	old	No	lmer
Ddx6	sp|P54823|DDX6_MOUSE	0.124972	4.97429	4.24382	Factor_Age_young	old	No	lmer
Acot8	sp|P58137|ACOT8_MOUSE	-0.660971	31.3662	29.3463	Factor_Age_young	old	No	lmer
Urgcp	sp|Q5NCI0|URGCP_MOUSE	-0.0175812	0.108332	0.0740183	Factor_Age_young	old	No	lmer
Tnfaip3	sp|Q60769|TNAP3_MOUSE	0.0470129	0.573784	0.420851	Factor_Age_young	old	No	lmer
Snx17	sp|Q8BVL3|SNX17_MOUSE	0.0449962	0.604613	0.446185	Factor_Age_young	old	No	lmer
Nrip1	sp|Q8CBD1|NRIP1_MOUSE	0.122856	1.22447	0.949768	Factor_Age_young	old	No	lmer
Scyl2	sp|Q8CFE4|SCYL2_MOUSE	-0.0982031	6.02015	5.2058	Factor_Age_young	old	No	lmer
Ccdc115	sp|Q8VE99|CC115_MOUSE	0.0245227	0.335471	0.236834	Factor_Age_young	old	No	lm
Tusc2	sp|Q9WVF8|TUSC2_MOUSE	-0.223119	5.55391	4.77498	Factor_Age_young	old	No	lm
Slc37a4	tr|A0A1L1SUI3|A0A1L1SUI3_MOUSE	-0.162043	3.6104	3.02065	Factor_Age_young	old	No	lmer
Pura	sp|P42669|PURA_MOUSE	0.0174717	0.42927	0.308271	Factor_Age_young	old	No	lmer
Slc7a6os	sp|Q7TPE5|S7A6O_MOUSE	-0.0521108	0.877866	0.664712	Factor_Age_young	old	No	lm
Nisch	sp|Q80TM9|NISCH_MOUSE	0.0173683	0.508219	0.368878	Factor_Age_young	old	No	lmer
C8b	sp|Q8BH35|CO8B_MOUSE	-0.0305386	0.0635007	0.0441895	Factor_Age_young	old	No	lmer
Unk	sp|Q8BL48|UNK_MOUSE	0.164292	4.8876	4.16477	Factor_Age_young	old	No	lmer
Rcn2	sp|Q8BP92|RCN2_MOUSE	0.0926509	0.951796	0.72211	Factor_Age_young	old	No	lmer
Pdcd2l	sp|Q8C5N5|PDD2L_MOUSE	0.0444555	0.172427	0.118957	Factor_Age_young	old	No	lm
Mospd1	sp|Q8VEL0|MSPD1_MOUSE	0.141178	2.10252	1.70199	Factor_Age_young	old	No	lm
Gcsh	sp|Q91WK5|GCSH_MOUSE	-0.0360176	0.610211	0.45	Factor_Age_young	old	No	lmer
Pmpca	sp|Q9DC61|MPPA_MOUSE	-0.0449534	1.26001	0.978526	Factor_Age_young	old	No	lmer
Sh3bgrl	sp|Q9JJU8|SH3L1_MOUSE	0.208088	15.2517	13.8661	Factor_Age_young	old	No	lmer
Pbxip1	sp|Q3TVI8|PBIP1_MOUSE	0.0106157	0.0842046	0.0582551	Factor_Age_young	old	No	lmer
Pxk	sp|Q8BX57|PXK_MOUSE	0.0859277	2.28548	1.85943	Factor_Age_young	old	No	lmer
Alg3	sp|Q8K2A8|ALG3_MOUSE	-0.132257	2.00381	1.61407	Factor_Age_young	old	No	lmer
Bin1	sp|O08539|BIN1_MOUSE	0.00937034	0.161059	0.110468	Factor_Age_young	old	No	lmer
Sumo3	tr|G3UZA7|G3UZA7_MOUSE	0.112922	2.46561	2.01676	Factor_Age_young	old	No	lm
Alyref	sp|O08583|THOC4_MOUSE	0.116951	4.39852	3.72355	Factor_Age_young	old	No	lmer
Cda	sp|P56389|CDD_MOUSE	-0.0357658	0.900674	0.681567	Factor_Age_young	old	No	lmer
Ctdsp1	sp|P58466|CTDS1_MOUSE	-0.0768367	2.21532	1.79839	Factor_Age_young	old	No	lm
Ldb1	sp|P70662|LDB1_MOUSE	0.108729	1.02029	0.777608	Factor_Age_young	old	No	lm
Wdr3	sp|Q8BHB4|WDR3_MOUSE	-0.0388918	0.63611	0.470634	Factor_Age_young	old	No	lmer
Wdr37	sp|Q8CBE3|WDR37_MOUSE	-0.0204234	0.376532	0.268175	Factor_Age_young	old	No	lmer
Adam22	sp|Q9R1V6|ADA22_MOUSE	0.304449	11.0027	9.84347	Factor_Age_young	old	No	lm
Slc25a14	sp|Q9Z2B2|UCP5_MOUSE	-0.0571543	0.409902	0.293831	Factor_Age_young	old	No	lm
Arhgap23	tr|B1AQY2|B1AQY2_MOUSE	0.17533	5.96179	5.15116	Factor_Age_young	old	No	lmer
Wdfy3	tr|G3UYW1|G3UYW1_MOUSE	0.0852962	2.88521	2.38618	Factor_Age_young	old	No	lmer
Folr1	sp|P35846|FOLR1_MOUSE	0.00382035	0.0155304	0.0105147	Factor_Age_young	old	No	lmer
Ddn	sp|Q80TS7|DEND_MOUSE	0.0167472	0.140616	0.0962803	Factor_Age_young	old	No	lmer
Nudt9	sp|Q8BVU5|NUDT9_MOUSE	0.0543941	0.804181	0.604304	Factor_Age_young	old	No	lmer
Sco2	sp|Q8VCL2|SCO2_MOUSE	-0.0836168	1.85827	1.48651	Factor_Age_young	old	No	lmer
Mat1a	sp|Q91X83|METK1_MOUSE	1.10489	2.09987	1.6999	Factor_Age_young	old	No	lmer
Thbs4	sp|Q9Z1T2|TSP4_MOUSE	-0.584417	4.33346	3.6645	Factor_Age_young	old	No	lmer
Adam9	tr|A0A140LHU0|A0A140LHU0_MOUSE	0.0345153	0.562654	0.412224	Factor_Age_young	old	No	lmer
Epb41l3	tr|A7YY80|A7YY80_MOUSE	-0.0822322	0.712527	0.530554	Factor_Age_young	old	No	lmer
Cyld	tr|Z4YJJ5|Z4YJJ5_MOUSE	0.111744	9.68045	8.59803	Factor_Age_young	old	No	lmer
Hic1	tr|Z4YJP0|Z4YJP0_MOUSE	0.164752	6.10887	5.28697	Factor_Age_young	old	No	lmer
Clk3	sp|O35492|CLK3_MOUSE	0.0456869	0.514299	0.373313	Factor_Age_young	old	No	lm
Man1a2	sp|P39098|MA1A2_MOUSE	-0.0913158	5.63809	4.85188	Factor_Age_young	old	No	lmer
Pkm	sp|P52480|KPYM_MOUSE	0.117894	1.33742	1.04308	Factor_Age_young	old	No	lmer
Slco4c1	sp|Q8BGD4|SO4C1_MOUSE	0.310929	1.99904	1.61011	Factor_Age_young	old	No	lmer
Prpf31	sp|Q8CCF0|PRP31_MOUSE	0.0748858	1.82781	1.45988	Factor_Age_young	old	No	lmer
Cd109	sp|Q8R422|CD109_MOUSE	-0.455008	3.55619	2.97393	Factor_Age_young	old	No	lm
Iftap	sp|Q9CQI4|IFTAP_MOUSE	0.106478	0.877628	0.664546	Factor_Age_young	old	No	lm
Exosc5	sp|Q9CRA8|EXOS5_MOUSE	0.144969	4.69881	3.99425	Factor_Age_young	old	No	lm
Mecr	sp|Q9DCS3|MECR_MOUSE	-0.107906	5.09702	4.35342	Factor_Age_young	old	No	lmer
Fxr1	tr|A0A0G2JEP0|A0A0G2JEP0_MOUSE	0.143007	1.23578	0.959082	Factor_Age_young	old	No	lm
Igkv3-4	tr|A0A140T8Q4|A0A140T8Q4_MOUSE	2.41677	3.2714	2.72458	Factor_Age_young	old	No	lm
Map3k2	tr|G5E8L8|G5E8L8_MOUSE	0.0414864	0.413812	0.29676	Factor_Age_young	old	No	lm
Hsd17b2	sp|P51658|DHB2_MOUSE	0.399177	11.1941	10.0258	Factor_Age_young	old	No	lmer
Ubr2	sp|Q6WKZ8|UBR2_MOUSE	-0.0293728	0.943102	0.715731	Factor_Age_young	old	No	lmer
Czib	sp|Q8BHG2|CZIB_MOUSE	-0.0069354	0.0629277	0.0437088	Factor_Age_young	old	No	lmer
Thoc5	sp|Q8BKT7|THOC5_MOUSE	0.0657607	1.99269	1.6042	Factor_Age_young	old	No	lmer
Ushbp1	sp|Q8R370|USBP1_MOUSE	0.0350649	0.157175	0.107729	Factor_Age_young	old	No	lm
Ccdc71	sp|Q8VEG0|CCD71_MOUSE	0.136028	4.80322	4.09031	Factor_Age_young	old	No	lmer
Aph1c	sp|Q9DCZ9|APH1C_MOUSE	-0.0383392	0.122419	0.083767	Factor_Age_young	old	No	lm
Dmap1	sp|Q9JI44|DMAP1_MOUSE	-0.0145202	0.302537	0.21351	Factor_Age_young	old	No	lmer
Nsmce1	tr|A0A0R4J0C0|A0A0R4J0C0_MOUSE	0.133633	0.738931	0.552004	Factor_Age_young	old	No	lm
Ppfia1	tr|B2RXQ2|B2RXQ2_MOUSE	-0.0545779	2.60404	2.13605	Factor_Age_young	old	No	lmer
Ep300	sp|B2RWS6|EP300_MOUSE	0.0685882	0.961602	0.730265	Factor_Age_young	old	No	lmer
Vamp4	sp|O70480|VAMP4_MOUSE	0.116145	0.846891	0.638896	Factor_Age_young	old	No	lm
Cd34	sp|Q64314|CD34_MOUSE	0.135895	1.69013	1.34221	Factor_Age_young	old	No	lmer
Eml3	sp|Q8VC03|EMAL3_MOUSE	0.195579	9.92449	8.82798	Factor_Age_young	old	No	lmer
Rad1	sp|Q9QWZ1|RAD1_MOUSE	0.0149701	0.101714	0.070045	Factor_Age_young	old	No	lm
Tyk2	tr|E9QJS1|E9QJS1_MOUSE	0.00606833	0.059533	0.0414753	Factor_Age_young	old	No	lmer
Kcnj15	tr|Q3TNE6|Q3TNE6_MOUSE	-0.0879475	0.455175	0.328007	Factor_Age_young	old	No	lmer
Chmp6	sp|P0C0A3|CHMP6_MOUSE	-0.0623892	0.468202	0.338366	Factor_Age_young	old	No	lm
Cox4i1	sp|P19783|COX41_MOUSE	-0.109307	1.76572	1.40625	Factor_Age_young	old	No	lmer
Sting1	sp|Q3TBT3|STING_MOUSE	0.630486	5.26388	4.50813	Factor_Age_young	old	No	lm
Svip	sp|Q3UZP4|SVIP_MOUSE	-0.197465	1.57552	1.24674	Factor_Age_young	old	No	lm
Ppp3r1	sp|Q63810|CANB1_MOUSE	-0.0411508	0.450793	0.324808	Factor_Age_young	old	No	lmer
Cep43	sp|Q66JX5|CEP43_MOUSE	0.0408236	0.268765	0.188001	Factor_Age_young	old	No	lm
Elmo1	sp|Q8BPU7|ELMO1_MOUSE	0.420748	10.2854	9.17031	Factor_Age_young	old	No	lmer
Agpat2	sp|Q8K3K7|PLCB_MOUSE	0.0748549	0.482807	0.349447	Factor_Age_young	old	No	lmer
Rpp40	sp|Q8R1F9|RPP40_MOUSE	0.159365	2.14309	1.73619	Factor_Age_young	old	No	lm
Psmg2	sp|Q9EST4|PSMG2_MOUSE	0.0773829	1.29919	1.01142	Factor_Age_young	old	No	lmer
Trpc4ap	sp|Q9JLV2|TP4AP_MOUSE	0.0276325	0.212062	0.147009	Factor_Age_young	old	No	lm
Acot2	sp|Q9QYR9|ACOT2_MOUSE	0.155019	2.79453	2.30469	Factor_Age_young	old	No	lmer
Casp12	sp|O08736|CASPC_MOUSE	0.457038	8.90535	7.87515	Factor_Age_young	old	No	lmer
Cep68	sp|Q8C0D9|CEP68_MOUSE	0.0478955	0.682646	0.50737	Factor_Age_young	old	No	lmer
Hacd3	sp|Q8K2C9|HACD3_MOUSE	-0.0162368	0.135801	0.0927852	Factor_Age_young	old	No	lmer
Rnpep	sp|Q8VCT3|AMPB_MOUSE	-0.0766732	2.46381	2.01534	Factor_Age_young	old	No	lmer
Dnajc19	sp|Q9CQV7|TIM14_MOUSE	-0.226551	15.7358	14.3248	Factor_Age_young	old	No	lmer
Cldn7	sp|Q9Z261|CLD7_MOUSE	-0.00193396	0.0114159	0.00778202	Factor_Age_young	old	No	lmer
Dhx35	tr|A2ACQ1|A2ACQ1_MOUSE	-0.0634053	0.949748	0.720648	Factor_Age_young	old	No	lmer
Dynlrb1	tr|A2AVR9|A2AVR9_MOUSE	-0.0297129	1.03394	0.788351	Factor_Age_young	old	No	lmer
Aamdc	tr|D3YZD8|D3YZD8_MOUSE	0.0165424	0.176654	0.121634	Factor_Age_young	old	No	lmer
Hdac3	tr|Q3UM33|Q3UM33_MOUSE	0.0179461	0.207293	0.14317	Factor_Age_young	old	No	lmer
Hsd17b8	sp|P50171|DHB8_MOUSE	0.0441212	1.02171	0.778788	Factor_Age_young	old	No	lmer
Fxyd2	sp|Q04646|ATNG_MOUSE	-0.0678753	0.8889	0.672707	Factor_Age_young	old	No	lmer
Tigd2	sp|Q0VBL1|TIGD2_MOUSE	0.202446	4.10056	3.45796	Factor_Age_young	old	No	lm
Cblb	sp|Q3TTA7|CBLB_MOUSE	0.128231	2.36352	1.92823	Factor_Age_young	old	No	lmer
Tut7	sp|Q5BLK4|TUT7_MOUSE	0.00916398	0.121031	0.0829096	Factor_Age_young	old	No	lmer
Lrif1	sp|Q8CDD9|LRIF1_MOUSE	0.0910902	1.11478	0.857502	Factor_Age_young	old	No	lm
Sfxn1	sp|Q99JR1|SFXN1_MOUSE	-0.10461	4.23137	3.57381	Factor_Age_young	old	No	lmer
Rin2	sp|Q9D684|RIN2_MOUSE	0.0666573	1.1761	0.909222	Factor_Age_young	old	No	lm
Add1	tr|E9Q1K3|E9Q1K3_MOUSE	0.083243	0.89439	0.676604	Factor_Age_young	old	No	lm
Hdgf	sp|P51859|HDGF_MOUSE	0.0464917	0.606793	0.447556	Factor_Age_young	old	No	lmer
Rida	sp|P52760|RIDA_MOUSE	0.117894	2.60581	2.13769	Factor_Age_young	old	No	lmer
Renbp	sp|P82343|RENBP_MOUSE	0.155303	4.66471	3.96437	Factor_Age_young	old	No	lmer
Syncrip	sp|Q7TMK9|HNRPQ_MOUSE	0.0202951	0.488429	0.353686	Factor_Age_young	old	No	lmer
Tlr3	sp|Q99MB1|TLR3_MOUSE	0.2307	12.6045	11.3642	Factor_Age_young	old	No	lmer
Ifi35	sp|Q9D8C4|IN35_MOUSE	0.175055	1.22806	0.952859	Factor_Age_young	old	No	lmer
Vamp5	sp|Q9Z2P8|VAMP5_MOUSE	-0.0611398	1.54534	1.22051	Factor_Age_young	old	No	lm
Fbxo10	sp|Q7TQF2|FBX10_MOUSE	0.0146504	0.0618834	0.0429411	Factor_Age_young	old	No	lm
Yju2	sp|Q9D6J3|YJU2_MOUSE	-0.0205424	0.31792	0.224318	Factor_Age_young	old	No	lmer
Cbx8	sp|Q9QXV1|CBX8_MOUSE	-0.164908	4.47015	3.7895	Factor_Age_young	old	No	lmer
Ppic	sp|P30412|PPIC_MOUSE	-0.0901711	1.13911	0.877823	Factor_Age_young	old	No	lmer
Ubn1	sp|Q4G0F8|UBN1_MOUSE	0.0344041	0.652343	0.483821	Factor_Age_young	old	No	lmer
Mrs2	sp|Q5NCE8|MRS2_MOUSE	-0.409421	14.4834	13.1328	Factor_Age_young	old	No	lmer
Dis3l2	sp|Q8CI75|DI3L2_MOUSE	0.0426248	1.1365	0.875698	Factor_Age_young	old	No	lmer
Wdr13	sp|Q91V09|WDR13_MOUSE	0.0861515	3.43423	2.86591	Factor_Age_young	old	No	lmer
Abhd12	sp|Q99LR1|ABD12_MOUSE	0.0546898	1.67183	1.32686	Factor_Age_young	old	No	lmer
Decr1	sp|Q9CQ62|DECR_MOUSE	0.035104	0.556207	0.406652	Factor_Age_young	old	No	lmer
Eef1akmt2	sp|Q9D853|EFMT2_MOUSE	0.155248	2.8835	2.38463	Factor_Age_young	old	No	lmer
Slc13a1	sp|Q9JHI4|S13A1_MOUSE	-0.0720399	0.148163	0.101625	Factor_Age_young	old	No	lm
Pdk2	sp|Q9JK42|PDK2_MOUSE	-0.209838	16.6907	15.2316	Factor_Age_young	old	No	lmer
Osbpl10	sp|S4R1M9|OSB10_MOUSE	-0.0157768	0.197121	0.135891	Factor_Age_young	old	No	lmer
Saraf	tr|A0A0R4J0D1|A0A0R4J0D1_MOUSE	0.166573	3.54249	2.96208	Factor_Age_young	old	No	lmer
Arsk	tr|A0A0R4J1N2|A0A0R4J1N2_MOUSE	0.78791	43.6296	41.1806	Factor_Age_young	old	No	lmer
Arhgef3	tr|A0A286YDE6|A0A286YDE6_MOUSE	0.0412111	0.361027	0.256223	Factor_Age_young	old	No	lmer
Taf1	tr|D3YZK4|D3YZK4_MOUSE	0.143669	7.61966	6.68085	Factor_Age_young	old	No	lmer
Gp1ba	sp|O35930|GP1BA_MOUSE	0.533089	7.39257	6.47361	Factor_Age_young	old	No	lm
Hmgb2	sp|P30681|HMGB2_MOUSE	0.152454	2.4346	1.98995	Factor_Age_young	old	No	lmer
Neurl1b	sp|Q0MW30|NEU1B_MOUSE	0.0173965	0.029128	0.0198155	Factor_Age_young	old	No	lm
Marchf5	sp|Q3KNM2|MARH5_MOUSE	-0.122615	8.51357	7.50506	Factor_Age_young	old	No	lmer
Cobll1	sp|Q3UMF0|COBL1_MOUSE	0.0780741	3.44291	2.87377	Factor_Age_young	old	No	lmer
Pank4	sp|Q80YV4|PANK4_MOUSE	-0.00901479	0.188952	0.130596	Factor_Age_young	old	No	lmer
Slc12a9	sp|Q99MR3|S12A9_MOUSE	0.105	3.44697	2.8775	Factor_Age_young	old	No	lmer
Dhrs7	sp|Q9CXR1|DHRS7_MOUSE	0.264625	16.0691	14.6431	Factor_Age_young	old	No	lmer
Ofd1	tr|A2AEG2|A2AEG2_MOUSE	0.184344	2.60657	2.13832	Factor_Age_young	old	No	lm
Prdx1	tr|B1AXW6|B1AXW6_MOUSE	-0.214876	3.29646	2.74669	Factor_Age_young	old	No	lm
H2-D1	tr|G3UZP7|G3UZP7_MOUSE	0.264186	2.44123	1.99572	Factor_Age_young	old	No	lmer
Cpe	sp|Q00493|CBPE_MOUSE	-0.639255	4.63722	3.93997	Factor_Age_young	old	No	lm
Plekhm1	sp|Q7TSI1|PKHM1_MOUSE	-0.0347488	0.678009	0.503592	Factor_Age_young	old	No	lmer
Aldh8a1	sp|Q8BH00|AL8A1_MOUSE	-0.0446257	1.35484	1.05859	Factor_Age_young	old	No	lmer
Eif2b2	sp|Q99LD9|EI2BB_MOUSE	-0.145245	8.3814	7.38268	Factor_Age_young	old	No	lmer
Hikeshi	sp|Q9DD02|HIKES_MOUSE	-0.0690525	0.84062	0.633978	Factor_Age_young	old	No	lm
Trappc4	sp|Q9ES56|TPPC4_MOUSE	0.00493593	0.0613197	0.0425618	Factor_Age_young	old	No	lmer
Slc40a1	sp|Q9JHI9|S40A1_MOUSE	-0.271992	1.13435	0.874192	Factor_Age_young	old	No	lm
Tdp2	sp|Q9JJX7|TYDP2_MOUSE	-0.0423122	0.541983	0.395255	Factor_Age_young	old	No	lmer
H3c14	tr|A0A1W2P768|A0A1W2P768_MOUSE	-0.00214736	0.0193341	0.0132009	Factor_Age_young	old	No	lmer
2210010C04Rik	tr|Q9CPN9|Q9CPN9_MOUSE	-0.0686859	0.221132	0.153353	Factor_Age_young	old	No	lm
Nr3c1	sp|P06537|GCR_MOUSE	0.171201	4.75585	4.04724	Factor_Age_young	old	No	lmer
Slc25a45	sp|Q8CFJ7|S2545_MOUSE	0.000191663	0.00197999	0.0014501	Factor_Age_young	old	No	lmer
Rap1b	sp|Q99JI6|RAP1B_MOUSE	0.053953	1.0244	0.781093	Factor_Age_young	old	No	lmer
Ptprj	tr|E9Q4S7|E9Q4S7_MOUSE	0.0497257	1.46401	1.15058	Factor_Age_young	old	No	lmer
[truncated: 8,874 more rows]

## Sheet: Table S5a
Supplementary Table S5a. Gene Ontology Biological Processes for old vs. young plasma
[truncated: 2,779 more rows]

[truncated: 6 more sheets: Table S5b, Table S5c, Table S6a, Table S6b, Table S6c, Column Descriptions]
